# Supplementary material for: Spatial transcriptomics maps distinct signatures of human intermuscular adipose expansion in mice
Source: medRxiv. 2026 Jun 26:2026.04.16.26351017. Originally published 2026 Apr 17. Preprint. [Version 2] doi: 10.64898/2026.04.16.26351017 (PMC13127531; doi:10.64898/2026.04.16.26351017)
Supplement: Supplement 2 [file media-2.xlsx]

## Sheet: DEG_Cluster0
	p_val	avg_log2FC	pct.1	pct.2	p_val_adj	gene
	0.00198969	-1.20379	0.016	0.043	1	0610010K14Rik
	0.317844	1.31442	0.017	0.011	1	0610030E20Rik
	0.719905	-0.189994	0.149	0.159	1	1110004F10Rik
	0.63927	-0.216061	0.036	0.041	1	1110038F14Rik
	0.424303	0.943047	0.015	0.01	1	1110059E24Rik
	0.428611	-0.11296	0.068	0.08	1	1110065P20Rik
	0.408309	-0.358414	0.021	0.028	1	1600012H06Rik
	0.825879	-0.329322	0.019	0.02	1	1600014C10Rik
	4.54334e-05	-1.57379	0.027	0.072	1	1700001O22Rik
	0.0473033	2.43807	0.011	0.003	1	1700017B05Rik
	0.469017	0.275807	0.081	0.074	1	1700025G04Rik
	0.372541	0.239645	0.008	0.013	1	1810024B03Rik
	0.394432	-0.508976	0.02	0.027	1	1810030O07Rik
	0.000527568	-0.713029	0.088	0.149	1	1810037I17Rik
	0.587387	-0.348273	0.012	0.015	1	2010315B03Rik
	0.194588	1.09291	0.023	0.014	1	2210016F16Rik
	0.054988	-1.11852	0.025	0.043	1	2210016L21Rik
	0.447111	0.437891	0.051	0.043	1	2300009A05Rik
	0.0873504	-0.165212	0.196	0.247	1	2310002L09Rik
	0.854236	0.266492	0.088	0.088	1	2310009B15Rik
	0.891632	0.248488	0.019	0.018	1	2310011J03Rik
	0.214016	-0.497779	0.009	0.017	1	2310022B05Rik
	0.797726	0.451377	0.028	0.03	1	2310057M21Rik
	0.0922054	-0.908314	0.1	0.131	1	2310061I04Rik
	0.101305	-0.490415	0.039	0.057	1	2410004B18Rik
	0.0981125	-0.95447	0.025	0.041	1	2510002D24Rik
	0.014211	0.767446	0.051	0.027	1	2510009E07Rik
	0.20744	0.363004	0.032	0.022	1	2510039O18Rik
	0.351538	-0.80575	0.012	0.018	1	2610008E11Rik
	0.529788	-0.614378	0.009	0.013	1	2610021A01Rik
	0.944231	-0.160656	0.036	0.037	1	2610044O15Rik8
	0.733044	0.620252	0.017	0.015	1	2700097O09Rik
	0.814915	-0.158798	0.096	0.093	1	2810004N23Rik
	0.132117	0.807991	0.039	0.025	1	2900026A02Rik
	0.968674	0.164859	0.019	0.019	1	3110040N11Rik
	0.285214	-0.453038	0.005	0.01	1	3110082I17Rik
	0.291406	-0.153363	0.187	0.215	1	3425401B19Rik
	0.875029	0.348732	0.023	0.022	1	3830406C13Rik
	0.536534	-0.545356	0.024	0.029	1	4833420G17Rik
	0.0627297	-0.150532	0.224	0.278	1	4833439L19Rik
	0.174256	-0.305177	0.048	0.065	1	4921524J17Rik
	0.130622	-0.31621	0.011	0.02	1	4930430F08Rik
	0.00357313	-0.567539	0.112	0.166	1	4930453N24Rik
	0.0254156	-2.1578	0.003	0.013	1	4930503L19Rik
	0.393509	0.404997	0.024	0.018	1	4931406C07Rik
	0.136412	-0.436608	0.104	0.13	1	4933434E20Rik
	0.748989	0.136904	0.091	0.088	1	5031439G07Rik
	0.606453	0.243419	0.02	0.024	1	5730409E04Rik
	0.207786	-0.397862	0.08	0.099	1	5730455P16Rik
	0.269082	-0.184702	0.027	0.037	1	6030458C11Rik
	0.498034	-0.60942	0.008	0.011	1	6430548M08Rik
	0.148527	-0.258688	0.037	0.053	1	6430571L13Rik
	0.0376682	-0.563768	0.047	0.072	1	8030462N17Rik
	0.209629	1.88625	0.011	0.005	1	9030025P20Rik
	0.864244	0.265349	0.025	0.024	1	9130401M01Rik
	0.163473	-0.528377	0.081	0.102	1	9330159F19Rik
	0.570931	0.653563	0.015	0.011	1	9430038I01Rik
	0.552808	0.183057	0.111	0.104	1	9530068E07Rik
	0.864127	0.236552	0.052	0.051	1	9930021J03Rik
	0.731544	0.190899	0.015	0.013	1	9930111J21Rik2
	0.460587	-0.893544	0.007	0.01	1	A130010J15Rik
	0.180732	-0.57155	0.033	0.047	1	A430005L14Rik
	0.0256642	-2.2368	0.003	0.013	1	A930003A15Rik
	0.0414364	-3.1484	0.003	0.011	1	Aacs
	0.580676	0.676184	0.016	0.013	1	Aagab
	0.70627	-0.258934	0.02	0.023	1	Aak1
	0.369383	0.310989	0.041	0.033	1	Aar2
	0.0774969	0.430386	0.099	0.075	1	Aars
	0.132801	0.779508	0.023	0.013	1	Aars2
	0.0251093	-1.76775	0.004	0.015	1	Aasdh
	0.211094	-0.508001	0.049	0.065	1	Aasdhppt
	0.573322	-0.225741	0.015	0.011	1	Aatf
	0.628262	0.246043	0.036	0.032	1	Abca1
	0.800281	0.213265	0.016	0.018	1	Abca2
	0.139619	0.910809	0.012	0.005	1	Abca3
	0.066017	-0.881703	0.011	0.023	1	Abca5
	0.288164	1.28092	0.015	0.009	1	Abca7
	0.61159	-0.110144	0.059	0.066	1	Abca8a
	0.76347	0.286314	0.013	0.015	1	Abcb10
	0.956885	0.173614	0.017	0.018	1	Abcb1a
	0.736409	0.630153	0.02	0.018	1	Abcb1b
	0.0586615	-0.266598	0.113	0.15	1	Abcb4
	0.15315	-0.886831	0.016	0.027	1	Abcb6
	0.704039	0.297763	0.067	0.064	1	Abcb7
	0.999871	0.486289	0.044	0.044	1	Abcb8
	0.0512196	-0.679285	0.02	0.037	1	Abcc1
	0.738006	0.298218	0.015	0.013	1	Abcc4
	0.65211	0.359229	0.067	0.062	1	Abcc5
	0.910598	0.202453	0.217	0.227	1	Abcc9
	0.413172	-0.381401	0.021	0.028	1	Abcd1
	0.205276	-0.364864	0.089	0.109	1	Abce1
	0.185723	-0.168946	0.128	0.156	1	Abcf1
	0.448829	-0.21958	0.04	0.048	1	Abcf3
	0.922662	0.562046	0.033	0.033	1	Abcg2
	0.0402638	1.81453	0.025	0.011	1	Abhd10
	0.552834	0.409952	0.039	0.046	1	Abhd11
	0.0706258	1.00157	0.016	0.006	1	Abhd13
	0.0750096	-0.83637	0.015	0.028	1	Abhd14a
	0.0116802	-0.519774	0.091	0.135	1	Abhd16a
	0.273683	-0.41078	0.092	0.109	1	Abhd17a
	0.170226	0.834046	0.053	0.039	1	Abhd17b
	0.531066	0.683174	0.011	0.008	1	Abhd17c
	0.902802	0.567838	0.013	0.013	1	Abhd18
	0.265525	1.12336	0.013	0.008	1	Abhd4
	0.536995	0.341843	0.044	0.038	1	Abhd5
	0.644623	0.309501	0.015	0.018	1	Abhd6
	0.789958	-0.106379	0.016	0.018	1	Abhd8
	0.144421	0.845344	0.044	0.03	1	Abi1
	0.211829	1.25453	0.011	0.005	1	Abi2
	0.882347	-0.171293	0.025	0.027	1	Abi3bp
	0.613175	0.341788	0.023	0.019	1	Abl2
	0.0100387	1.26384	0.041	0.019	1	Ablim1
	0.58482	0.392728	0.017	0.014	1	Ablim2
	0.786671	0.185742	0.015	0.017	1	Ablim3
	0.495468	-0.35886	0.008	0.011	1	Abr
	8.21716e-07	0.62127	0.36	0.263	0.0182906	Abra
	0.309944	0.510679	0.016	0.01	1	Abracl
	0.646204	0.241924	0.032	0.028	1	Abraxas2
	0.0154176	1.04103	0.047	0.024	1	Abtb1
	0.0358239	0.785873	0.067	0.043	1	Acaa1a
	3.25069e-08	1.33606	0.167	0.079	0.000723572	Acaa2
	0.683445	-0.75462	0.009	0.011	1	Acaca
	0.319454	0.321116	0.139	0.126	1	Acacb
	0.69377	0.204815	0.059	0.055	1	Acad11
	0.315241	0.803028	0.029	0.022	1	Acad12
	0.221223	-0.642956	0.028	0.039	1	Acad8
	0.776546	0.1136	0.039	0.042	1	Acad9
	1.59325e-08	0.815535	0.315	0.201	0.000354642	Acadl
	0.515012	0.319076	0.068	0.061	1	Acads
	0.626061	-0.103816	0.108	0.118	1	Acadsb
	0.0378157	0.311544	0.24	0.207	1	Acadvl
	0.334292	0.585292	0.031	0.023	1	Acap2
	0.460905	0.120532	0.219	0.212	1	Acat1
	0.558372	-0.411845	0.036	0.03	1	Acbd3
	0.111427	-0.637916	0.009	0.019	1	Acbd4
	0.0422711	-0.527574	0.068	0.098	1	Acbd6
	0.143343	0.385568	0.068	0.051	1	Ace
	0.12258	1.93249	0.016	0.008	1	Ache
	0.00620184	0.771096	0.093	0.057	1	Acin1
	0.755188	-0.518986	0.035	0.032	1	Ackr3
	0.39778	-0.697456	0.009	0.014	1	Aco1
	0.00250753	-0.278703	0.456	0.545	1	Aco2
	0.433664	0.426896	0.04	0.033	1	Acot2
	0.485263	0.37695	0.021	0.017	1	Acot7
	0.865418	-0.689086	0.009	0.01	1	Acot8
	0.285764	0.601425	0.039	0.029	1	Acot9
	0.0217106	0.680914	0.112	0.08	1	Acox1
	0.00818261	1.76308	0.02	0.005	1	Acox3
	0.357506	-0.442517	0.012	0.018	1	Acp2
	0.109135	2.18498	0.011	0.004	1	Acrbp
	0.723703	0.99598	0.012	0.01	1	Acsf3
	0.00634024	0.275953	0.248	0.198	1	Acsl1
	0.502409	-0.3917	0.045	0.053	1	Acsl6
	0.182623	-0.738301	0.024	0.036	1	Acss1
	0.0590804	-1.21978	0.023	0.039	1	Acss2
	2.84422e-49	-0.224809	1	1	6.33094e-45	Acta1
	0.0224813	0.945118	0.069	0.043	1	Acta2
	1.04668e-11	0.67106	0.545	0.424	2.32981e-07	Actb
	0.467294	-0.13761	0.359	0.388	1	Actg1
	0.749318	0.225387	0.02	0.018	1	Actn1
	0.277906	-0.220128	0.148	0.174	1	Actn2
	0.0236284	0.687877	0.071	0.044	1	Actn4
	0.952471	0.113531	0.103	0.104	1	Actr10
	0.785349	0.145003	0.039	0.042	1	Actr1a
	0.415647	0.438304	0.067	0.058	1	Actr1b
	0.219643	0.420826	0.099	0.083	1	Actr2
	0.183038	-0.485804	0.045	0.061	1	Actr3
	0.0350278	-0.655024	0.032	0.055	1	Actr3b
	0.678407	-0.131666	0.028	0.032	1	Actr6
	0.329655	0.237007	0.047	0.037	1	Actr8
	0.0896325	0.859775	0.047	0.03	1	Acvr1b
	0.470727	0.183237	0.083	0.074	1	Acvr2a
	0.399845	1.07415	0.013	0.009	1	Acvr2b
	0.252997	0.800967	0.031	0.022	1	Acvrl1
	0.0856541	-1.16499	0.005	0.014	1	Acy1
	0.00315541	0.151536	0.733	0.673	1	Acyp2
	0.886828	0.462169	0.017	0.017	1	Adal
	0.0511785	0.838378	0.04	0.023	1	Adam10
	0.327754	-0.119519	0.02	0.028	1	Adam15
	0.861318	-0.158757	0.031	0.029	1	Adam17
	0.458895	0.1678	0.088	0.102	1	Adam9
	0.0321582	-0.298968	0.065	0.098	1	Adamts1
	0.00513428	1.49433	0.028	0.009	1	Adamts2
	0.19872	-0.430458	0.043	0.057	1	Adamts5
	0.884191	-0.369713	0.011	0.011	1	Adamtsl1
	0.0342334	2.23913	0.016	0.005	1	Adamtsl4
	0.733409	-0.584722	0.012	0.014	1	Adarb1
	0.737064	-0.822101	0.012	0.01	1	Adcy4
	0.0629991	-1.17942	0.004	0.013	1	Adcy6
	0.783978	0.292442	0.048	0.046	1	Add1
	0.219029	0.777845	0.061	0.048	1	Add3
	0.410182	-0.155049	0.015	0.02	1	Adgra3
	0.191132	-1.30862	0.005	0.011	1	Adgre1
	0.321796	0.278708	0.028	0.02	1	Adgre5
	0.00795572	0.509038	0.1	0.064	1	Adgrf5
	0.515007	0.248364	0.027	0.022	1	Adgrg1
	0.410008	0.549398	0.028	0.022	1	Adgrl1
	0.543695	0.75684	0.012	0.009	1	Adgrl2
	0.158439	0.62586	0.047	0.033	1	Adh1
	0.00610693	1.01064	0.073	0.042	1	Adhfe1
	0.102344	-0.372008	0.076	0.102	1	Adi1
	0.911814	0.489653	0.012	0.011	1	Adig
	8.12748e-10	4.34358	0.06	0.005	1.80909e-05	Adipoq
	0.32052	0.20393	0.377	0.377	1	Adipor1
	0.852175	0.1505	0.096	0.095	1	Adipor2
	0.189252	0.289318	0.156	0.139	1	Adk
	0.110887	0.847405	0.011	0.004	1	Adnp2
	0.255313	-0.318521	0.052	0.066	1	Ado
	0.960911	0.206813	0.017	0.018	1	Adpgk
	0.20787	0.725039	0.016	0.009	1	Adprhl1
	0.906923	0.68803	0.012	0.011	1	Adprm
	0.659555	-0.304828	0.008	0.01	1	Adprs
	0.135283	-0.451915	0.021	0.034	1	Adrb2
	0.107036	-0.268848	0.085	0.112	1	Adrm1
	0.592516	-0.139389	0.012	0.015	1	Adrm1b
	0.301255	-0.294606	0.147	0.17	1	Adsl
	0.55626	0.16003	0.024	0.029	1	Adss
	0.166165	0.414659	0.117	0.099	1	Aebp1
	0.0521282	-0.544008	0.02	0.037	1	Aen
	0.895727	0.587256	0.011	0.011	1	Afap1
	0.116858	-0.697414	0.033	0.05	1	Afap1l1
	0.767402	0.128874	0.064	0.061	1	Afdn
	0.173694	-0.28679	0.047	0.064	1	Aff1
	0.72213	-0.108697	0.115	0.122	1	Aff4
	0.887389	0.542315	0.016	0.015	1	Afg1l
	0.0559895	0.365265	0.06	0.039	1	Afg3l1
	0.62474	0.10098	0.079	0.072	1	Afg3l2
	0.710962	-0.12599	0.032	0.036	1	Aftph
	0.627992	-0.141118	0.043	0.048	1	Aga
	0.701511	-0.17067	0.02	0.023	1	Agap1
	0.721151	0.159689	0.037	0.034	1	Agap3
	0.815786	0.184829	0.044	0.047	1	Agfg1
	0.586812	-0.277571	0.039	0.044	1	Aggf1
	0.212381	1.41428	0.011	0.005	1	Agk
	0.137112	1.61414	0.012	0.005	1	Ago1
	0.129833	-0.375392	0.067	0.089	1	Ago2
	0.750719	-0.399112	0.013	0.015	1	Ago3
	0.0434067	-0.513455	0.041	0.065	1	Agpat1
	0.00159642	2.42437	0.027	0.006	1	Agpat2
	0.686391	0.206365	0.064	0.071	1	Agpat3
	0.0348085	-0.333085	0.057	0.086	1	Agpat5
	0.962788	-0.178787	0.032	0.032	1	Agps
	0.71719	0.233061	0.02	0.023	1	Agt
	0.631285	0.106251	0.068	0.062	1	Agtpbp1
	0.724741	0.185371	0.011	0.009	1	Agtrap
	0.500121	-0.130626	0.044	0.052	1	Ahctf1
	0.297562	-0.376897	0.009	0.015	1	Ahcy
	0.118538	0.735723	0.043	0.028	1	Ahcyl1
	0.939424	0.649297	0.015	0.015	1	Ahcyl2
	0.0223904	0.86639	0.029	0.013	1	Ahdc1
	3.69197e-06	0.503123	0.379	0.286	0.0821796	Ahnak
	0.636028	-0.318375	0.061	0.067	1	Ahsa2
	0.970317	-0.34764	0.032	0.032	1	AI597479
	0.739946	0.269047	0.024	0.022	1	AI987944
	0.0202415	0.732281	0.051	0.028	1	Aida
	0.52832	0.215597	0.011	0.008	1	Aif1
	0.858068	0.250306	0.045	0.048	1	Aifm1
	0.076227	-1.11992	0.009	0.02	1	Aifm2
	0.456156	-1.00507	0.012	0.017	1	Aig1
	0.0239584	0.286393	0.343	0.302	1	Aimp1
	0.0862449	0.151983	0.312	0.29	1	Aimp2
	0.00837734	-0.616215	0.068	0.108	1	Aip
	0.193256	-0.10074	0.704	0.727	1	Ak1
	0.587041	-0.311507	0.039	0.044	1	Ak2
	0.0571756	-0.34338	0.099	0.132	1	Ak6
	0.387386	-0.435144	0.089	0.104	1	Akap1
	0.197757	-0.400427	0.025	0.037	1	Akap11
	0.122788	1.33726	0.028	0.017	1	Akap12
	0.0453625	0.677488	0.092	0.066	1	Akap13
	0.00428333	0.643732	0.124	0.083	1	Akap6
	0.777836	0.217699	0.047	0.044	1	Akap8
	0.392526	-0.226984	0.061	0.074	1	Akap8l
	0.43662	0.116007	0.201	0.191	1	Akap9
	0.765371	-0.320636	0.027	0.029	1	Akip1
	0.521574	-0.261654	0.06	0.069	1	Akirin2
	0.239431	0.190426	0.184	0.168	1	Akr1a1
	0.00389217	-0.572823	0.048	0.086	1	Akr1b10
	0.0910611	0.310741	0.26	0.239	1	Akr1b3
	0.379877	-0.466653	0.025	0.033	1	Akr1e1
	0.821695	0.295129	0.057	0.056	1	Akr7a5
	0.608744	0.607614	0.033	0.029	1	Akt1
	0.0342403	-0.220765	0.153	0.205	1	Akt2
	0.592225	0.130171	0.084	0.094	1	Aktip
	0.947413	0.267281	0.033	0.033	1	Alad
	0.0527315	-0.323233	0.107	0.144	1	Alas1
	0.322662	-0.992278	0.007	0.011	1	Aldh1l1
	0.27939	0.269912	0.095	0.081	1	Aldh2
	0.265204	-0.741348	0.008	0.014	1	Aldh3a2
	0.0935519	-0.288247	0.056	0.079	1	Aldh4a1
	0.0147391	0.592978	0.035	0.015	1	Aldh7a1
	0.233616	-0.4149	0.007	0.013	1	Aldoart1
	0.143868	-1.01688	0.012	0.022	1	Alg1
	0.927828	-0.313367	0.011	0.01	1	Alg11
	0.56963	0.160353	0.011	0.014	1	Alg13
	0.0932748	-0.680215	0.008	0.018	1	Alg14
	0.358936	-0.184468	0.012	0.018	1	Alg2
	0.209507	0.833805	0.024	0.015	1	Alg3
	0.473709	0.404838	0.02	0.015	1	Alg5
	0.527407	0.5363	0.011	0.008	1	Alkbh1
	0.287855	-0.488623	0.036	0.047	1	Alkbh3
	0.179006	-0.373952	0.044	0.06	1	Alpk2
	0.733696	0.354373	0.015	0.013	1	Alpl
	0.800868	0.13447	0.044	0.047	1	Alyref
	0.703441	0.531158	0.037	0.034	1	Amacr
	0.72496	0.36272	0.025	0.023	1	Ambra1
	3.77342e-07	-0.594007	0.428	0.55	0.00839925	Amd1
	0.757473	0.213483	0.205	0.207	1	Amfr
	0.107411	-0.639494	0.019	0.032	1	Amhr2
	0.995336	0.124399	0.024	0.024	1	Amigo1
	0.612554	0.111918	0.021	0.018	1	Amn1
	0.0036287	-0.437318	0.275	0.352	1	Amotl1
	0.00115984	1.29685	0.039	0.013	1	Amotl2
	1.66153e-07	0.309259	0.799	0.72	0.00369841	Ampd1
	0.661074	-0.29322	0.008	0.01	1	Ampd3
	0.00204836	1.03801	0.105	0.065	1	Amy1
	0.0655094	-0.353482	0.103	0.136	1	Amz2
	0.0924723	-0.389178	0.036	0.055	1	Anapc1
	0.165869	-0.260637	0.343	0.394	1	Anapc13
	0.610426	-0.131462	0.072	0.08	1	Anapc16
	0.0978407	0.606895	0.039	0.024	1	Anapc2
	0.182817	-0.253171	0.037	0.052	1	Anapc4
	0.105541	-0.20751	0.385	0.442	1	Anapc5
	0.178031	-0.868428	0.011	0.019	1	Anapc7
	0.39878	1.14312	0.013	0.009	1	Angel1
	0.124528	0.252151	0.033	0.05	1	Angel2
	0.315806	0.710202	0.028	0.02	1	Angpt1
	0.0290082	1.07125	0.019	0.006	1	Angptl1
	0.547977	0.260711	0.044	0.038	1	Angptl2
	0.0543607	0.486385	0.023	0.01	1	Angptl4
	0.24657	-0.302129	0.011	0.018	1	Angptl6
	0.0104591	-0.381536	0.167	0.224	1	Ank
	0.320445	0.137192	0.183	0.168	1	Ank3
	0.539364	1.76084	0.012	0.009	1	Ankfy1
	0.24692	0.38753	0.067	0.053	1	Ankhd1
	0.186324	1.01003	0.021	0.013	1	Ankib1
	0.258631	-0.300233	0.025	0.036	1	Ankra2
	0.152818	1.03659	0.045	0.032	1	Ankrd10
	0.0789916	0.340559	0.1	0.075	1	Ankrd11
	1.46983e-05	0.972911	0.12	0.058	0.327169	Ankrd12
	0.00354422	-1.61491	0.008	0.028	1	Ankrd13a
	0.407707	0.191595	0.013	0.009	1	Ankrd13b
	0.00538951	-0.830841	0.025	0.053	1	Ankrd13c
	0.716989	-0.350524	0.011	0.013	1	Ankrd16
	0.148336	-0.831011	0.016	0.027	1	Ankrd2
	1.6019e-05	0.47798	0.559	0.496	0.356566	Ankrd23
	0.224332	-0.117576	0.017	0.027	1	Ankrd24
	0.382145	-0.297954	0.013	0.019	1	Ankrd26
	0.265749	-0.595998	0.008	0.014	1	Ankrd27
	0.19585	-0.494222	0.005	0.011	1	Ankrd39
	0.26209	0.258249	0.211	0.198	1	Ankrd40
	0.150794	-0.611067	0.016	0.027	1	Ankrd44
	0.730454	0.523961	0.013	0.011	1	Ankrd46
	0.215031	0.187451	0.047	0.034	1	Ankrd49
	0.372779	-0.161904	0.129	0.15	1	Ankrd9
	0.225221	0.795787	0.017	0.01	1	Anks1
	0.265805	1.47009	0.013	0.008	1	Ankzf1
	0.715408	0.24807	0.037	0.034	1	Ano10
	0.506257	0.255272	0.14	0.133	1	Ano5
	0.855554	0.285102	0.051	0.05	1	Anp32a
	0.0595532	-0.435883	0.108	0.142	1	Anp32e
	0.599866	0.186553	0.093	0.088	1	Antkmt
	0.326781	-3.17887	0.007	0.011	1	Antxr1
	0.48313	0.730308	0.021	0.017	1	Antxr2
	0.203325	0.768016	0.059	0.046	1	Anxa1
	0.223257	0.621093	0.065	0.052	1	Anxa2
	0.556681	-0.363491	0.033	0.039	1	Anxa3
	0.544043	-0.684188	0.017	0.022	1	Anxa4
	0.733266	0.123829	0.145	0.145	1	Anxa6
	0.563749	0.309627	0.143	0.139	1	Anxa7
	0.0482321	1.58236	0.011	0.003	1	Aoc3
	0.048405	-0.281276	0.036	0.058	1	Aopep
	0.378733	0.722824	0.024	0.018	1	Aox1
	0.0508182	-0.676427	0.045	0.069	1	Ap1ar
	0.304593	0.270829	0.063	0.051	1	Ap1b1
	0.545454	-0.312197	0.044	0.051	1	Ap1g1
	0.279978	-1.53654	0.005	0.01	1	Ap1g2
	0.855682	0.430359	0.025	0.024	1	Ap1m1
	0.967118	0.120328	0.019	0.019	1	Ap1s1
	0.461729	0.456062	0.068	0.06	1	Ap1s2
	0.208232	-0.420596	0.043	0.057	1	Ap2a1
	0.395693	-0.145062	0.081	0.095	1	Ap2a2
	0.814273	0.249365	0.041	0.039	1	Ap2b1
	0.00801604	-0.696246	0.088	0.132	1	Ap2m1
	0.214998	-0.425382	0.052	0.067	1	Ap2s1
	0.435104	0.139113	0.035	0.028	1	Ap3b1
	0.88376	-0.176822	0.045	0.047	1	Ap3d1
	0.859446	0.270322	0.024	0.023	1	Ap3m1
	0.916914	0.55414	0.044	0.043	1	Ap3s1
	0.68169	-0.203083	0.028	0.032	1	Ap3s2
	0.220345	-0.350052	0.009	0.017	1	Ap4b1
	0.803067	0.152058	0.016	0.018	1	Ap5m1
	0.767819	0.396127	0.024	0.027	1	Ap5s1
	0.637102	0.140898	0.064	0.071	1	Apba3
	0.86648	-0.191993	0.009	0.01	1	Apbb1
	0.124233	1.64683	0.016	0.008	1	Apbb1ip
	0.504646	0.322515	0.06	0.053	1	Apbb2
	0.263733	-1.10471	0.012	0.019	1	Apbb3
	0.0866888	-0.651246	0.056	0.079	1	Apc
	0.141103	-0.565742	0.032	0.047	1	Apeh
	0.749062	-0.232286	0.036	0.039	1	Apex1
	0.23584	0.752282	0.041	0.03	1	Aph1a
	0.0678685	-1.90231	0.003	0.01	1	Aph1c
	0.111026	-1.28391	0.024	0.038	1	Api5
	0.126076	0.545388	0.065	0.048	1	Apip
	0.734023	0.377404	0.023	0.02	1	Apmap
	0.365896	-0.124505	0.377	0.417	1	Apobec2
	0.00225969	1.23312	0.096	0.057	1	Apod
	4.41898e-07	1.01872	0.209	0.121	0.0098362	Apoe
	0.0421863	0.632429	0.084	0.058	1	Apool
	0.923426	-0.132653	0.105	0.108	1	App
	0.964025	0.477608	0.027	0.027	1	Appbp2
	0.667557	-0.130276	0.052	0.057	1	Appl1
	0.141611	-0.650244	0.015	0.025	1	Appl2
	0.274472	-0.671613	0.033	0.044	1	Aprt
	0.923199	0.352481	0.029	0.03	1	Aptx
	0.000219148	0.633606	0.279	0.21	1	Aqp1
	0.135089	-0.645139	0.008	0.017	1	Aqp4
	0.910228	-0.201332	0.013	0.013	1	Aqp7
	0.0684517	-0.395844	0.103	0.133	1	Ar
	0.307349	0.161891	0.144	0.174	1	Araf
	0.24286	1.15168	0.012	0.006	1	Arap3
	0.395161	-0.203419	0.105	0.123	1	Arcn1
	0.172401	0.912866	0.039	0.027	1	Arel1
	0.823937	-0.759794	0.021	0.023	1	Arf2
	0.747457	-1.30722	0.013	0.011	1	Arf3
	0.333615	0.43946	0.06	0.05	1	Arf5
	0.115728	-0.582995	0.016	0.028	1	Arf6
	0.0539205	-1.05126	0.012	0.025	1	Arfgap1
	0.432125	0.17276	0.188	0.18	1	Arfgap2
	0.160505	0.232355	0.197	0.178	1	Arfgef1
	0.499058	-0.318079	0.031	0.037	1	Arfgef2
	0.512774	0.265729	0.027	0.022	1	Arfip1
	0.241453	0.803414	0.012	0.006	1	Arfip2
	0.523933	0.315654	0.049	0.043	1	Arfrp1
	0.887391	0.113063	0.151	0.152	1	Arglu1
	0.431913	0.872379	0.016	0.011	1	Arhgap1
	0.00298994	-0.824174	0.053	0.094	1	Arhgap10
	0.0426513	-0.486756	0.035	0.057	1	Arhgap12
	0.0846875	1.28109	0.017	0.008	1	Arhgap18
	0.131163	-0.50829	0.005	0.013	1	Arhgap19
	0.234515	-0.186595	0.045	0.06	1	Arhgap20
	0.893291	-0.114817	0.027	0.028	1	Arhgap21
	0.695006	0.138271	0.009	0.011	1	Arhgap24
	0.812278	0.165213	0.017	0.019	1	Arhgap26
	0.185534	0.924789	0.044	0.032	1	Arhgap29
	0.723824	0.598658	0.025	0.023	1	Arhgap31
	0.106561	1.01634	0.033	0.02	1	Arhgap35
	0.1824	0.177795	0.171	0.149	1	Arhgap5
	0.0716195	0.866714	0.016	0.006	1	Arhgap6
	0.0330725	0.832544	0.12	0.09	1	Arhgdia
	0.417576	0.61618	0.029	0.023	1	Arhgdib
	0.244623	2.10562	0.015	0.023	1	Arhgef1
	0.957953	0.519988	0.047	0.048	1	Arhgef10l
	0.0916524	-0.728175	0.013	0.025	1	Arhgef11
	0.313305	0.717375	0.016	0.01	1	Arhgef15
	0.306399	0.46334	0.045	0.036	1	Arhgef17
	0.623212	0.315767	0.025	0.022	1	Arhgef2
	0.323837	0.946552	0.017	0.011	1	Arhgef25
	0.0702315	0.802048	0.016	0.006	1	Arhgef3
	0.00814796	-4.25886	0.001	0.013	1	Arhgef40
	0.712054	0.117201	0.055	0.051	1	Arhgef6
	0.276857	1.18156	0.023	0.015	1	Arhgef7
	0.0184957	0.640461	0.092	0.061	1	Arid1b
	0.396874	-0.322566	0.02	0.027	1	Arid2
	0.00221671	1.14863	0.051	0.022	1	Arid4a
	0.706485	0.37128	0.057	0.064	1	Arid4b
	0.515418	0.38585	0.039	0.033	1	Arid5b
	0.266567	0.211658	0.156	0.14	1	Arih1
	0.42571	-0.317052	0.136	0.152	1	Arl1
	0.285724	-0.255095	0.005	0.01	1	Arl13b
	0.459267	-0.362119	0.007	0.01	1	Arl15
	0.672897	0.219313	0.1	0.111	1	Arl2
	0.012152	-0.850245	0.044	0.075	1	Arl2bp
	0.240978	0.821603	0.071	0.058	1	Arl4a
	0.602181	-0.218975	0.064	0.071	1	Arl5a
	0.882945	-0.154588	0.024	0.023	1	Arl5b
	0.235184	0.413889	0.027	0.018	1	Arl6ip1
	0.997336	0.731311	0.06	0.061	1	Arl6ip4
	0.00692074	0.749526	0.133	0.093	1	Arl6ip5
	0.452739	0.199661	0.037	0.03	1	Arl6ip6
	0.0291673	0.629733	0.037	0.019	1	Arl8a
	0.530861	-0.532522	0.035	0.041	1	Armc1
	0.135966	1.72811	0.012	0.005	1	Armc10
	0.355129	0.622939	0.02	0.014	1	Armc5
	0.0257299	-1.12198	0.004	0.015	1	Armc6
	0.639637	0.184579	0.075	0.07	1	Armc8
	0.820038	0.231301	0.041	0.039	1	Armcx3
	0.525582	0.921535	0.011	0.008	1	Armcx4
	0.19485	-0.818319	0.005	0.011	1	Armcx5
	0.548915	0.115525	0.012	0.009	1	Armh3
	0.150067	-0.91612	0.02	0.032	1	Armt1
	0.170823	-0.501476	0.043	0.058	1	Arnt
	0.0704707	0.664603	0.065	0.046	1	Arpc1a
	9.59763e-05	1.43659	0.093	0.044	1	Arpc1b
	0.898835	-0.645047	0.129	0.136	1	Arpc2
	0.0221602	-0.416798	0.072	0.107	1	Arpc3
	0.448566	-0.117622	0.047	0.056	1	Arpc4
	0.564698	-0.204372	0.045	0.039	1	Arpc5
	0.0584064	-0.371639	0.223	0.267	1	Arpc5l
	0.12625	0.163374	0.335	0.321	1	Arpp19
	0.261893	1.16174	0.021	0.014	1	Arrb1
	0.199899	0.615535	0.047	0.034	1	Arrdc2
	0.290416	-0.320423	0.035	0.046	1	Arrdc3
	0.596087	-0.120012	0.02	0.024	1	Arrdc4
	0.273461	-0.164599	0.012	0.019	1	Arsk
	0.0323275	-0.243827	0.335	0.4	1	Art1
	0.187338	-0.153336	0.183	0.219	1	Art3
	0.142996	0.981981	0.032	0.02	1	Art5
	0.0629325	-0.639538	0.044	0.066	1	As3mt
	0.0196108	0.966509	0.039	0.019	1	Asah1
	0.263303	-0.791052	0.008	0.014	1	Asah2
	0.598476	0.393913	0.02	0.017	1	Asap1
	0.0458566	0.36972	0.263	0.231	1	Asb11
	0.0746018	0.680905	0.04	0.024	1	Asb12
	0.750149	-0.118139	0.024	0.027	1	Asb13
	0.230986	-0.455879	0.099	0.119	1	Asb14
	0.187266	0.479244	0.119	0.1	1	Asb15
	0.0717691	0.479906	0.133	0.108	1	Asb16
	0.339651	0.739458	0.019	0.013	1	Asb18
	0.778857	-0.230356	0.015	0.017	1	Asb3
	0.136817	-0.583103	0.023	0.036	1	Asb4
	0.426253	-0.181205	0.503	0.517	1	Asb5
	0.204207	1.10707	0.016	0.009	1	Asb7
	0.427635	0.349868	0.031	0.024	1	Ascc1
	0.591835	0.881131	0.021	0.018	1	Ascc2
	0.90519	0.175605	0.043	0.044	1	Ascc3
	0.0200782	0.636891	0.065	0.039	1	Asf1a
	0.115596	0.341891	0.14	0.116	1	Ash1l
	0.630337	-0.440173	0.033	0.038	1	Ash2l
	0.355213	1.05952	0.011	0.006	1	Asl
	0.265711	-0.167559	0.091	0.111	1	Asnsd1
	0.578382	0.733859	0.016	0.013	1	Aspa
	0.156919	0.8654	0.035	0.023	1	Aspn
	0.986531	0.150874	0.025	0.025	1	Aspscr1
	0.0359299	-0.410297	0.051	0.078	1	Asrgl1
	0.271823	-0.217517	0.012	0.019	1	Asxl1
	0.554069	-0.188898	0.033	0.039	1	Asxl2
	0.711999	0.53865	0.036	0.033	1	Atad3a
	0.981597	-0.213168	0.088	0.088	1	Ate1
	0.887566	-0.187297	0.116	0.121	1	Atf1
	0.723606	0.205854	0.039	0.036	1	Atf2
	0.333142	-0.148012	0.204	0.233	1	Atf4
	0.190418	0.615431	0.041	0.029	1	Atf6
	0.593831	0.593141	0.02	0.017	1	Atf7
	0.781504	0.22202	0.052	0.05	1	Atf7ip
	0.147287	-0.689614	0.012	0.022	1	Atg10
	0.646448	-0.130709	0.031	0.027	1	Atg13
	0.809584	-0.126665	0.017	0.019	1	Atg14
	0.178311	-0.270631	0.027	0.039	1	Atg16l1
	0.729304	0.339193	0.011	0.009	1	Atg16l2
	0.260941	0.821846	0.033	0.024	1	Atg2a
	0.203304	1.1596	0.024	0.015	1	Atg2b
	0.544254	0.105513	0.065	0.075	1	Atg3
	0.88218	0.153239	0.063	0.066	1	Atg4a
	0.0472977	-0.362427	0.051	0.076	1	Atg4d
	0.426008	0.423957	0.029	0.023	1	Atg5
	0.131747	-1.13051	0.008	0.017	1	Atg7
	0.387624	0.245826	0.128	0.117	1	Atg9a
	0.982281	0.467268	0.021	0.022	1	Atic
	0.356724	0.826533	0.011	0.006	1	Atl1
	1.01523e-05	-0.606993	0.252	0.367	0.225981	Atl2
	0.0936706	-0.650637	0.029	0.046	1	Atmin
	0.571216	-0.305211	0.028	0.033	1	Atosa
	0.774565	-0.267852	0.031	0.028	1	Atosb
	0.656745	0.13642	0.145	0.141	1	Atox1
	0.343319	-0.213522	0.04	0.051	1	Atp11a
	0.874318	0.125548	0.023	0.022	1	Atp11b
	0.404122	0.320509	0.013	0.009	1	Atp13a1
	0.219463	0.71206	0.025	0.017	1	Atp13a2
	0.0561991	-0.56655	0.041	0.064	1	Atp13a3
	0.391655	0.346053	0.076	0.066	1	Atp1a1
	0.0370038	0.813743	0.079	0.053	1	Atp1b1
	0.103626	0.62815	0.156	0.135	1	Atp1b2
	0.108061	0.628024	0.069	0.051	1	Atp1b3
	0.247037	0.686273	0.047	0.036	1	Atp2a2
	0.0158235	3.16415	0.011	0.001	1	Atp2a3
	0.0046692	0.684479	0.156	0.111	1	Atp2b1
	0.0288767	1.66674	0.023	0.009	1	Atp2b4
	0.219941	0.621187	0.083	0.067	1	Atp2c1
	0.285879	-0.127178	0.671	0.713	1	Atp5c1
	0.0349637	0.101672	0.989	0.972	1	Atp5e
	9.93532e-07	-0.344356	0.792	0.823	0.022115	Atp5g1
	0.0291135	-0.217803	0.537	0.6	1	Atp5g2
	0.0127831	0.185391	0.767	0.736	1	Atp5g3
	1.50272e-20	0.492713	0.944	0.828	3.34491e-16	Atp5k
	1.32625e-09	-0.246987	0.965	0.949	2.95209e-05	Atp5l
	3.05728e-09	0.264891	0.976	0.929	6.8052e-05	Atp5md
	0.423646	0.302094	0.129	0.119	1	Atp6ap1
	0.427748	0.542211	0.033	0.027	1	Atp6ap2
	0.261516	0.351166	0.072	0.058	1	Atp6v0a1
	0.34209	0.485076	0.032	0.024	1	Atp6v0a2
	0.111086	-0.220577	0.14	0.175	1	Atp6v0b
	0.263095	-0.258808	0.209	0.241	1	Atp6v0c
	0.216907	0.363159	0.067	0.052	1	Atp6v0e
	0.933557	0.582154	0.033	0.033	1	Atp6v0e2
	0.710781	-0.118058	0.044	0.048	1	Atp6v1a
	0.477853	-0.453812	0.056	0.065	1	Atp6v1b2
	0.0554259	0.844295	0.063	0.042	1	Atp6v1c1
	0.765446	-0.110637	0.12	0.128	1	Atp6v1d
	0.132863	-0.269886	0.167	0.203	1	Atp6v1f
	0.00127736	0.190633	0.64	0.572	1	Atp6v1g1
	0.629117	0.326115	0.136	0.133	1	Atp8a1
	0.308272	1.10406	0.016	0.01	1	Atp8a2
	0.0655229	1.02669	0.031	0.017	1	Atp9a
	0.204821	-0.112131	0.016	0.025	1	Atp9b
	0.564842	-0.432841	0.064	0.071	1	Atpaf1
	0.398344	0.599354	0.025	0.019	1	Atpaf2
	0.897234	0.514162	0.011	0.011	1	Atpsckmt
	0.768398	0.240622	0.081	0.088	1	Atraid
	0.153198	-0.273393	0.009	0.018	1	Atrip
	0.400204	-0.774164	0.015	0.02	1	Atrn
	0.0651641	-0.14819	0.148	0.119	1	Atrx
	0.584904	0.115369	0.1	0.094	1	Atxn1
	0.760424	-0.329807	0.019	0.017	1	Atxn1l
	0.0436972	0.363775	0.12	0.09	1	Atxn2
	0.257833	-0.657656	0.039	0.051	1	Atxn2l
	0.340464	0.582277	0.019	0.013	1	Atxn7l1
	0.0237986	-1.90887	0.005	0.018	1	Atxn7l2
	0.172098	1.09913	0.02	0.011	1	Atxn7l3
	0.973734	-0.513565	0.023	0.023	1	AU022252
	0.412803	-0.603844	0.023	0.029	1	AU040320
	0.182824	-1.0952	0.072	0.093	1	Auh
	0.298958	-0.219713	0.065	0.08	1	Aup1
	0.488825	0.704638	0.023	0.018	1	Aurka
	0.146219	-0.159469	0.173	0.211	1	Aurkaip1
	0.886534	0.15586	0.019	0.018	1	Avil
	0.892209	-0.132378	0.021	0.02	1	AW209491
	0.0398102	-0.679242	0.012	0.027	1	Axin1
	0.352954	1.39123	0.011	0.006	1	Axin2
	0.801325	0.366696	0.043	0.041	1	Azi2
	0.40459	-0.19707	0.068	0.08	1	Azin1
	0.148996	-0.223952	0.059	0.079	1	B230219D22Rik
	0.35786	0.668275	0.011	0.006	1	B230307C23Rik
	0.0772476	0.215746	0.329	0.309	1	B2m
	0.0500259	-0.404334	0.124	0.164	1	B3galnt2
	0.0275166	3.2967	0.012	0.003	1	B3galt6
	0.345858	-0.442679	0.029	0.038	1	B3gat3
	0.993234	-0.173517	0.031	0.03	1	B4galt1
	0.00686526	2.22256	0.023	0.006	1	B4galt3
	0.327347	-0.984235	0.011	0.017	1	B4galt5
	0.263844	1.78955	0.013	0.008	1	B4galt7
	0.41668	0.901355	0.015	0.01	1	B9d2
	0.267328	-0.32133	0.075	0.091	1	Babam1
	0.0996398	0.90919	0.04	0.025	1	Babam2
	0.663384	-0.299401	0.037	0.033	1	Bace1
	0.316812	-0.248443	0.224	0.252	1	Bag1
	0.183318	0.656149	0.041	0.029	1	Bag2
	0.0325987	0.436942	0.2	0.168	1	Bag3
	0.549787	0.456671	0.012	0.009	1	Bag4
	0.275069	0.80844	0.036	0.027	1	Bag5
	0.526781	0.355288	0.109	0.103	1	Bag6
	0.0477658	2.11394	0.011	0.003	1	Baiap2
	0.652394	-0.634608	0.016	0.019	1	Bak1
	0.312262	-0.123511	0.165	0.192	1	Banf1
	0.248474	-0.501517	0.036	0.048	1	Bap1
	0.738984	-0.144954	0.043	0.039	1	Bax
	0.371318	0.184827	0.079	0.067	1	Baz1b
	0.441374	0.332546	0.033	0.027	1	Baz2a
	0.370472	0.19312	0.072	0.061	1	Baz2b
	0.103093	-0.43846	0.124	0.155	1	Bbln
	0.867543	-0.184084	0.009	0.01	1	Bbs4
	0.218204	-0.785916	0.013	0.022	1	Bbs7
	0.315565	0.369139	0.161	0.15	1	BC005537
	0.382273	-0.29569	0.048	0.058	1	BC005624
	0.878181	0.31816	0.009	0.01	1	BC024978
	5.23252e-06	3.14636	0.036	0.004	0.116471	BC048679
	0.0446059	0.741339	0.053	0.033	1	Bcam
	0.0790174	0.416792	0.107	0.083	1	Bcap29
	0.24275	0.528005	0.091	0.076	1	Bcap31
	0.0288318	1.45305	0.019	0.006	1	Bcar3
	0.492081	-0.153773	0.103	0.116	1	Bcas2
	0.0118947	-0.440517	0.031	0.058	1	Bcat2
	0.0767721	-1.05179	0.009	0.02	1	Bcdin3d
	0.16313	-0.309105	0.127	0.156	1	Bckdha
	0.417941	-0.4596	0.031	0.038	1	Bckdhb
	0.675531	0.199685	0.175	0.173	1	Bckdk
	0.168262	1.3635	0.02	0.011	1	Bcl2
	0.727069	0.698922	0.013	0.011	1	Bcl2l1
	0.69694	0.479886	0.009	0.011	1	Bcl2l11
	0.768201	-0.531832	0.015	0.017	1	Bcl2l12
	0.666425	0.479413	0.056	0.052	1	Bcl2l13
	0.645577	-0.323402	0.039	0.034	1	Bcl2l2
	0.839153	0.144677	0.125	0.125	1	Bcl6
	0.741933	0.224509	0.02	0.018	1	Bcl7a
	0.229141	-0.229787	0.053	0.069	1	Bcl7b
	0.184518	0.767028	0.043	0.03	1	Bcl7c
	0.750295	-0.230584	0.013	0.015	1	Bcl9l
	0.0786032	-0.513449	0.025	0.042	1	Bcor
	0.658544	-0.604594	0.008	0.01	1	Bcorl1
	0.10906	-0.536408	0.012	0.023	1	Bcs1l
	0.314358	-0.315463	0.059	0.072	1	Becn1
	0.0501642	-0.595187	0.064	0.093	1	Bet1
	0.432584	0.588004	0.016	0.011	1	Bet1l
	0.640751	-0.289597	0.069	0.076	1	Bfar
	0.0926218	0.762418	0.037	0.023	1	Bgn
	0.500926	0.364639	0.135	0.128	1	Bhlhe40
	0.897052	0.138357	0.088	0.088	1	Bhlhe41
	0.0324009	0.829374	0.061	0.038	1	Bicd2
	0.405746	0.112834	0.009	0.014	1	Bicra
	0.969841	0.166861	0.019	0.019	1	Bicral
	0.540661	0.751133	0.012	0.009	1	Bin3
	0.276151	-0.595527	0.028	0.038	1	Birc2
	0.40305	0.918617	0.013	0.009	1	Birc3
	0.029093	0.490109	0.111	0.08	1	Birc6
	0.28065	-1.5386	0.005	0.01	1	Bivm
	0.918556	0.26866	0.041	0.041	1	Blcap
	0.264642	0.310207	0.048	0.037	1	Blmh
	0.344558	0.230563	0.155	0.141	1	Bloc1s1
	0.0294984	-0.674188	0.033	0.057	1	Bloc1s2
	0.102401	-0.688099	0.015	0.027	1	Bloc1s4
	0.806893	-0.212321	0.017	0.019	1	Bloc1s5
	0.321761	0.320334	0.097	0.085	1	Bltp1
	0.520884	-0.213091	0.175	0.192	1	Bltp2
	0.732272	0.426623	0.029	0.027	1	Blvra
	0.175753	0.791892	0.028	0.018	1	Blvrb
	0.322004	-0.58972	0.027	0.036	1	Blzf1
	0.61829	-0.236085	0.071	0.078	1	Bmi1
	0.0405061	1.31864	0.025	0.011	1	Bmp1
	0.746311	-0.167856	0.024	0.027	1	Bmp2k
	0.91524	-0.106207	0.012	0.011	1	Bmp5
	0.484755	-0.798144	0.013	0.018	1	Bmp6
	0.070527	1.53216	0.016	0.006	1	Bmper
	0.243706	0.660251	0.012	0.006	1	Bmpr1b
	0.0189367	0.336917	0.153	0.116	1	Bmpr2
	0.200163	-0.215366	0.035	0.048	1	Bms1
	0.882765	0.276135	0.024	0.025	1	Bmyc
	0.523177	0.206197	0.039	0.033	1	Bnip1
	0.720136	0.135421	0.12	0.117	1	Bnip2
	0.0625363	0.739873	0.121	0.097	1	Bod1l
	0.13436	-0.48048	0.093	0.118	1	Bola1
	0.227502	0.383953	0.147	0.132	1	Bola2
	0.195619	-0.109384	0.571	0.62	1	Bola3
	0.379616	0.106528	0.024	0.032	1	Bop1
	0.215418	-0.449693	0.021	0.032	1	Borcs5
	0.00818932	-1.25865	0.019	0.042	1	Borcs6
	0.836896	-0.142993	0.052	0.05	1	Borcs7
	0.307455	0.23379	0.141	0.125	1	Bpgm
	0.122805	-0.504817	0.029	0.044	1	Bphl
	0.925089	0.169429	0.148	0.151	1	Bpnt2
	0.0411299	2.32544	0.013	0.004	1	Braf
	0.252641	-0.553226	0.037	0.05	1	Brap
	0.7086	0.290154	0.045	0.042	1	Brcc3
	0.0360515	0.9337	0.048	0.028	1	Brd1
	0.407933	0.141243	0.061	0.052	1	Brd2
	0.364244	0.687286	0.04	0.032	1	Brd3
	0.0114617	0.747644	0.068	0.039	1	Brd4
	0.201418	0.671475	0.032	0.022	1	Brd8
	0.4929	-0.4435	0.021	0.027	1	Brd9
	0.208304	-2.55551	0.016	0.009	1	Brf1
	0.0671329	2.27772	0.012	0.004	1	Brf2
	0.367305	-0.697164	0.008	0.013	1	Bri3bp
	0.89978	-0.158351	0.044	0.046	1	Brix1
	0.0264506	-1.2718	0.015	0.032	1	Brms1l
	0.90658	0.442238	0.025	0.027	1	Brox
	0.180331	-0.631981	0.011	0.019	1	Brpf1
	0.217273	-0.611499	0.009	0.017	1	Brpf3
	0.473056	0.145559	0.048	0.041	1	Brwd1
	0.974694	0.420992	0.048	0.05	1	Bsdc1
	0.769322	-0.133521	0.605	0.604	1	Bsg
	0.836458	0.236472	0.032	0.03	1	Bst2
	0.235789	-0.365586	0.019	0.028	1	Btaf1
	0.798422	-0.111669	0.148	0.156	1	Btbd1
	0.339069	-0.1976	0.016	0.023	1	Btbd10
	0.88591	-0.354183	0.029	0.028	1	Btbd2
	0.835125	0.32923	0.035	0.033	1	Btbd3
	0.952508	0.121233	0.016	0.017	1	Btbd6
	0.529235	0.595365	0.011	0.008	1	Btbd8
	0.0416333	-2.122	0.003	0.011	1	Btbd9
	0.0316061	-0.290334	0.363	0.431	1	Btf3
	0.0505733	0.793804	0.057	0.037	1	Btg1
	0.394574	0.847511	0.025	0.019	1	Btg2
	0.740185	0.312442	0.044	0.048	1	Bub3
	0.618365	0.482648	0.039	0.034	1	Bud23
	0.166459	-1.2541	0.023	0.034	1	Bysl
	0.255814	-0.170144	0.135	0.16	1	Bzw2
	0.142609	0.968447	0.041	0.028	1	C030006K11Rik
	0.40305	0.865154	0.013	0.009	1	C130074G19Rik
	0.118491	-0.228007	0.145	0.18	1	C1d
	0.475958	-0.388167	0.036	0.043	1	C1galt1
	0.499264	0.88941	0.035	0.029	1	C1galt1c1
	0.00152824	1.29344	0.071	0.036	1	C1qa
	0.000118828	1.81546	0.073	0.03	1	C1qb
	0.159844	0.166836	0.016	0.027	1	C1qtnf12
	0.37175	0.493619	0.075	0.065	1	C1qtnf4
	0.775757	0.28381	0.043	0.041	1	C1qtnf9
	0.0321802	1.00123	0.028	0.013	1	C1ra
	0.193981	-0.504794	0.043	0.057	1	C1s1
	0.0053092	-0.52949	0.14	0.198	1	C2cd2
	0.844907	0.145401	0.029	0.028	1	C2cd2l
	0.751991	0.182974	0.013	0.015	1	C2cd3
	1.02916e-08	1.16788	0.2	0.1	0.00022908	C3
	0.0834607	0.34347	0.028	0.015	1	C330018D20Rik
	0.00502639	3.54785	0.013	0.001	1	C3ar1
	0.000525086	1.07638	0.041	0.013	1	C4b
	0.0410581	2.29121	0.013	0.004	1	C5ar1
	0.268485	-0.176668	0.008	0.014	1	C87436
	0.189603	0.402931	0.021	0.013	1	C9orf72
	0.622754	-0.225265	0.208	0.225	1	Cab39
	0.467685	-0.155911	0.033	0.041	1	Cab39l
	0.370791	0.11588	0.008	0.013	1	Cabin1
	0.043844	-0.88999	0.019	0.036	1	Cacfd1
	0.0823256	0.142882	0.357	0.335	1	Cacna2d1
	0.0509405	-0.23317	0.155	0.199	1	Cacnb1
	0.0551102	-0.300861	0.139	0.182	1	Cacng6
	0.0855311	-1.21234	0.005	0.014	1	Cacng7
	0.8799	0.162193	0.039	0.041	1	Cacul1
	0.773642	0.108644	0.229	0.235	1	Cacybp
	0.363223	-0.26592	0.031	0.039	1	Cadm1
	0.612098	0.293775	0.051	0.046	1	Calcoco1
	0.181887	1.14072	0.031	0.02	1	Calcrl
	0.36969	0.199943	0.072	0.061	1	Cald1
	0.631122	0.10561	0.325	0.333	1	Calm3
	0.0858903	0.481988	0.18	0.158	1	Calr
	0.468173	0.225871	0.103	0.093	1	Calu
	0.663275	0.151255	0.061	0.057	1	Camk1
	0.0965789	0.246975	0.296	0.271	1	Camk2a
	0.569216	0.580638	0.068	0.062	1	Camk2b
	0.462772	0.227018	0.175	0.169	1	Camk2g
	0.590596	0.778202	0.045	0.041	1	Camk2n1
	0.99432	-0.124945	0.023	0.023	1	Caml
	0.323261	-0.349979	0.047	0.058	1	Camsap1
	0.914874	-0.145609	0.013	0.013	1	Camsap2
	0.284442	-0.133411	0.128	0.151	1	Camta1
	0.194107	-0.427708	0.029	0.042	1	Camta2
	0.282755	1.01943	0.024	0.017	1	Cand1
	0.0334176	-1.19967	0.007	0.019	1	Cant1
	0.00473047	0.646759	0.197	0.152	1	Canx
	0.567352	1.58956	0.016	0.013	1	Cap1
	0.118376	0.181178	0.284	0.259	1	Cap2
	0.349783	0.105854	0.033	0.025	1	Capg
	0.697599	0.194517	0.072	0.069	1	Capn1
	0.499319	-0.333331	0.008	0.011	1	Capn15
	0.313529	-0.15867	0.051	0.064	1	Capn7
	0.0396794	0.43312	0.189	0.158	1	Capns1
	0.400016	-0.275508	0.071	0.083	1	Caprin1
	0.562874	-0.188599	0.04	0.034	1	Capza1
	0.288748	-0.119527	0.512	0.559	1	Capza2
	0.299237	-0.345699	0.009	0.015	1	Car11
	0.208288	-0.730501	0.027	0.038	1	Car14
	0.558814	0.635501	0.013	0.01	1	Car2
	3.1496e-05	0.417962	0.52	0.422	0.701069	Car3
	0.581442	0.47496	0.016	0.013	1	Car4
	0.729444	-0.390949	0.012	0.014	1	Car8
	0.267777	1.24313	0.013	0.008	1	Card10
	0.0183482	-0.362936	0.163	0.217	1	Card19
	0.0559422	1.14206	0.019	0.008	1	Carhsp1
	0.576424	0.230966	0.472	0.488	1	Carnmt1
	0.18581	0.958943	0.021	0.013	1	Carns1
	0.121977	-0.61255	0.051	0.07	1	Cars
	0.964007	-0.227934	0.019	0.019	1	Cars2
	0.063951	-0.638515	0.031	0.05	1	Casd1
	0.199586	0.837294	0.023	0.014	1	Cask
	0.0289199	1.56027	0.019	0.006	1	Caskin2
	0.461787	-0.175231	0.033	0.041	1	Casp12
	0.313878	0.529707	0.027	0.019	1	Casp8ap2
	0.0238144	-0.129369	0.935	0.92	1	Casq1
	0.0977599	-1.97295	0.004	0.011	1	Casq2
	0.130985	-0.68976	0.005	0.013	1	Casr
	0.00515023	0.484909	0.205	0.156	1	Cast
	0.584197	-0.214753	0.049	0.056	1	Castor2
	0.204049	-0.285923	0.067	0.085	1	Casz1
	0.0688155	0.506575	0.169	0.142	1	Cat
	0.0687438	-0.868598	0.003	0.01	1	Catsper4
	0.0369225	0.397039	0.177	0.142	1	Cav1
	0.000272285	1.33425	0.083	0.039	1	Cav2
	0.573561	-0.157935	0.073	0.081	1	Cav3
	0.0254655	0.448074	0.235	0.198	1	Cavin1
	0.00259993	0.667872	0.153	0.104	1	Cavin2
	0.0253793	0.849847	0.041	0.022	1	Cavin3
	0.051359	0.200218	0.221	0.187	1	Cavin4
	0.21894	0.606393	0.025	0.017	1	Cbfa2t2
	0.462963	0.594478	0.033	0.041	1	Cbfa2t3
	0.603006	0.269016	0.164	0.163	1	Cbfb
	0.526038	0.591863	0.011	0.008	1	Cbl
	0.199866	-0.636444	0.012	0.02	1	Cblb
	0.608662	0.533341	0.024	0.02	1	Cbll1
	0.425512	0.58964	0.035	0.028	1	Cbr1
	0.00020622	-1.16991	0.048	0.098	1	Cbr2
	0.0186088	0.909672	0.044	0.023	1	Cbr4
	0.316896	-0.336004	0.025	0.034	1	Cbwd1
	5.96891e-05	1.00393	0.153	0.09	1	Cbx3
	0.244555	0.894725	0.012	0.006	1	Cbx4
	0.135431	0.723857	0.049	0.034	1	Cbx5
	0.411687	0.766914	0.031	0.024	1	Cbx6
	0.0613344	-1.07679	0.016	0.03	1	Cbx7
	0.563123	-0.327974	0.011	0.014	1	Cby1
	0.57571	0.122644	0.016	0.013	1	Cc2d1a
	0.266069	-0.345145	0.016	0.024	1	Cc2d1b
	0.510166	-0.224628	0.015	0.019	1	Cc2d2a
	0.41267	0.20438	0.088	0.078	1	Ccar1
	0.232294	-0.636933	0.007	0.013	1	Ccar2
	0.550752	-0.553432	0.017	0.022	1	Ccdc117
	0.81679	0.274664	0.075	0.074	1	Ccdc12
	0.128319	-1.87052	0.008	0.017	1	Ccdc122
	0.656018	-0.695804	0.008	0.01	1	Ccdc126
	0.835415	0.169503	0.072	0.076	1	Ccdc127
	0.0139914	-2.03338	0.001	0.011	1	Ccdc130
	0.111679	-0.956041	0.009	0.019	1	Ccdc134
	0.89972	0.656026	0.015	0.014	1	Ccdc137
	0.956232	0.139359	0.019	0.019	1	Ccdc146
	0.0157858	3.34831	0.011	0.001	1	Ccdc163
	0.503407	0.600134	0.043	0.037	1	Ccdc167
	0.209664	0.741796	0.035	0.024	1	Ccdc174
	0.805883	-0.103298	0.029	0.032	1	Ccdc181
	0.0122945	0.632926	0.077	0.047	1	Ccdc186
	0.664566	0.26263	0.063	0.058	1	Ccdc25
	0.173466	0.137196	0.013	0.023	1	Ccdc28a
	0.140258	0.21117	0.039	0.025	1	Ccdc28b
	0.311622	0.543073	0.016	0.01	1	Ccdc34
	0.0740724	0.367063	0.188	0.16	1	Ccdc47
	0.0261743	0.349325	0.243	0.211	1	Ccdc50
	0.894221	0.185464	0.011	0.011	1	Ccdc51
	0.676961	0.153966	0.053	0.05	1	Ccdc58
	0.837507	0.345831	0.063	0.066	1	Ccdc59
	0.0410929	-0.345373	0.093	0.13	1	Ccdc6
	0.0232698	-3.51902	0.001	0.01	1	Ccdc62
	0.432155	-0.43127	0.024	0.03	1	Ccdc66
	0.903113	-0.365422	0.017	0.017	1	Ccdc69
	0.774344	0.410405	0.015	0.017	1	Ccdc71
	0.99645	0.359007	0.023	0.023	1	Ccdc71l
	0.93775	0.314564	0.029	0.03	1	Ccdc73
	0.636318	0.175563	0.029	0.025	1	Ccdc80
	0.183844	1.47068	0.015	0.008	1	Ccdc82
	0.0288121	-0.470259	0.043	0.07	1	Ccdc85b
	0.245727	-0.225554	0.024	0.034	1	Ccdc85c
	0.824571	0.416215	0.044	0.047	1	Ccdc86
	0.00315704	3.12197	0.02	0.004	1	Ccdc88a
	0.244247	-0.317071	0.035	0.047	1	Ccdc88c
	0.223548	-0.263428	0.071	0.089	1	Ccdc90b
	0.276996	-0.34138	0.116	0.135	1	Ccdc91
	0.894922	0.747047	0.013	0.013	1	Ccdc93
	0.414289	-0.305095	0.028	0.036	1	Ccdc97
	0.432707	-0.185006	0.011	0.015	1	Ccdc9b
	0.39164	0.568852	0.063	0.053	1	Ccl11
	0.601858	-1.17182	0.017	0.014	1	Ccl24
	0.382628	0.381717	0.012	0.008	1	Ccl25
	0.0969892	-0.639154	0.029	0.046	1	Ccl27a
	0.502192	-0.424374	0.049	0.057	1	Ccl6
	0.00612767	2.19095	0.029	0.01	1	Ccl8
	0.0467832	0.795798	0.032	0.017	1	Ccl9
	0.876051	0.369623	0.009	0.01	1	Ccm2l
	0.004786	-0.55883	0.044	0.08	1	Ccn1
	0.708709	-0.642624	0.011	0.013	1	Ccn2
	0.0874803	0.984396	0.036	0.022	1	Ccnb1ip1
	0.946131	-0.263148	0.019	0.019	1	Ccnc
	0.0889481	1.28475	0.013	0.005	1	Ccnd1
	0.000694242	1.39311	0.051	0.019	1	Ccnd2
	0.0119326	1.86518	0.025	0.009	1	Ccnd3
	0.201175	-0.549298	0.043	0.057	1	Ccndbp1
	0.492687	0.498873	0.023	0.018	1	Ccne2
	0.204519	-0.273753	0.043	0.057	1	Ccng2
	0.16331	0.448877	0.063	0.047	1	Ccnh
	0.237362	0.489517	0.065	0.052	1	Ccni
	0.0157481	3.82218	0.011	0.001	1	Ccnj
	0.816778	0.358366	0.067	0.066	1	Ccnl2
	0.871527	0.22778	0.023	0.024	1	Ccnq
	0.724473	0.189026	0.023	0.025	1	Ccnt1
	0.949509	0.202064	0.052	0.052	1	Ccnt2
	0.83333	0.442647	0.032	0.03	1	Ccpg1
	0.58451	0.175149	0.016	0.013	1	Ccrl2
	0.939767	-0.699438	0.016	0.017	1	Ccs
	0.0800369	0.37634	0.14	0.112	1	Cct3
	0.605652	-0.161635	0.177	0.193	1	Cct4
	0.134814	0.131628	0.161	0.137	1	Cct7
	0.174219	-0.412481	0.136	0.161	1	Cct8
	0.39435	0.382726	0.097	0.088	1	Cd151
	0.753353	-0.352777	0.024	0.027	1	Cd163
	0.309867	-0.26834	0.177	0.203	1	Cd164
	0.0686096	0.818811	0.039	0.023	1	Cd200
	0.354459	1.03696	0.011	0.006	1	Cd209a
	0.0245729	2.45827	0.015	0.004	1	Cd209b
	0.00168477	1.88283	0.027	0.006	1	Cd209d
	0.430345	-0.387943	0.016	0.022	1	Cd209f
	0.00669534	0.977811	0.037	0.015	1	Cd248
	3.31899e-07	-0.605949	0.267	0.399	0.00738775	Cd24a
	0.468043	0.386837	0.045	0.038	1	Cd300lg
	0.367956	2.10571	0.043	0.034	1	Cd302
	0.207658	-0.339033	0.016	0.025	1	Cd320
	0.0109522	0.998465	0.063	0.036	1	Cd34
	1.33439e-05	0.619298	0.292	0.206	0.297022	Cd36
	0.872859	-0.420135	0.009	0.01	1	Cd38
	0.154296	-0.545863	0.004	0.01	1	Cd44
	0.139619	1.0449	0.012	0.005	1	Cd52
	0.0191866	-0.36397	0.096	0.139	1	Cd55
	0.03073	0.926048	0.051	0.029	1	Cd59a
	0.89162	0.434349	0.016	0.015	1	Cd59b
	0.0283012	0.649151	0.012	0.003	1	Cd68
	4.59944e-05	0.781732	0.175	0.107	1	Cd74
	0.0507985	0.444528	0.195	0.164	1	Cd81
	0.609798	-0.448752	0.013	0.017	1	Cd82
	0.0325735	0.76917	0.045	0.025	1	Cd9
	0.00375329	1.22865	0.057	0.028	1	Cd93
	0.442868	-0.221131	0.059	0.069	1	Cd99l2
	0.365583	-0.520176	0.032	0.041	1	Cdadc1
	0.193035	-0.18323	0.053	0.071	1	Cdc123
	0.540873	-0.280348	0.065	0.074	1	Cdc14a
	0.452113	-1.01961	0.012	0.017	1	Cdc14b
	0.482861	-0.617434	0.037	0.044	1	Cdc16
	0.740476	0.163765	0.012	0.014	1	Cdc23
	0.0678685	-2.26997	0.003	0.01	1	Cdc25a
	0.543603	-0.235318	0.128	0.14	1	Cdc26
	0.443796	0.634597	0.044	0.037	1	Cdc27
	0.560443	0.250194	0.104	0.098	1	Cdc37
	0.6168	0.42079	0.059	0.053	1	Cdc42bpa
	0.588135	1.00457	0.017	0.014	1	Cdc42ep1
	0.020259	0.659136	0.121	0.088	1	Cdc42ep3
	0.0949962	1.18715	0.024	0.013	1	Cdc42se1
	0.806765	0.190686	0.089	0.088	1	Cdc73
	0.029725	0.878784	0.096	0.069	1	Cdh13
	0.890848	0.102049	0.019	0.018	1	Cdh15
	0.458895	0.676897	0.019	0.014	1	Cdh4
	0.0206593	0.542348	0.093	0.064	1	Cdip1
	0.915526	0.164778	0.045	0.044	1	Cdipt
	0.588531	0.127175	0.089	0.083	1	Cdk11b
	0.487936	0.61235	0.023	0.018	1	Cdk12
	0.0449252	0.823775	0.044	0.025	1	Cdk13
	0.546737	0.84691	0.012	0.009	1	Cdk14
	0.252319	0.260827	0.065	0.052	1	Cdk16
	0.041563	2.55373	0.013	0.004	1	Cdk17
	0.618426	-0.102144	0.041	0.047	1	Cdk19
	0.633077	-0.133392	0.1	0.111	1	Cdk2ap1
	0.623312	0.209784	0.041	0.037	1	Cdk2ap2
	0.846561	0.421018	0.052	0.051	1	Cdk4
	0.294653	0.630203	0.015	0.009	1	Cdk5
	0.55589	-0.33227	0.017	0.022	1	Cdk5rap1
	0.454469	-0.731991	0.012	0.017	1	Cdk5rap2
	0.757937	-0.463052	0.013	0.015	1	Cdk7
	0.268379	0.591945	0.035	0.025	1	Cdk8
	0.903223	-0.380719	0.028	0.029	1	Cdk9
	0.0135891	-0.88789	0.028	0.053	1	Cdkal1
	0.0900079	-1.06518	0.008	0.018	1	Cdkl2
	0.909845	-0.381561	0.016	0.015	1	Cdkn1a
	0.0940241	0.545881	0.059	0.041	1	Cdkn1b
	0.448224	0.350189	0.044	0.037	1	Cdkn1c
	0.881186	-0.184392	0.011	0.011	1	Cdkn2aip
	0.259291	-0.805313	0.04	0.052	1	Cdkn2aipnl
	0.401375	0.433415	0.025	0.019	1	Cdkn2c
	0.62375	0.367503	0.031	0.027	1	Cdkn2d
	0.0688397	0.986004	0.012	0.004	1	Cdo1
	0.901362	-0.2947	0.016	0.015	1	Cdon
	0.94615	0.211238	0.033	0.034	1	Cdpf1
	0.0144177	1.46696	0.031	0.013	1	Cds2
	0.441732	-0.122857	0.191	0.213	1	Cdv3
	0.604828	-0.950175	0.013	0.017	1	Cdyl
	0.0582223	0.559692	0.176	0.15	1	Cebpb
	0.262842	-0.13355	0.041	0.055	1	Cebpd
	0.215866	0.229291	0.097	0.08	1	Cebpz
	0.74923	0.102878	0.135	0.146	1	Cebpzos
	0.59183	0.457255	0.017	0.014	1	Cecr2
	0.723285	0.139924	0.123	0.119	1	Celf1
	0.315047	0.292448	0.187	0.178	1	Celf2
	0.563529	-0.199602	0.011	0.014	1	Cenpc1
	0.71716	0.64495	0.011	0.009	1	Cenpq
	0.222445	-0.382321	0.017	0.027	1	Cenpv
	0.267388	-0.299694	0.008	0.014	1	Cenpw
	0.543575	-0.250766	0.06	0.069	1	Cenpx
	0.26742	-0.202993	0.037	0.05	1	Cep104
	0.713209	0.30208	0.032	0.029	1	Cep120
	0.292668	0.861209	0.015	0.009	1	Cep162
	0.344239	0.285845	0.049	0.039	1	Cep170
	0.021561	-1.56294	0.007	0.02	1	Cep170b
	0.339647	-0.182605	0.027	0.036	1	Cep19
	0.0220685	-0.461474	0.137	0.184	1	Cep20
	0.512718	0.258087	0.028	0.023	1	Cep290
	0.0996541	0.587325	0.024	0.013	1	Cep295
	0.122619	0.604746	0.085	0.066	1	Cep350
	0.0611037	1.01728	0.024	0.011	1	Cep57
	0.137722	1.08521	0.041	0.028	1	Cep63
	0.533536	0.227393	0.009	0.013	1	Cep68
	0.454006	-0.854973	0.007	0.01	1	Cep76
	0.171587	-0.686025	0.044	0.06	1	Cep83
	0.668466	-0.137403	0.039	0.043	1	Cep85
	0.21363	0.451762	0.108	0.091	1	Cep85l
	0.525582	0.771133	0.011	0.008	1	Cep97
	0.0054911	-0.88121	0.037	0.07	1	Cept1
	0.513073	0.626994	0.025	0.02	1	Cers2
	0.0473955	2.39738	0.011	0.003	1	Cers4
	0.169813	-0.13372	0.069	0.09	1	Cert1
	6.38686e-05	1.0527	0.189	0.123	1	Ces1d
	0.634998	0.256787	0.087	0.083	1	Cetn2
	0.71533	-0.106675	0.08	0.086	1	Cetn3
	0.711925	-0.595815	0.011	0.013	1	Cfap20
	0.57397	-0.256235	0.028	0.033	1	Cfap36
	0.23124	-0.594485	0.007	0.013	1	Cfap410
	0.0851221	0.812273	0.017	0.008	1	Cfap418
	0.452859	-0.72295	0.033	0.041	1	Cfap97
	0.00206521	5.69084	0.012	0	1	Cfb
	0.00379494	-1.23763	0.025	0.055	1	Cfd
	0.540292	0.212906	0.043	0.037	1	Cfdp1
	0.000141795	0.882152	0.109	0.057	1	Cfl1
	0.00564297	0.144238	0.631	0.571	1	Cfl2
	0.293554	0.699255	0.04	0.03	1	Cflar
	0.213798	-0.317673	0.093	0.114	1	Cgrrf1
	1.48829e-05	-0.747653	0.125	0.213	0.331277	Chac1
	0.95773	0.281133	0.06	0.061	1	Chac2
	0.420481	0.814507	0.015	0.01	1	Champ1
	0.108305	-0.265304	0.457	0.521	1	Chchd1
	1.09259e-06	-0.25374	0.891	0.897	0.0243201	Chchd10
	4.62428e-06	-0.25933	0.855	0.868	0.102932	Chchd2
	0.224605	0.724261	0.061	0.048	1	Chchd4
	0.426603	0.460914	0.032	0.025	1	Chchd6
	0.0935322	0.701556	0.037	0.023	1	Chd1
	0.726082	0.594254	0.012	0.01	1	Chd1l
	0.527274	0.253907	0.06	0.053	1	Chd2
	0.0956448	0.418149	0.124	0.099	1	Chd4
	0.15143	-0.674612	0.041	0.028	1	Chd6
	0.131165	0.49418	0.076	0.057	1	Chd7
	0.525093	-0.142632	0.04	0.047	1	Chd8
	0.256021	-0.327667	0.032	0.043	1	Chd9
	0.598317	0.564122	0.021	0.018	1	Cherp
	0.0882882	-0.57098	0.013	0.025	1	Chfr
	0.055753	0.817497	0.041	0.024	1	Chic2
	0.718169	0.460821	0.011	0.009	1	Chid1
	0.187465	-0.722359	0.024	0.036	1	Chkb
	0.193047	0.267129	0.053	0.039	1	Chm
	0.331275	0.52265	0.055	0.044	1	Chmp1a
	0.0788764	0.940133	0.053	0.036	1	Chmp1b
	0.474347	0.639493	0.021	0.017	1	Chmp1b2
	0.147492	0.503154	0.112	0.093	1	Chmp3
	0.156257	-0.363326	0.068	0.089	1	Chmp5
	0.926736	-0.278247	0.033	0.034	1	Chmp7
	0.00287564	2.84266	0.023	0.005	1	Chodl
	0.814898	0.130867	0.115	0.113	1	Chordc1
	0.623807	0.517023	0.079	0.074	1	Chp1
	0.266649	1.23068	0.013	0.008	1	Chpf
	0.657533	-0.138018	0.008	0.01	1	Chpf2
	0.368781	-0.117426	0.173	0.197	1	Chpt1
	0.783328	-0.103609	0.161	0.172	1	Chrac1
	0.410815	0.745885	0.035	0.028	1	Chrnb1
	0.243663	0.56495	0.019	0.011	1	Chrne
	0.0183851	-0.571928	0.105	0.149	1	Chtop
	0.366763	0.223494	0.021	0.015	1	Chuk
	0.0125276	-0.61639	0.161	0.211	1	Churc1
	0.723114	0.125923	0.056	0.052	1	Ciao1
	0.6503	0.166734	0.109	0.104	1	Ciao2a
	0.0825082	-0.278392	0.108	0.141	1	Ciao2b
	0.506453	0.605747	0.036	0.03	1	Ciao3
	0.0487221	-1.34868	0.007	0.018	1	Ciapin1
	0.00104978	3.45466	0.02	0.003	1	Ciart
	0.157318	-0.156657	0.433	0.476	1	Cib2
	0.936814	0.326133	0.015	0.015	1	Cibar1
	0.156349	1.27256	0.019	0.01	1	Cic
	0.00228265	2.24936	0.028	0.008	1	Cidec
	0.422563	1.02542	0.015	0.01	1	Cilp
	0.89162	0.255567	0.016	0.015	1	Cinp
	0.249955	0.826638	0.049	0.038	1	Cipc
	0.379838	0.388229	0.073	0.064	1	Cir1
	0.428889	-0.220667	0.036	0.044	1	Cirbp
	0.0734159	-0.209885	0.412	0.478	1	Cisd1
	0.375567	-0.232101	0.097	0.113	1	Cisd2
	0.323009	0.339561	0.083	0.071	1	Cisd3
	0.0018616	0.710203	0.132	0.084	1	Cish
	0.383588	-0.136689	0.156	0.178	1	Cited2
	0.000839722	-0.829399	0.039	0.08	1	Cited4
	0.754874	-0.272513	0.017	0.015	1	Ciz1
	0.352579	1.28355	0.011	0.006	1	Ckap4
	0.195417	0.299706	0.084	0.067	1	Ckap5
	0.224566	1.00001	0.017	0.01	1	Ckb
	3.00827e-11	-0.104302	1	0.997	6.6961e-07	Ckm
	0.00161854	-0.266653	0.599	0.675	1	Ckmt2
	0.445912	0.351765	0.059	0.051	1	Clasp1
	0.588509	0.312886	0.056	0.051	1	Clasp2
	0.105877	1.81597	0.015	0.006	1	Clasrp
	0.455324	-0.168566	0.085	0.098	1	Clcn3
	0.18309	0.387027	0.092	0.075	1	Clcn4
	0.571407	-0.111978	0.019	0.023	1	Clcn7
	0.963307	0.621437	0.025	0.025	1	Cldn12
	0.359377	0.117747	0.011	0.006	1	Cldn15
	0.346601	-0.565634	0.023	0.03	1	Cldn5
	0.217383	-0.33519	0.081	0.1	1	Cldnd1
	0.00541589	0.96593	0.032	0.011	1	Clec10a
	0.00818597	-3.35521	0.001	0.013	1	Clec14a
	0.762666	0.104147	0.024	0.027	1	Clec16a
	0.00172068	0.731215	0.165	0.116	1	Clec2d
	0.0250675	0.745896	0.073	0.047	1	Clec3b
	0.109019	0.552993	0.015	0.006	1	Clec4a2
	0.154441	0.649016	0.025	0.015	1	Clic1
	0.0907564	0.449492	0.096	0.074	1	Clic4
	0.330834	0.247476	0.176	0.163	1	Clic5
	0.0805288	-0.251747	0.081	0.109	1	Clint1
	2.90291e-05	0.386914	0.541	0.473	0.646159	Clip1
	0.685127	-0.16488	0.093	0.1	1	Clip4
	0.095554	-0.240385	0.099	0.13	1	Clk1
	0.730165	0.479818	0.02	0.018	1	Clk2
	0.666864	-0.119299	0.047	0.052	1	Clk3
	0.0448276	-0.411469	0.055	0.081	1	Clk4
	0.106443	1.82228	0.015	0.006	1	Clmp
	0.0414074	-1.57899	0.008	0.02	1	Cln5
	0.357102	0.601843	0.011	0.006	1	Cln6
	0.365447	0.541104	0.021	0.015	1	Cln8
	0.871694	0.479172	0.052	0.051	1	Clns1a
	0.236345	0.19235	0.059	0.046	1	Clock
	0.551945	0.233861	0.048	0.056	1	Clpb
	0.0762189	0.690389	0.051	0.033	1	Clptm1
	0.723064	-0.315269	0.035	0.038	1	Clptm1l
	0.920217	0.180615	0.031	0.032	1	Clstn1
	0.0922245	0.502708	0.108	0.085	1	Clta
	0.0356381	0.456459	0.201	0.17	1	Cltc
	5.57277e-05	-0.955344	0.076	0.142	1	Clu
	0.798065	-0.694988	0.017	0.019	1	Cluap1
	0.457555	0.490228	0.1	0.093	1	Cluh
	0.243483	0.487268	0.064	0.051	1	Clybl
	0.0864938	-0.688018	0.032	0.05	1	Cmas
	0.178857	-0.285988	0.149	0.177	1	Cmbl
	0.523873	0.255117	0.133	0.128	1	Cmc1
	0.000197619	-1.40435	0.027	0.067	1	Cmc2
	0.136754	0.807211	0.023	0.013	1	Cmc4
	0.273502	0.247919	0.052	0.041	1	Cmpk1
	0.284026	-0.504675	0.005	0.01	1	Cmpk2
	0.158684	-0.190223	0.055	0.074	1	Cmss1
	0.187429	0.756564	0.015	0.008	1	Cmtm3
	0.900163	0.51096	0.015	0.014	1	Cmtm6
	0.330892	-0.631357	0.016	0.023	1	Cmtm7
	0.055669	-0.174836	0.589	0.643	1	Cnbp
	0.00259805	0.708854	0.048	0.02	1	Cndp2
	0.907685	0.13006	0.119	0.126	1	Cnih1
	0.0777601	-0.148713	0.093	0.125	1	Cnih4
	0.00348445	-0.420352	0.056	0.097	1	Cnksr1
	0.265563	0.798397	0.021	0.014	1	Cnn2
	0.0596861	-0.4923	0.021	0.038	1	Cnn3
	0.207653	0.927478	0.016	0.009	1	Cnnm3
	0.189242	0.68588	0.092	0.075	1	Cnot1
	0.972709	0.255785	0.028	0.028	1	Cnot10
	0.263822	0.691292	0.033	0.024	1	Cnot11
	0.0695873	0.63356	0.06	0.041	1	Cnot2
	0.738342	0.285313	0.021	0.019	1	Cnot3
	0.156289	0.548507	0.093	0.075	1	Cnot4
	0.10934	-0.568816	0.012	0.023	1	Cnot6
	0.942822	-0.295876	0.036	0.037	1	Cnot6l
	0.77561	0.331433	0.077	0.083	1	Cnot7
	0.969261	0.177281	0.06	0.061	1	Cnot8
	0.949583	0.490819	0.016	0.017	1	Cnot9
	0.874987	0.662869	0.009	0.01	1	Cnp
	0.477698	0.260761	0.019	0.024	1	Cnppd1
	0.587669	-0.173558	0.049	0.056	1	Cnst
	0.152214	-1.1955	0.009	0.018	1	Cntfr
	0.0671329	2.64988	0.012	0.004	1	Cntln
	0.392746	-0.169168	0.165	0.191	1	Coa3
	0.656771	-0.144404	0.016	0.019	1	Coa4
	0.359103	0.111072	0.087	0.104	1	Coa5
	0.0598089	-0.568006	0.019	0.034	1	Coa7
	0.0624614	-0.432669	0.092	0.125	1	Coa8
	0.0452352	1.36051	0.017	0.006	1	Coasy
	0.634252	-0.130692	0.06	0.066	1	Cobl
	0.895557	-0.155644	0.019	0.018	1	Cog1
	0.832612	-0.152248	0.019	0.02	1	Cog2
	0.898393	0.70503	0.015	0.014	1	Cog3
	0.783826	0.346879	0.06	0.058	1	Cog4
	0.610181	-0.352853	0.013	0.017	1	Cog5
	0.799368	0.119994	0.137	0.137	1	Cog6
	0.490012	0.589475	0.023	0.018	1	Cog7
	0.618988	0.201807	0.068	0.076	1	Cog8
	0.0563869	-1.42696	0.005	0.015	1	Coil
	0.191768	0.607478	0.043	0.03	1	Col15a1
	0.497177	-0.814108	0.008	0.011	1	Col18a1
	0.000190009	1.04406	0.127	0.072	1	Col1a1
	0.000132827	0.828022	0.172	0.109	1	Col1a2
	0.0471005	0.417492	0.201	0.166	1	Col3a1
	0.177632	0.319505	0.157	0.14	1	Col4a1
	0.0235495	0.692078	0.1	0.07	1	Col4a2
	0.988662	-0.271329	0.027	0.027	1	Col5a1
	0.0804801	1.0061	0.035	0.02	1	Col5a2
	0.0746853	1.04546	0.033	0.019	1	Col5a3
	0.0450446	0.585172	0.071	0.047	1	Col6a1
	0.0260429	0.767506	0.076	0.05	1	Col6a2
	0.00547005	1.12504	0.093	0.058	1	Col6a3
	0.355213	0.850487	0.011	0.006	1	Col6a6
	0.0106685	-1.13251	0.02	0.043	1	Col7a1
	0.0955378	0.699253	0.024	0.013	1	Colec12
	0.553072	-0.142249	0.041	0.048	1	Colgalt1
	0.211553	1.43763	0.011	0.005	1	Commd10
	0.132307	0.882647	0.029	0.018	1	Commd2
	0.045593	-0.157591	0.14	0.186	1	Commd3
	0.996524	0.111745	0.044	0.044	1	Commd6
	0.10856	0.572222	0.025	0.014	1	Commd7
	0.0594712	-0.242986	0.041	0.064	1	Commd8
	0.777112	0.489849	0.067	0.065	1	Comt
	0.242718	-0.510615	0.011	0.018	1	Comtd1
	0.238644	-0.177822	0.097	0.118	1	Copa
	0.90319	0.235935	0.052	0.055	1	Copb1
	0.165667	-0.464874	0.089	0.112	1	Copb2
	0.922792	0.226756	0.013	0.014	1	Copg2
	0.951522	0.177886	0.143	0.149	1	Cops3
	0.140894	-0.302452	0.136	0.168	1	Cops4
	0.0894672	-0.323258	0.243	0.292	1	Cops5
	0.131479	-0.251796	0.164	0.202	1	Cops6
	0.037119	-0.225316	0.103	0.142	1	Cops7a
	0.505342	0.179163	0.008	0.011	1	Cops7b
	0.865262	0.22292	0.089	0.094	1	Cops8
	0.431171	-0.204084	0.475	0.527	1	Cops9
	0.774005	0.506538	0.036	0.039	1	Copz1
	0.376302	-0.404723	0.031	0.039	1	Copz2
	0.0250595	-0.338495	0.269	0.334	1	Coq10a
	0.635357	0.332358	0.039	0.044	1	Coq10b
	0.0598849	-0.214216	0.067	0.095	1	Coq2
	0.205187	-0.306767	0.052	0.069	1	Coq3
	0.178734	-0.914151	0.028	0.041	1	Coq6
	0.0125452	-0.39478	0.065	0.102	1	Coq7
	0.0609516	0.337282	0.309	0.29	1	Coq8a
	0.0318589	-0.179406	0.257	0.327	1	Coq9
	0.137495	1.53483	0.012	0.005	1	Coro1a
	0.070527	0.920756	0.016	0.006	1	Coro1c
	0.297773	-0.538147	0.081	0.097	1	Coro6
	0.242578	1.0343	0.012	0.006	1	Coro7
	0.912303	0.308739	0.012	0.011	1	Cotl1
	0.355039	0.469179	0.037	0.029	1	Cox10
	0.0978143	-0.462447	0.064	0.088	1	Cox11
	0.317152	-0.460541	0.015	0.022	1	Cox15
	0.106708	-0.353742	0.075	0.1	1	Cox16
	0.0196573	0.228333	0.635	0.604	1	Cox17
	0.203386	-0.475805	0.012	0.02	1	Cox18
	1.59188e-05	-0.199514	0.893	0.877	0.354336	Cox4i1
	0.722211	0.111429	0.011	0.009	1	Cox4i2
	1.90635e-05	-0.225699	0.837	0.863	0.424334	Cox5a
	0.014451	-0.15042	0.796	0.811	1	Cox5b
	0.44373	0.127037	0.016	0.011	1	Cox5b-ps
	0.129987	0.505782	0.091	0.071	1	Cox6a1
	0.634178	-0.104214	0.813	0.785	1	Cox7a1
	0.161916	-0.100844	0.796	0.807	1	Cox7a2
	0.722211	-0.289091	0.011	0.009	1	Cp
	0.0162398	-0.717594	0.048	0.079	1	Cpd
	0.00042779	0.372531	0.424	0.368	1	Cpe
	0.00341221	-0.459311	0.12	0.178	1	Cpeb1
	0.911459	0.119575	0.044	0.046	1	Cpeb2
	0.432871	1.50188	0.088	0.078	1	Cpeb3
	0.245115	-0.315393	0.155	0.18	1	Cpeb4
	0.047673	2.0896	0.011	0.003	1	Cplane1
	0.571727	0.532595	0.015	0.011	1	Cpm
	0.0628965	-1.54491	0.004	0.013	1	Cpne2
	0.346495	0.141573	0.031	0.023	1	Cpne3
	0.0891669	-0.458043	0.041	0.061	1	Cpox
	0.826187	-0.220939	0.045	0.043	1	Cpped1
	0.061639	1.03301	0.045	0.028	1	Cpq
	0.372323	0.393736	0.021	0.015	1	Cpsf1
	0.462375	0.342518	0.048	0.041	1	Cpsf2
	0.337237	0.628715	0.035	0.027	1	Cpsf3
	0.416482	0.912045	0.035	0.028	1	Cpsf6
	0.483947	0.508222	0.023	0.018	1	Cpsf7
	0.452871	0.849595	0.019	0.014	1	Cpt1a
	0.601363	-0.487403	0.071	0.078	1	Cpt2
	0.52832	0.504936	0.011	0.008	1	Cptp
	0.0277947	2.45282	0.012	0.003	1	Cpxm1
	0.137687	1.30024	0.012	0.005	1	Cpxm2
	0.0569748	1.10158	0.055	0.036	1	Cr1l
	0.492483	-0.460452	0.008	0.011	1	Cracr2b
	0.343728	0.617702	0.019	0.013	1	Cradd
	0.559644	0.505854	0.013	0.01	1	Cramp1
	0.0443538	0.306712	0.292	0.258	1	Crat
	0.235781	-0.202934	0.047	0.061	1	Crbn
	0.354555	-0.431581	0.017	0.024	1	Crcp
	0.395629	0.201577	0.056	0.047	1	Creb3
	0.0639138	1.7125	0.02	0.009	1	Creb3l1
	0.842078	0.319267	0.031	0.029	1	Creb3l2
	0.961674	-0.180184	0.019	0.019	1	Creb5
	0.946348	0.125452	0.107	0.108	1	Crebbp
	0.11911	-0.338147	0.016	0.028	1	Crebl2
	0.98493	0.318319	0.057	0.058	1	Crebrf
	0.0537554	-0.542943	0.017	0.033	1	Crebzf
	0.0190536	-0.876544	0.036	0.062	1	Creld1
	0.778456	0.372833	0.025	0.028	1	Crem
	0.324687	-0.725602	0.021	0.029	1	Crhr2
	0.0456387	0.454407	0.149	0.119	1	Crim1
	0.00901972	0.522828	0.207	0.163	1	Crip1
	0.576188	0.546556	0.06	0.055	1	Crip2
	0.9393	-0.130874	0.112	0.112	1	Crk
	0.992446	0.315006	0.041	0.042	1	Crkl
	0.726559	0.457191	0.012	0.01	1	Crlf1
	0.0861066	0.734199	0.017	0.008	1	Crlf2
	0.357638	-0.401266	0.061	0.074	1	Crls1
	0.454748	0.418671	0.053	0.046	1	Crnkl1
	0.669124	-0.133372	0.083	0.09	1	Crot
	0.35559	0.745601	0.011	0.006	1	Crtap
	0.909603	0.158831	0.012	0.013	1	Crtc2
	0.767383	-0.607821	0.015	0.017	1	Crtc3
	0.999817	0.458736	0.021	0.022	1	Cry1
	0.272769	0.50755	0.033	0.024	1	Cry2
	9.0712e-07	-0.493301	0.62	0.726	0.0201916	Cryab
	0.0902543	0.399415	0.047	0.03	1	Crybg3
	0.902802	0.593129	0.013	0.013	1	Cryz
	0.600475	-0.294689	0.02	0.024	1	Cryzl1
	0.546367	-0.106798	0.099	0.111	1	Cse1l
	0.045501	0.654311	0.017	0.006	1	Csf1
	0.0144912	1.34976	0.031	0.013	1	Csf1r
	0.142197	-0.322376	0.085	0.109	1	Csgalnact2
	0.739377	0.41315	0.016	0.014	1	Csk
	0.397573	-0.216164	0.048	0.058	1	Csnk1d
	0.0661725	0.615799	0.069	0.048	1	Csnk1e
	0.962275	0.206085	0.091	0.093	1	Csnk1g2
	0.533854	-0.640929	0.016	0.02	1	Csnk1g3
	0.879684	-0.104298	0.148	0.154	1	Csnk2a1
	0.740769	-0.178245	0.023	0.025	1	Csnk2a2
	0.389686	0.126906	0.197	0.187	1	Csnk2b
	0.0439678	1.36145	0.047	0.028	1	Cspp1
	0.140846	1.0417	0.032	0.02	1	Csrp1
	0.849798	-0.102481	0.792	0.807	1	Cst3
	0.0925696	-0.111435	0.167	0.211	1	Cst6
	0.614541	0.252213	0.04	0.046	1	Cstb
	0.295616	-0.62094	0.009	0.015	1	Cstf2
	0.31589	-0.356528	0.027	0.036	1	Cstf2t
	0.61557	0.499575	0.028	0.024	1	Cstf3
	0.367783	0.160788	0.147	0.169	1	Ctbp1
	0.458259	0.664327	0.019	0.014	1	Ctbp2
	0.890709	0.145941	0.011	0.011	1	Ctc1
	0.04141	0.960087	0.064	0.042	1	Ctcf
	0.448731	-0.121397	0.132	0.151	1	Ctdnep1
	0.445673	0.368823	0.1	0.093	1	Ctdsp1
	0.668328	0.222599	0.147	0.144	1	Ctdsp2
	0.243424	1.26817	0.012	0.006	1	Ctdspl2
	0.297792	0.239671	0.015	0.009	1	Ctf1
	0.0158235	3.20206	0.011	0.001	1	Ctif
	0.502175	0.559581	0.028	0.023	1	Ctla2a
	0.0564549	1.54679	0.015	0.005	1	Ctnna3
	0.0511874	-0.873093	0.017	0.033	1	Ctnnbip1
	0.294369	0.517781	0.015	0.009	1	Ctnnbl1
	0.743317	-0.162882	0.028	0.025	1	Ctnnd1
	0.221932	-0.230185	0.017	0.027	1	Ctps
	0.026275	0.667098	0.048	0.027	1	Ctr9
	0.342265	0.110984	0.095	0.083	1	Ctsa
	8.768e-07	0.583893	0.405	0.315	0.0195167	Ctsb
	0.0770113	0.426928	0.121	0.097	1	Ctsc
	0.00833813	0.11672	0.548	0.504	1	Ctsd
	0.513534	0.486015	0.028	0.023	1	Ctsf
	0.0181654	0.928014	0.037	0.018	1	Ctsh
	0.0110258	2.40667	0.021	0.006	1	Ctsk
	0.100908	0.404079	0.225	0.206	1	Ctsl
	0.0109938	1.34503	0.037	0.017	1	Ctss
	0.0206417	0.85539	0.068	0.042	1	Ctsz
	0.318109	0.875548	0.028	0.02	1	Cttn
	0.655057	-0.106508	0.069	0.076	1	Ctxn3
	0.221123	-0.217137	0.116	0.14	1	Cuedc1
	0.0252063	0.689404	0.105	0.075	1	Cuedc2
	0.323248	0.320334	0.145	0.133	1	Cul1
	0.547771	-0.113441	0.433	0.469	1	Cul3
	0.581774	0.117141	0.12	0.113	1	Cul4a
	0.915365	0.439499	0.011	0.01	1	Cul4b
	0.159057	-0.217386	0.192	0.229	1	Cul5
	0.0286917	-1.49765	0.008	0.022	1	Cul9
	0.459183	0.342749	0.107	0.098	1	Cuta
	0.295872	0.42784	0.125	0.112	1	Cux1
	0.963404	0.426795	0.028	0.028	1	Cwc22
	0.829244	0.173132	0.019	0.02	1	Cwc25
	0.326123	-0.346931	0.027	0.036	1	Cwc27
	0.000581551	0.970674	0.104	0.057	1	Cwf19l2
	0.0107956	0.646153	0.141	0.103	1	Cxcl12
	0.0267631	0.594838	0.139	0.104	1	Cxcl14
	0.189124	-0.5446	0.029	0.042	1	Cxxc5
	0.381525	0.535828	0.012	0.008	1	Cyb561
	0.0367615	-1.16074	0.005	0.017	1	Cyb561d2
	0.0234268	0.79561	0.083	0.055	1	Cyb5a
	0.805223	0.264301	0.069	0.067	1	Cyb5b
	0.8395	-0.454392	0.023	0.024	1	Cyb5d2
	0.913634	0.142525	0.104	0.109	1	Cyb5r1
	0.928243	0.443149	0.052	0.052	1	Cyb5r3
	0.915074	0.468172	0.069	0.074	1	Cyb5r4
	0.0280006	0.183444	0.043	0.023	1	Cyba
	0.318107	-0.103274	0.447	0.492	1	Cyc1
	0.0811536	-0.121116	0.792	0.792	1	Cycs
	0.238398	0.268049	0.019	0.011	1	Cygb
	0.693074	0.327471	0.009	0.011	1	Cyp20a1
	0.898659	-0.34395	0.012	0.013	1	Cyp26b1
	0.330042	0.201775	0.017	0.011	1	Cyp2d22
	0.222484	-0.515288	0.013	0.022	1	Cyp2u1
	0.155514	-1.1228	0.009	0.018	1	Cyp4b1
	0.724589	0.769007	0.013	0.011	1	Cyp4f13
	0.559479	-0.540159	0.011	0.014	1	Cyp4f39
	0.0259149	-1.42461	0.003	0.013	1	Cyp51
	0.878713	0.773659	0.009	0.01	1	Cyren
	0.422828	0.579822	0.067	0.058	1	Cyrib
	0.145505	-0.224037	0.431	0.474	1	Cystm1
	0.00858963	1.15634	0.056	0.029	1	Cyth1
	0.588963	-0.161973	0.012	0.015	1	Cyth2
	0.729431	0.552411	0.02	0.018	1	Cyth3
	0.329366	0.681582	0.031	0.023	1	Cyyr1
	0.968722	0.391899	0.059	0.06	1	Czib
	0.565966	0.16806	0.011	0.014	1	D2hgdh
	0.215439	1.36144	0.011	0.005	1	D3Ertd751e
	0.349496	-0.231406	0.107	0.125	1	D5Ertd579e
	0.586292	0.726886	0.017	0.014	1	D6Wsu163e
	0.140047	-0.282594	0.247	0.288	1	D8Ertd738e
	0.170529	0.44624	0.036	0.024	1	Daam1
	0.014462	1.03893	0.052	0.028	1	Dab2
	0.51128	0.328921	0.055	0.048	1	Dab2ip
	0.327471	-0.399062	0.007	0.011	1	Dact1
	0.0428453	0.22335	0.269	0.234	1	Dag1
	0.758575	0.246704	0.013	0.015	1	Dagla
	0.861827	0.269216	0.027	0.025	1	Daglb
	0.239712	-0.693229	0.015	0.023	1	Dand5
	0.149489	0.630384	0.024	0.014	1	Dap
	0.475823	0.547369	0.084	0.076	1	Dap3
	0.281323	-2.22445	0.005	0.01	1	Dapk1
	0.189838	-0.465114	0.015	0.024	1	Dapk2
	0.266649	0.606699	0.013	0.008	1	Dapk3
	0.593703	0.218421	0.012	0.015	1	Daxx
	0.808266	0.115995	0.04	0.043	1	Dazap1
	0.134964	-0.141398	0.501	0.562	1	Dbi
	0.108115	-0.745354	0.012	0.023	1	Dbndd2
	0.742622	0.339374	0.021	0.019	1	Dbnl
	0.0933066	0.449842	0.157	0.132	1	Dbp
	0.869799	0.407781	0.024	0.023	1	Dcaf1
	0.926879	0.284267	0.013	0.014	1	Dcaf10
	0.0846301	-0.449929	0.031	0.048	1	Dcaf13
	0.0449706	1.61863	0.017	0.006	1	Dcaf17
	0.596948	0.586736	0.048	0.043	1	Dcaf5
	0.387608	0.198573	0.169	0.16	1	Dcaf6
	0.504558	0.735463	0.036	0.03	1	Dcaf7
	2.80524e-07	0.460574	0.572	0.475	0.00624417	Dcn
	0.525582	0.867915	0.011	0.008	1	Dcp1b
	0.906451	-0.201941	0.016	0.015	1	Dcp2
	0.99799	0.722817	0.021	0.022	1	Dcps
	0.425644	-0.242605	0.096	0.109	1	Dctn2
	0.0889323	-0.536074	0.076	0.102	1	Dctn3
	0.835781	-0.290209	0.051	0.053	1	Dctn4
	0.175315	0.778915	0.02	0.011	1	Dctn5
	0.514626	0.107352	0.069	0.08	1	Dctn6
	0.0847342	0.320316	0.108	0.084	1	Dcun1d1
	0.90707	-0.163641	0.12	0.123	1	Dcun1d2
	0.379272	0.267709	0.023	0.017	1	Dcun1d3
	0.322254	-0.193521	0.165	0.191	1	Dcun1d5
	0.00715569	-0.514446	0.011	0.03	1	Dcxr
	0.00565785	-5.63665	0	0.01	1	Ddah1
	0.144963	0.869967	0.017	0.009	1	Ddah2
	0.0655635	-1.35287	0.011	0.023	1	Ddhd2
	0.00304401	-0.683125	0.071	0.117	1	Ddi2
	0.0770438	1.15464	0.021	0.01	1	Ddit3
	0.04374	1.57188	0.021	0.009	1	Ddit4
	0.151969	-0.797314	0.016	0.027	1	Ddo
	0.103977	0.509831	0.065	0.047	1	Ddost
	0.222825	1.02812	0.017	0.01	1	Ddr1
	0.0540508	0.930042	0.041	0.024	1	Ddr2
	0.216245	-0.254865	0.143	0.17	1	Ddrgk1
	0.279902	-0.388142	0.14	0.161	1	Ddx1
	0.779229	0.168613	0.027	0.029	1	Ddx10
	0.0725914	0.435977	0.108	0.083	1	Ddx17
	0.884386	-0.106731	0.041	0.043	1	Ddx18
	0.74155	-0.207845	0.036	0.039	1	Ddx19a
	0.496267	0.262916	0.023	0.018	1	Ddx19b
	0.905151	0.421749	0.017	0.017	1	Ddx20
	0.565261	0.149432	0.107	0.1	1	Ddx21
	0.148381	-0.591512	0.029	0.043	1	Ddx23
	0.886518	-0.234199	0.113	0.117	1	Ddx24
	0.814204	-0.399813	0.017	0.019	1	Ddx27
	0.742071	-0.672852	0.025	0.028	1	Ddx28
	0.354459	0.898234	0.011	0.006	1	Ddx31
	0.687655	-0.303606	0.019	0.022	1	Ddx39a
	0.71132	0.309195	0.104	0.102	1	Ddx39b
	0.209281	-0.280197	0.236	0.272	1	Ddx3x
	0.189013	1.45653	0.023	0.014	1	Ddx41
	0.0580966	-1.46397	0.019	0.034	1	Ddx47
	0.0605106	0.797706	0.044	0.027	1	Ddx49
	0.000806694	0.324012	0.5	0.445	1	Ddx5
	0.665638	0.612944	0.008	0.01	1	Ddx51
	0.357751	0.597416	0.039	0.03	1	Ddx52
	0.784482	-0.155037	0.027	0.029	1	Ddx54
	0.876051	0.588331	0.009	0.01	1	Ddx55
	0.390546	0.699724	0.027	0.02	1	Ddx56
	0.413585	1.2132	0.015	0.01	1	Ddx59
	0.316181	0.356488	0.161	0.15	1	Ddx6
	0.200603	-0.504618	0.012	0.02	1	Deaf1
	0.778514	0.268138	0.092	0.09	1	Decr1
	0.110053	-1.06611	0.009	0.019	1	Dedd2
	0.510545	-0.162228	0.021	0.027	1	Def8
	0.754185	-0.132746	0.045	0.042	1	Degs1
	0.787786	0.114114	0.139	0.137	1	Dek
	0.0621846	0.790384	0.065	0.044	1	Dele1
	0.876428	0.258164	0.021	0.02	1	Dennd1a
	0.635892	0.214751	0.051	0.046	1	Dennd1b
	0.0395241	-0.186803	0.099	0.137	1	Dennd4b
	0.148706	0.616316	0.053	0.038	1	Dennd5a
	0.28032	0.988594	0.023	0.015	1	Dennd5b
	0.889268	-0.196717	0.017	0.017	1	Dennd6a
	0.598726	0.633779	0.023	0.019	1	Dennd6b
	0.582022	0.121592	0.161	0.154	1	Denr
	0.0276832	2.72852	0.012	0.003	1	Depp1
	0.597919	0.898565	0.023	0.019	1	Derl2
	0.00111487	-0.180606	0.912	0.9	1	Des
	0.44261	-0.318688	0.069	0.081	1	Desi2
	0.237746	1.08851	0.019	0.011	1	Det1
	0.900189	0.160066	0.055	0.057	1	Dexi
	0.365701	-0.290324	0.031	0.039	1	Dffa
	0.0277947	2.89898	0.012	0.003	1	Dffb
	0.032886	-1.66922	0.007	0.019	1	Dgat1
	4.25949e-05	2.12363	0.055	0.017	0.94812	Dgat2
	0.438812	0.371472	0.036	0.029	1	Dgcr2
	0.0629233	-0.305895	0.057	0.084	1	Dgcr6
	0.231503	-0.727539	0.007	0.013	1	Dgcr8
	0.143266	-0.632716	0.023	0.036	1	Dgkd
	0.244299	-0.354024	0.011	0.018	1	Dglucy
	0.64595	0.187933	0.037	0.033	1	Dguok
	0.0749564	1.15692	0.027	0.014	1	Dhdds
	0.0448801	-0.447397	0.059	0.086	1	Dhdh
	0.0936844	-0.753482	0.011	0.022	1	Dhodh
	0.177963	-0.372632	0.023	0.034	1	Dhps
	0.705608	0.407809	0.035	0.032	1	Dhrs1
	0.38226	0.490807	0.012	0.008	1	Dhrs11
	0.514466	-0.203975	0.048	0.056	1	Dhrs3
	0.304671	1.24159	0.016	0.01	1	Dhrs4
	0.642061	-0.25404	0.033	0.038	1	Dhrs7
	0.213502	-0.53415	0.043	0.057	1	Dhrs7b
	0.18975	0.117942	0.223	0.205	1	Dhrs7c
	0.0518848	0.67628	0.093	0.069	1	Dhx15
	0.029206	-0.49432	0.02	0.039	1	Dhx16
	0.455178	0.513379	0.04	0.033	1	Dhx29
	0.927948	0.265997	0.069	0.07	1	Dhx32
	0.0361642	1.05318	0.016	0.005	1	Dhx33
	0.370441	0.150455	0.008	0.013	1	Dhx35
	0.626551	0.30012	0.076	0.071	1	Dhx36
	0.242015	1.22229	0.012	0.006	1	Dhx37
	0.432021	-1.00166	0.011	0.015	1	Dhx38
	0.0454667	-0.197553	0.039	0.062	1	Dhx40
	0.0684794	2.30327	0.016	0.006	1	Dhx57
	0.569135	0.236517	0.071	0.065	1	Dhx9
	0.236162	-0.490047	0.041	0.055	1	Diablo
	0.0361054	-0.384668	0.111	0.149	1	Diaph1
	0.715607	-0.212287	0.011	0.013	1	Diaph2
	0.539443	0.229013	0.061	0.055	1	Dicer1
	0.0993295	0.449964	0.031	0.018	1	Dido1
	0.170142	-0.454336	0.017	0.028	1	Dimt1
	0.0479519	1.78432	0.011	0.003	1	Dip2a
	0.159406	-0.870731	0.007	0.014	1	Dip2b
	0.734018	-0.127264	0.016	0.014	1	Dip2c
	0.928304	0.151579	0.075	0.075	1	Dipk1a
	0.0281315	1.20791	0.012	0.003	1	Dipk2a
	0.733165	0.411322	0.013	0.011	1	Dis3
	0.330415	-0.601813	0.016	0.023	1	Dis3l2
	0.195412	0.574625	0.068	0.053	1	Dkc1
	0.0097806	1.31623	0.024	0.008	1	Dkk2
	0.760707	0.124986	0.036	0.039	1	Dkk3
	0.30795	0.153153	0.229	0.217	1	Dlat
	0.174196	0.804658	0.028	0.018	1	Dlc1
	0.19411	-0.20259	0.22	0.259	1	Dld
	0.0703624	-0.28371	0.048	0.071	1	Dlg1
	0.575468	0.166256	0.087	0.08	1	Dlgap4
	0.377862	1.24229	0.012	0.008	1	Dll4
	0.517277	0.246901	0.099	0.091	1	Dmac1
	0.174275	-0.805686	0.023	0.034	1	Dmac2
	0.638643	0.115055	0.043	0.048	1	Dmac2l
	0.295003	-0.79712	0.025	0.034	1	Dmap1
	0.00935429	0.375746	0.315	0.269	1	Dmd
	0.0933624	-0.336366	0.107	0.139	1	Dmpk
	0.678742	-0.269907	0.017	0.02	1	Dmtf1
	0.0605468	-0.432298	0.04	0.062	1	Dmwd
	0.194993	0.691855	0.085	0.07	1	Dmxl1
	0.182174	2.16549	0.015	0.008	1	Dnaaf10
	0.285724	-0.797274	0.005	0.01	1	Dnaaf5
	0.0114506	0.657453	0.187	0.147	1	Dnaja1
	0.138258	-0.249742	0.369	0.423	1	Dnaja2
	0.136948	-0.237727	0.108	0.137	1	Dnaja3
	0.11391	-0.227262	0.047	0.066	1	Dnaja4
	0.664115	0.162306	0.008	0.01	1	Dnajb1
	0.328114	-0.437983	0.048	0.06	1	Dnajb11
	0.264342	0.277813	0.084	0.07	1	Dnajb12
	0.180599	0.809199	0.04	0.028	1	Dnajb14
	0.0059875	0.699587	0.128	0.088	1	Dnajb4
	0.606388	-0.174108	0.176	0.193	1	Dnajb5
	0.228185	0.10413	0.152	0.135	1	Dnajb6
	0.90831	0.277553	0.081	0.085	1	Dnajb9
	0.963105	0.13439	0.031	0.03	1	Dnajc1
	0.138238	0.545871	0.039	0.025	1	Dnajc11
	0.0592389	-0.442673	0.021	0.038	1	Dnajc12
	0.0887945	0.836527	0.06	0.042	1	Dnajc13
	0.509868	-0.372387	0.023	0.028	1	Dnajc14
	0.616516	-0.430466	0.013	0.017	1	Dnajc16
	0.451551	0.4795	0.017	0.013	1	Dnajc17
	0.019997	0.15274	0.037	0.018	1	Dnajc18
	0.934298	-0.154602	0.421	0.435	1	Dnajc19
	0.0124338	-1.63052	0.008	0.024	1	Dnajc24
	0.266444	-0.108543	0.045	0.058	1	Dnajc27
	0.957025	0.262725	0.035	0.036	1	Dnajc28
	0.735899	-0.146305	0.036	0.039	1	Dnajc30
	0.446333	0.288891	0.045	0.038	1	Dnajc4
	0.825343	-0.149678	0.049	0.052	1	Dnajc5
	0.136833	-0.687822	0.075	0.097	1	Dnajc8
	0.543414	-0.432242	0.032	0.027	1	Dnajc9
	0.285384	-0.779168	0.005	0.01	1	Dnal4
	0.207391	0.287308	0.181	0.165	1	Dnase1l1
	0.923671	-0.158654	0.011	0.01	1	Dnase2a
	0.159594	0.361576	0.099	0.08	1	Dnm1l
	0.170537	0.951977	0.04	0.028	1	Dnm2
	0.905473	0.373441	0.015	0.014	1	Dnm3
	0.0251532	-2.24861	0.004	0.015	1	Dnmbp
	0.745348	0.46653	0.012	0.014	1	Dnmt1
	0.522236	0.69265	0.047	0.041	1	Dnmt3a
	0.613027	0.284225	0.044	0.039	1	Dnpep
	0.460587	-0.133945	0.007	0.01	1	Dnph1
	0.122833	0.448885	0.1	0.079	1	Dnttip2
	0.160281	1.90495	0.013	0.006	1	Dock1
	0.157824	1.04315	0.019	0.01	1	Dock11
	0.267917	-0.311389	0.021	0.03	1	Dock4
	0.373858	1.56729	0.012	0.008	1	Dock6
	0.716655	0.720051	0.011	0.009	1	Dock7
	0.709583	-0.414919	0.031	0.034	1	Dock9
	0.777511	-0.103389	0.053	0.057	1	Dohh
	0.214323	0.997466	0.011	0.005	1	Dok4
	0.367554	0.434728	0.021	0.015	1	Dop1a
	0.818464	0.304754	0.028	0.03	1	Dop1b
	0.488314	-0.482325	0.02	0.025	1	Dot1l
	0.440196	-0.41108	0.023	0.029	1	Dpagt1
	0.762613	0.281174	0.044	0.048	1	Dpcd
	0.856106	0.146924	0.048	0.051	1	Dpep1
	0.996242	-0.289136	0.047	0.047	1	Dpf2
	0.15684	1.17395	0.019	0.01	1	Dpf3
	0.786049	0.199922	0.073	0.071	1	Dpm1
	0.270192	-0.590118	0.012	0.019	1	Dpm2
	0.252722	-0.554277	0.067	0.083	1	Dpm3
	0.156364	0.806813	0.025	0.015	1	Dpp3
	0.759638	0.32978	0.013	0.015	1	Dpp7
	0.739683	0.245882	0.031	0.028	1	Dpp9
	0.0679937	0.356998	0.128	0.102	1	Dpt
	0.571884	-0.186922	0.044	0.051	1	Dpy19l4
	0.959208	-0.409953	0.044	0.044	1	Dpysl2
	0.376359	0.314124	0.045	0.037	1	Dr1
	0.236058	-0.252861	0.152	0.18	1	Dram2
	0.0196413	-0.903152	0.029	0.053	1	Drg1
	0.618662	-0.240674	0.023	0.027	1	Drg2
	0.174229	0.394497	0.079	0.062	1	Dstn
	0.545432	0.675046	0.012	0.009	1	Dstyk
	0.86904	-0.120285	0.027	0.025	1	Dtd1
	0.748906	0.129341	0.019	0.017	1	Dtd2
	0.410438	0.240658	0.112	0.102	1	Dtna
	0.0451664	-1.09792	0.011	0.024	1	Dtwd1
	0.206572	0.87693	0.016	0.009	1	Dtwd2
	0.281845	-0.438188	0.023	0.032	1	Dtx3
	0.347562	0.503605	0.019	0.013	1	Dtx3l
	0.293126	-1.00057	0.009	0.015	1	Dtx4
	0.826977	-0.201982	0.043	0.041	1	Dtymk
	0.583848	-0.276356	0.012	0.015	1	Dus2
	0.368957	0.67799	0.023	0.017	1	Dus3l
	3.08013e-16	2.38629	0.165	0.041	6.85607e-12	Dusp1
	0.630971	-0.242052	0.057	0.064	1	Dusp10
	0.720976	0.367335	0.039	0.036	1	Dusp11
	0.365916	-0.558906	0.008	0.013	1	Dusp12
	0.152354	-0.150776	0.115	0.144	1	Dusp13
	0.473166	-0.189104	0.019	0.024	1	Dusp16
	0.155153	-0.664753	0.025	0.038	1	Dusp19
	0.123393	-0.183749	0.057	0.079	1	Dusp22
	0.328056	0.505979	0.077	0.066	1	Dusp23
	0.639922	-0.39582	0.048	0.053	1	Dusp27
	0.0227392	-0.893393	0.021	0.042	1	Dusp28
	0.00249032	-0.935329	0.075	0.121	1	Dusp29
	0.09234	-0.410307	0.153	0.191	1	Dusp3
	0.172771	1.13646	0.02	0.011	1	Dusp6
	0.00640799	1.68564	0.033	0.013	1	Dusp7
	0.226751	0.878901	0.027	0.018	1	Dusp8
	0.342365	0.622692	0.019	0.013	1	Dut
	0.010855	-0.605592	0.087	0.128	1	Dvl1
	0.654472	-0.349773	0.027	0.03	1	Dvl3
	0.126976	-0.226817	0.113	0.144	1	Dym
	0.316658	0.259031	0.141	0.127	1	Dync1i2
	0.255385	-0.300028	0.069	0.086	1	Dync1li1
	0.125846	0.107367	0.068	0.05	1	Dync1li2
	0.459041	0.265731	0.048	0.041	1	Dync2i1
	0.335635	0.159998	0.165	0.151	1	Dynll1
	0.128709	0.202978	0.267	0.24	1	Dynll2
	0.443162	0.188297	0.181	0.174	1	Dynlrb1
	0.372505	-1.16535	0.013	0.019	1	Dynlt1f
	0.0425192	-0.67961	0.019	0.036	1	Dynlt2b
	0.388466	0.199126	0.081	0.071	1	Dynlt3
	0.0558612	-0.487974	0.028	0.047	1	Dyrk1b
	0.03169	-0.218631	0.14	0.186	1	Dyrk2
	0.261607	0.455515	0.053	0.042	1	Dysf
	0.0985261	-1.69162	0.004	0.011	1	Dzip3
	0.377731	-0.269768	0.013	0.019	1	E130308A19Rik
	0.45488	-0.382647	0.007	0.01	1	E130311K13Rik
	0.116943	-0.329488	0.028	0.043	1	E2f3
	0.134553	-0.556116	0.043	0.06	1	E2f4
	0.0696757	-0.133502	0.159	0.203	1	E2f6
	0.446311	0.772181	0.017	0.013	1	E4f1
	0.609526	0.444	0.021	0.018	1	Eaf1
	0.0927615	0.303337	0.08	0.058	1	Eapp
	0.0563717	-0.183157	0.051	0.076	1	Ebag9
	0.709875	0.310001	0.043	0.039	1	Ebf1
	0.755273	-0.193521	0.017	0.015	1	Ebf2
	0.749563	0.108189	0.012	0.014	1	Ebf3
	0.631358	-0.160844	0.033	0.029	1	Ebna1bp2
	0.220601	0.549724	0.037	0.027	1	Ebpl
	0.0376968	-0.643095	0.049	0.076	1	Ecd
	0.777305	0.228247	0.056	0.053	1	Ece1
	0.0077183	0.530224	0.248	0.206	1	Ech1
	0.602216	0.444481	0.033	0.029	1	Echdc1
	0.338343	-0.138327	0.016	0.023	1	Echdc2
	0.899243	0.59422	0.011	0.011	1	Echdc3
	0.0411844	0.47167	0.107	0.078	1	Eci2
	0.203123	0.50309	0.045	0.033	1	Ecm1
	0.916437	-0.124163	0.013	0.014	1	Ecscr
	0.569778	-0.597246	0.097	0.108	1	Ecsit
	0.11011	-0.254991	0.019	0.032	1	Eda2r
	0.163318	1.25228	0.013	0.006	1	Edc3
	0.563935	-0.145022	0.011	0.014	1	Edem2
	0.765563	0.126253	0.024	0.027	1	Edem3
	0.00183599	-0.302095	0.188	0.272	1	Edf1
	0.516734	0.383952	0.031	0.025	1	Ednrb
	0.773524	-0.185096	0.015	0.017	1	Edrf1
	0.569916	0.125253	0.087	0.08	1	Eea1
	6.01367e-11	0.640342	0.535	0.4	1.33858e-06	Eef1a1
	0.00208984	0.492565	0.373	0.328	1	Eef1a2
	0.572108	0.270072	0.061	0.056	1	Eef1akmt1
	0.189776	0.635382	0.015	0.008	1	Eef1akmt2
	0.258406	0.194445	0.247	0.235	1	Eef1d
	0.360582	-0.385353	0.055	0.066	1	Eef1e1
	5.03671e-05	-0.453148	0.388	0.506	1	Eef1g
	0.962355	0.368525	0.076	0.078	1	Eef2k
	0.292881	-0.859205	0.013	0.02	1	Eef2kmt
	0.593329	0.414176	0.019	0.015	1	Eeig2
	0.0953149	0.398925	0.211	0.187	1	Eepd1
	0.0171575	-0.851256	0.013	0.032	1	Efcab2
	0.0411232	-2.71694	0.003	0.011	1	Efcab6
	0.726508	0.401437	0.037	0.034	1	Efemp1
	0.378593	0.856612	0.012	0.008	1	Efemp2
	0.719684	0.581778	0.011	0.009	1	Efhd2
	0.228358	-1.4953	0.007	0.013	1	Efl1
	0.939587	-0.944459	0.017	0.018	1	Efna1
	0.574918	0.200906	0.015	0.011	1	Efnb1
	0.214232	-0.784279	0.009	0.017	1	Efnb2
	0.423515	-0.291477	0.055	0.065	1	Efr3a
	0.00219676	0.567583	0.087	0.048	1	Egf
	0.743278	-0.133908	0.041	0.038	1	Egfl7
	0.627124	-0.464792	0.023	0.027	1	Egflam
	0.108361	0.664349	0.033	0.02	1	Egfr
	0.069684	-0.209674	0.221	0.274	1	Egln1
	0.0567749	-0.437	0.092	0.125	1	Egln2
	0.0502539	1.67165	0.023	0.01	1	Egr1
	0.203779	1.33571	0.016	0.009	1	Ehbp1
	0.873337	0.103511	0.244	0.249	1	Ehbp1l1
	0.428046	-0.606252	0.031	0.038	1	Ehd1
	0.01218	1.01343	0.073	0.044	1	Ehd2
	0.336058	-0.391136	0.035	0.044	1	Ehd4
	0.911215	0.645188	0.011	0.01	1	Ehhadh
	0.526263	0.292392	0.033	0.028	1	Ehmt1
	0.992209	0.668433	0.039	0.039	1	Ehmt2
	0.523489	-0.15931	0.056	0.065	1	Ei24
	0.495895	-0.389453	0.008	0.011	1	Eid2
	0.300317	0.366962	0.036	0.027	1	Eif1a
	0.812451	-0.137534	0.047	0.044	1	Eif1ad
	0.656983	-0.190391	0.081	0.089	1	Eif1b
	0.0671423	-0.280241	0.113	0.147	1	Eif2a
	0.283348	-0.4137	0.005	0.01	1	Eif2ak2
	0.139231	1.06756	0.012	0.005	1	Eif2ak3
	0.0418174	1.80037	0.013	0.004	1	Eif2ak4
	0.30405	-0.557832	0.039	0.05	1	Eif2b1
	0.952598	0.224112	0.064	0.065	1	Eif2b2
	0.0987434	-0.536998	0.04	0.058	1	Eif2b3
	0.999223	-0.108295	0.104	0.105	1	Eif2b4
	0.105734	-0.135125	0.057	0.08	1	Eif2b5
	0.946237	0.322831	0.032	0.032	1	Eif2d
	0.928297	0.111295	0.079	0.079	1	Eif2s1
	0.00022453	0.22178	0.637	0.586	1	Eif2s2
	0.16968	-0.464283	0.068	0.086	1	Eif2s3x
	0.314954	-0.20326	0.076	0.091	1	Eif2s3y
	0.0479489	-0.464792	0.104	0.139	1	Eif3b
	0.0589444	0.314406	0.247	0.219	1	Eif3c
	0.0311992	-0.531346	0.065	0.098	1	Eif3d
	0.567118	-0.12962	0.305	0.332	1	Eif3e
	0.000292961	-0.500081	0.231	0.335	1	Eif3f
	0.833007	0.153264	0.116	0.116	1	Eif3g
	0.115545	-0.148786	0.211	0.258	1	Eif3i
	0.00681011	0.275398	0.333	0.288	1	Eif3j1
	0.0349045	1.76367	0.016	0.005	1	Eif3j2
	0.534062	0.400865	0.144	0.139	1	Eif4a1
	0.75551	0.334221	0.061	0.058	1	Eif4a3
	0.798472	-0.165499	0.201	0.213	1	Eif4b
	0.407125	-0.158108	0.153	0.172	1	Eif4e
	0.627566	0.172937	0.064	0.058	1	Eif4e2
	0.600703	0.124267	0.099	0.111	1	Eif4e3
	0.0373148	-0.404275	0.095	0.132	1	Eif4ebp1
	0.656327	-0.331238	0.039	0.043	1	Eif4enif1
	0.416625	0.105774	0.337	0.341	1	Eif4g1
	0.512888	-0.177953	0.488	0.512	1	Eif4g2
	0.0194906	0.426661	0.173	0.137	1	Eif4h
	0.950695	-0.154374	0.329	0.346	1	Eif5a
	0.0234053	0.476335	0.276	0.239	1	Eif5b
	0.505668	-0.284144	0.064	0.074	1	Eif6
	0.723227	0.457508	0.012	0.01	1	Eipr1
	0.921594	-0.133942	0.011	0.01	1	Elac1
	0.295397	0.880919	0.025	0.018	1	Elac2
	0.410456	-0.368821	0.061	0.072	1	Elavl1
	0.93054	0.241442	0.057	0.06	1	Elf2
	0.672323	-0.55444	0.017	0.02	1	Elk3
	0.0846747	-2.08631	0.005	0.014	1	Ell
	0.00191177	-1.06057	0.041	0.08	1	Ell2
	0.28119	0.601838	0.023	0.015	1	Elmo2
	0.0391668	-0.86484	0.012	0.027	1	Elmod2
	0.312463	0.612808	0.016	0.01	1	Elmod3
	0.422911	0.179926	0.015	0.01	1	Eln
	0.944877	0.334448	0.107	0.109	1	Eloa
	0.0481086	-0.169487	0.667	0.718	1	Elob
	0.456776	0.184809	0.292	0.299	1	Eloc
	0.98248	0.164939	0.063	0.064	1	Elof1
	0.900163	0.208532	0.015	0.014	1	Elovl5
	0.637889	-0.131304	0.047	0.042	1	Elp1
	0.864372	0.601709	0.023	0.022	1	Elp2
	0.265749	-0.832699	0.008	0.014	1	Elp4
	0.224707	-0.549932	0.028	0.039	1	Elp5
	0.390184	-0.276118	0.045	0.056	1	Emc1
	0.755253	0.245652	0.072	0.07	1	Emc10
	0.0674914	0.52278	0.12	0.095	1	Emc3
	0.0486798	-0.569466	0.131	0.169	1	Emc4
	0.451895	-0.306802	0.099	0.111	1	Emc7
	0.349015	0.792104	0.036	0.028	1	Emc8
	0.808614	0.271241	0.039	0.037	1	Emc9
	0.374477	-0.690378	0.013	0.019	1	Emcn
	0.183431	-0.356704	0.043	0.058	1	Emd
	0.0331088	-0.40522	0.117	0.158	1	Emg1
	0.563533	-0.589778	0.019	0.023	1	Emid1
	0.213767	1.50208	0.011	0.005	1	Emilin1
	0.18828	0.715739	0.015	0.008	1	Emilin2
	0.0221473	-0.254242	0.077	0.114	1	Eml1
	0.328853	-0.534244	0.007	0.011	1	Eml2
	0.0475804	2.18637	0.011	0.003	1	Eml4
	0.000207069	1.78952	0.071	0.03	1	Emp1
	0.325404	-0.716807	0.007	0.011	1	Emp2
	0.279615	0.290547	0.033	0.024	1	Emp3
	0.458326	-0.587828	0.019	0.024	1	Emsy
	0.023429	-2.55273	0.001	0.01	1	En1
	0.256213	0.710143	0.031	0.022	1	Enah
	0.0243157	-0.407395	0.084	0.122	1	Endog
	0.287679	0.460157	0.036	0.027	1	Eng
	0.000173682	-1.79053	0.015	0.048	1	Enho
	0.21513	-0.571925	0.027	0.038	1	Eno1
	0.35352	-0.779798	0.012	0.018	1	Enoph1
	0.900288	0.237432	0.045	0.044	1	Enox2
	0.905473	0.279482	0.015	0.014	1	Enpep
	0.633273	-0.534936	0.024	0.028	1	Enpp2
	0.49239	0.193519	0.023	0.018	1	Enpp5
	0.134922	-0.303308	0.132	0.163	1	Ensa
	0.104946	0.589713	0.032	0.019	1	Entpd1
	0.0021965	1.73666	0.035	0.011	1	Entpd2
	0.494187	-0.444964	0.008	0.011	1	Entpd5
	0.261951	-1.09587	0.008	0.014	1	Entpd6
	0.953457	0.293715	0.032	0.032	1	Entr1
	0.0381751	-1.152	0.015	0.03	1	Entrep3
	0.491029	0.366136	0.095	0.086	1	Eny2
	0.280314	-1.88089	0.005	0.01	1	Eogt
	0.755558	0.232312	0.057	0.055	1	Eola1
	0.903144	0.204675	0.08	0.08	1	Ep300
	0.448099	0.157214	0.131	0.149	1	Epas1
	0.0196516	0.560579	0.127	0.091	1	Epb41
	0.393023	-0.587875	0.028	0.036	1	Epb41l2
	0.163522	0.922104	0.013	0.006	1	Epb41l4b
	0.212105	1.36247	0.011	0.005	1	Epb41l5
	0.927387	0.142383	0.037	0.037	1	Epc1
	0.520243	0.295999	0.033	0.028	1	Epc2
	0.513772	0.283108	0.183	0.179	1	Epdr1
	0.143805	-0.514094	0.023	0.036	1	Epg5
	0.0148029	1.88242	0.027	0.01	1	Ephb4
	0.118683	1.41126	0.028	0.017	1	Ephx1
	0.117727	1.16958	0.028	0.017	1	Ephx2
	0.886192	0.148202	0.068	0.067	1	Epm2a
	0.172008	0.545724	0.052	0.038	1	Epm2aip1
	0.266091	0.453289	0.049	0.038	1	Epn2
	0.927918	0.110812	0.105	0.107	1	Eps15
	0.630758	-0.566694	0.015	0.018	1	Eps8
	0.730765	-0.383821	0.012	0.014	1	Eral1
	0.183216	0.74604	0.029	0.019	1	Erap1
	0.100569	0.580419	0.104	0.083	1	Erbin
	0.519951	-0.134416	0.052	0.06	1	Erc1
	0.566561	0.78262	0.015	0.011	1	Ercc3
	0.62129	0.314589	0.029	0.025	1	Ercc5
	0.353813	-0.165637	0.043	0.053	1	Ercc6l2
	0.247823	0.342175	0.06	0.047	1	Ergic1
	0.0694859	1.10027	0.051	0.033	1	Ergic3
	0.984364	0.17003	0.057	0.058	1	Erh
	0.707332	-0.658851	0.011	0.013	1	Eri1
	0.656634	0.209648	0.087	0.083	1	Eri3
	0.652488	-0.681863	0.008	0.01	1	Erich1
	3.25922e-06	1.2392	0.105	0.044	0.0725469	Erlec1
	0.720189	0.381934	0.011	0.009	1	Erlin1
	0.401578	-0.3156	0.009	0.014	1	Erlin2
	0.896282	-0.460557	0.012	0.013	1	Ermp1
	0.893949	-0.338454	0.044	0.046	1	Errfi1
	0.120098	0.821772	0.048	0.033	1	Esam
	0.395027	0.160727	0.113	0.102	1	Esf1
	0.0353126	0.654552	0.063	0.039	1	Esr1
	0.110887	1.79177	0.011	0.004	1	Esrrg
	0.0458811	1.06367	0.032	0.017	1	Esyt1
	0.855597	-0.126893	0.065	0.064	1	Esyt2
	0.00486638	-3.58772	0.001	0.014	1	Etaa1
	0.32606	-0.222014	0.191	0.219	1	Etf1
	5.42263e-06	0.340994	0.437	0.36	0.120702	Etfb
	0.528646	-0.694089	0.016	0.02	1	Etfbkmt
	0.97671	0.161287	0.124	0.128	1	Etfdh
	0.131837	-0.704211	0.068	0.089	1	Etfrf1
	0.778932	-0.121471	0.099	0.104	1	Etl4
	0.719906	0.177591	0.04	0.044	1	Etnk1
	0.175807	0.652913	0.04	0.028	1	Ets1
	0.923868	0.250767	0.072	0.072	1	Ets2
	0.734291	-0.24672	0.012	0.014	1	Etv1
	0.568337	-2.26693	0.028	0.033	1	Etv3
	0.404702	-0.285706	0.009	0.014	1	Etv5
	0.350705	1.47227	0.011	0.006	1	Evi2a
	0.377511	-0.339436	0.019	0.025	1	Evi5
	0.15316	-1.00579	0.004	0.01	1	Evi5l
	0.0288026	0.866313	0.032	0.015	1	Exoc2
	0.490417	0.487701	0.088	0.08	1	Exoc4
	0.756553	-0.112103	0.072	0.078	1	Exoc5
	0.816455	0.391796	0.103	0.103	1	Exoc6
	0.730905	0.213101	0.013	0.011	1	Exoc6b
	0.261622	-0.17517	0.197	0.23	1	Exoc7
	0.308888	-0.154753	0.032	0.042	1	Exosc1
	0.339974	-0.736428	0.029	0.038	1	Exosc3
[truncated: 5,084 more rows]

## Sheet: DEG_Cluster1
p_val	avg_log2FC	pct.1	pct.2	p_val_adj	gene
8.14989e-73	2.51898	0.556	0.131	1.81408e-68	Mybph
2.53646e-71	-0.233959	1	1	5.64591e-67	Acta1
3.42858e-54	1.03476	0.914	0.711	7.63167e-50	Fabp3
1.03238e-52	-0.234641	1	1	2.29797e-48	Myl1
2.74429e-48	0.494992	0.997	0.95	6.10852e-44	Ndufb1
1.31756e-35	1.47159	0.49	0.206	2.93275e-31	Ndufaf5
1.32322e-34	0.169948	1	1	2.94535e-30	Tnnt3
3.31708e-31	-0.297741	1	0.994	7.38349e-27	Gapdh
9.90971e-30	0.450987	0.984	0.914	2.2058e-25	Atp5k
2.07373e-25	1.30051	0.469	0.231	4.61592e-21	Car3
1.09206e-23	0.961107	0.66	0.434	2.43082e-19	Myh1
2.72987e-23	2.29699	0.217	0.047	6.07643e-19	Dusp1
1.14881e-19	0.647665	0.683	0.449	2.55714e-15	Ankrd23
3.44441e-18	3.9812	0.114	0.009	7.66692e-14	Ostn
1.0647e-17	0.648155	0.743	0.55	2.36992e-13	Mb
7.71775e-17	-0.887103	0.454	0.609	1.71789e-12	Fbxo32
9.42641e-16	1.11116	0.356	0.182	2.09823e-11	Acadl
4.53395e-15	-1.23472	0.25	0.416	1.00921e-10	Smox
1.22169e-14	0.220532	0.996	0.979	2.71937e-10	Atp5md
1.61174e-14	0.206559	0.999	0.992	3.58758e-10	Atp5e
1.88011e-14	-0.269529	0.992	0.985	4.18494e-10	Tpm2
3.88481e-14	0.327769	0.967	0.876	8.6472e-10	Ndufa3
4.62403e-14	-1.29788	0.204	0.362	1.02926e-09	Pfkfb3
1.11772e-13	-1.17185	0.234	0.39	2.48793e-09	Ighm
1.18314e-13	0.346599	0.958	0.847	2.63354e-09	Trdn
1.64167e-13	0.391641	0.868	0.741	3.65419e-09	Acyp2
3.61753e-13	0.718303	0.545	0.371	8.05227e-09	Actb
2.76531e-12	0.426054	0.853	0.709	6.15531e-08	Mylk4
2.89144e-12	0.383502	0.855	0.715	6.43605e-08	Cox17
3.34013e-12	0.341232	0.836	0.665	7.4348e-08	Mrps21
3.62538e-12	0.418406	0.721	0.566	8.06974e-08	Ndufa1
3.65672e-12	-1.33251	0.173	0.32	8.13948e-08	Odc1
8.25682e-12	-0.969028	0.308	0.451	1.83789e-07	Pdk4
9.52702e-12	0.503382	0.531	0.349	2.12062e-07	Eef1a1
1.38797e-11	-0.365774	0.929	0.907	3.08948e-07	Ybx3
2.12877e-11	0.333367	0.948	0.825	4.73843e-07	Sec61g
5.17541e-11	0.47089	0.728	0.565	1.15199e-06	Tmsb4x
1.47562e-10	-0.207638	0.999	0.989	3.28459e-06	Fth1
1.75919e-10	1.12599	0.216	0.1	3.91579e-06	Acaa2
3.33041e-10	-0.10331	1	0.997	7.41317e-06	Aldoa
4.21891e-10	-2.09999	0.031	0.115	9.39087e-06	1700001O22Rik
4.30218e-10	0.48951	0.534	0.364	9.57623e-06	Hmgb1
4.30436e-10	0.312079	0.819	0.686	9.58108e-06	Mrpl33
1.43606e-09	0.828332	0.315	0.18	3.19653e-05	Cd36
3.64976e-09	-0.626386	0.534	0.599	8.124e-05	Trim63
4.05115e-09	-2.51827	0.024	0.096	9.01746e-05	Scd2
6.21969e-09	0.254819	0.971	0.895	0.000138444	Uqcrq
9.0845e-09	0.269737	0.885	0.754	0.000202212	Ndufb2
9.11104e-09	0.743982	0.202	0.095	0.000202803	Ly6a
1.12722e-08	0.900562	0.242	0.131	0.000250908	Timp3
2.2742e-08	0.452018	0.484	0.347	0.000506213	Pet100
2.32719e-08	-0.240731	0.962	0.931	0.00051801	Chchd10
2.56998e-08	-0.804837	0.251	0.373	0.000572051	Mettl21c
2.90592e-08	0.646793	0.356	0.228	0.000646828	Polr2l
3.17287e-08	0.182206	0.997	0.975	0.000706249	Cox7c
4.27444e-08	0.574574	0.39	0.26	0.000951447	Abra
4.58669e-08	0.400727	0.541	0.406	0.00102095	Etfb
4.72688e-08	-0.294259	0.94	0.898	0.00105216	Pfkm
6.38927e-08	0.813787	0.289	0.175	0.00142219	Tmsb10
1.14167e-07	0.576248	0.298	0.182	0.00254125	Gm11808
1.84403e-07	0.460302	0.436	0.306	0.00410463	Eef1a2
2.67801e-07	0.243384	0.954	0.892	0.00596099	Gng5
2.7686e-07	-0.731362	0.311	0.427	0.00616263	Cd24a
3.08928e-07	0.249907	0.852	0.752	0.00687643	Ndufb8
3.82885e-07	2.40651	0.056	0.01	0.00852264	Kcnj8
4.24696e-07	-4.78735	0.001	0.038	0.0094533	Socs1
4.51742e-07	0.857076	0.185	0.096	0.0100553	Ces1d
5.23056e-07	0.269808	0.811	0.678	0.0116427	Tomm7
5.38717e-07	0.588557	0.276	0.169	0.0119913	Actc1
6.4771e-07	3.36586	0.049	0.008	0.0144174	Dgat2
6.64254e-07	0.655241	0.326	0.221	0.0147856	Fhl3
6.90956e-07	0.221867	0.925	0.869	0.01538	Park7
7.1291e-07	-1.73863	0.026	0.084	0.0158687	Ccn1
7.14095e-07	0.52803	0.38	0.259	0.015895	Ech1
7.40815e-07	0.369493	0.38	0.253	0.0164898	Rgs5
8.6446e-07	0.412632	0.579	0.441	0.019242	Dcn
1.01208e-06	-0.340349	0.868	0.869	0.0225279	Hspa8
1.10263e-06	1.51425	0.072	0.02	0.0245435	Foxo1
1.42363e-06	0.397293	0.406	0.291	0.0316886	S100a6
1.71669e-06	1.19145	0.077	0.024	0.0382119	Rrbp1
1.80395e-06	1.17977	0.145	0.071	0.0401542	Lmcd1
1.82489e-06	1.25149	0.132	0.062	0.0406203	Thbs4
1.92359e-06	1.17057	0.132	0.061	0.0428172	Tuba1a
1.9272e-06	0.258204	0.637	0.488	0.0428976	Dnajc19
2.01281e-06	0.692862	0.255	0.156	0.044803	Pdap1
2.0689e-06	0.570922	0.173	0.088	0.0460517	Dbp
2.09646e-06	-0.384879	0.811	0.826	0.046665	Cryab
2.10454e-06	0.830495	0.143	0.067	0.0468449	Lamb2
2.23227e-06	0.229596	0.569	0.431	0.049688	Psap
2.26941e-06	1.79116	0.072	0.021	0.0505148	Podxl
2.54349e-06	0.543385	0.292	0.19	0.0566155	Nfib
2.6625e-06	0.365801	0.558	0.444	0.0592646	Ptp4a3
2.7865e-06	-0.24169	0.905	0.893	0.0620246	Cox5a
2.81903e-06	0.155513	0.99	0.951	0.0627488	Atp5j2
2.87393e-06	1.21387	0.109	0.045	0.0639708	Polr3gl
2.88996e-06	0.399728	0.569	0.456	0.0643276	Serbp1
3.1193e-06	0.962967	0.141	0.068	0.0694325	Amy1
3.29488e-06	1.18036	0.113	0.048	0.0733407	Igfbp6
3.41164e-06	0.2211	0.8	0.686	0.0759397	Ndufb10
3.48095e-06	0.22231	0.632	0.492	0.0774824	Ktn1
3.87587e-06	0.291775	0.636	0.517	0.086273	Ptp4a2
4.1465e-06	-0.890736	0.194	0.288	0.0922969	Msrb1
4.73058e-06	0.220631	0.808	0.687	0.105298	Myot
4.98753e-06	0.181664	0.978	0.904	0.111017	Atp5j
5.33562e-06	0.825076	0.163	0.086	0.118766	Crim1
5.63918e-06	0.146026	1	0.992	0.125522	Ttn
5.64942e-06	0.337182	0.288	0.183	0.12575	Hadha
6.01938e-06	-0.671912	0.336	0.431	0.133985	Nmrk2
6.24549e-06	0.566918	0.288	0.192	0.139018	Psmc1
6.30862e-06	0.369952	0.497	0.382	0.140424	Ndufs8
6.87986e-06	-0.541321	0.427	0.52	0.153139	Serpinb6a
7.05905e-06	0.182265	0.904	0.826	0.157127	Ndufa5
7.17985e-06	1.89458	0.06	0.016	0.159816	BC048679
7.33363e-06	0.469088	0.285	0.184	0.163239	Cct5
7.8818e-06	1.11966	0.092	0.037	0.175441	Clec3b
8.35353e-06	0.426678	0.447	0.353	0.185941	Thoc7
9.41842e-06	0.277275	0.701	0.585	0.209645	Hrc
9.7989e-06	0.231566	0.811	0.682	0.218114	Mrln
1.12732e-05	-0.412789	0.677	0.706	0.250931	Smpx
1.29047e-05	0.589726	0.272	0.179	0.287245	Usp2
1.29993e-05	0.366714	0.197	0.115	0.289351	Rsrc2
1.35788e-05	0.365039	0.447	0.338	0.30225	Actg1
1.38662e-05	0.478068	0.311	0.217	0.308647	Acadvl
1.41177e-05	0.872195	0.13	0.064	0.314246	Hspa1b
1.41311e-05	1.25668	0.094	0.039	0.314545	Fundc1
1.47716e-05	-1.01412	0.115	0.193	0.328801	H4c9
1.52022e-05	0.492294	0.194	0.113	0.338386	Gng11
1.58236e-05	0.485823	0.185	0.106	0.352216	Cxcl14
1.60853e-05	0.290939	0.666	0.567	0.358042	Gsn
1.6556e-05	0.311229	0.571	0.458	0.368519	Smim11
1.76869e-05	-0.215655	0.976	0.934	0.393692	Casq1
1.78585e-05	0.215513	0.704	0.59	0.397512	Eef1b2
1.82326e-05	1.46554	0.076	0.028	0.405839	Jund
1.86666e-05	-1.84259	0.023	0.069	0.4155	Htra4
2.03961e-05	0.170254	0.976	0.924	0.453998	Ndufb4
2.28517e-05	0.46321	0.296	0.202	0.508656	Aqp1
2.36383e-05	-0.782675	0.158	0.242	0.526164	Ivns1abp
2.45646e-05	1.34571	0.067	0.023	0.546784	St8sia5
2.5343e-05	1.02307	0.095	0.04	0.564109	H2-Aa
2.72538e-05	0.161567	0.709	0.58	0.606642	Pdcd5
2.95822e-05	0.986028	0.083	0.033	0.65847	Myl9
3.00137e-05	0.588449	0.216	0.135	0.668075	Pitpna
3.03666e-05	-0.178754	0.966	0.893	0.675931	Des
3.24674e-05	0.48792	0.232	0.148	0.722691	Plpp7
3.28657e-05	0.161543	0.986	0.929	0.731557	Atp5mpl
3.40508e-05	0.519204	0.317	0.228	0.757938	Glul
3.46084e-05	0.563007	0.197	0.12	0.770348	Sparcl1
3.84615e-05	0.682598	0.152	0.083	0.856114	S100a13
3.86844e-05	0.269856	0.514	0.409	0.861077	Sod1
4.40125e-05	0.194999	0.709	0.578	0.979673	Vdac1
4.53539e-05	0.782279	0.14	0.076	1	C3
4.73084e-05	-0.591076	0.427	0.502	1	Amd1
4.76622e-05	0.617584	0.189	0.115	1	Nr3c1
4.93289e-05	-0.182018	0.98	0.951	1	Myoz1
5.01904e-05	0.332877	0.365	0.264	1	Ctsb
5.35818e-05	0.303153	0.454	0.348	1	Ndufv1
5.40205e-05	-0.258077	0.856	0.82	1	Pgm1
5.46252e-05	0.543307	0.143	0.078	1	Xirp1
5.89579e-05	1.2771	0.071	0.026	1	Col6a2
5.95845e-05	0.610047	0.288	0.206	1	Prkag3
6.2968e-05	0.210702	0.662	0.559	1	Zcrb1
6.59129e-05	0.733212	0.175	0.106	1	Cct7
6.84543e-05	0.238329	0.542	0.43	1	Psmb7
6.96247e-05	0.509655	0.22	0.14	1	Calr
7.46671e-05	-0.487565	0.497	0.561	1	Txnip
7.65747e-05	0.678563	0.158	0.091	1	Cbx3
8.89189e-05	0.581594	0.189	0.115	1	Serpinh1
9.18595e-05	1.90289	0.046	0.013	1	U2af2
9.21255e-05	0.16481	0.787	0.649	1	Romo1
9.27481e-05	0.267843	0.446	0.332	1	Psma7
9.59746e-05	2.64371	0.034	0.006	1	Mpp1
9.75041e-05	0.194044	0.702	0.584	1	Tle5
0.000100457	0.775121	0.121	0.063	1	Ldhb
0.000100491	0.657388	0.128	0.068	1	Atp1b1
0.000108522	0.272455	0.342	0.245	1	Vti1b
0.000109148	0.750982	0.167	0.101	1	Gm2000
0.000111326	0.179191	0.793	0.671	1	Uba52
0.000117482	0.909263	0.11	0.055	1	Rarres2
0.000121141	0.187968	0.372	0.276	1	Mrpl18
0.000128056	0.792599	0.088	0.04	1	Ehd2
0.000132104	-1.05664	0.071	0.129	1	Tmem37
0.000133349	-2.16151	0.01	0.04	1	Neto2
0.00013337	0.532827	0.314	0.232	1	Mstn
0.000136548	0.132786	0.939	0.89	1	Cox7a2
0.000147107	0.119038	0.997	0.974	1	Cox6c
0.000149261	0.84205	0.147	0.084	1	Decr1
0.000150388	0.353571	0.329	0.237	1	Stac3
0.000160326	0.382699	0.357	0.264	1	Cops5
0.000161611	0.352481	0.273	0.188	1	Ly6c1
0.000161694	0.76978	0.079	0.034	1	Cdkn1b
0.000163141	-1.06386	0.071	0.13	1	Gadd45g
0.000165659	1.00249	0.105	0.053	1	Ptms
0.000171789	0.513494	0.163	0.097	1	Dync1i2
0.000176773	1.35849	0.067	0.026	1	Rab3a
0.000191935	0.464825	0.221	0.15	1	Cat
0.000195755	0.26033	0.656	0.569	1	Sdhb
0.000198216	0.779473	0.167	0.106	1	Cebpb
0.000208868	-0.695401	0.245	0.315	1	Vldlr
0.00021371	0.514695	0.272	0.197	1	Rbpms
0.000215503	0.821957	0.122	0.067	1	Mrpl41
0.000217963	0.286252	0.564	0.479	1	Fabp4
0.000222242	0.829965	0.096	0.048	1	Timm9
0.000222372	0.679524	0.086	0.039	1	Pcolce
0.000224925	1.31895	0.05	0.016	1	Tspan4
0.000227475	0.102776	0.673	0.584	1	Pfdn5
0.000229911	0.636429	0.162	0.1	1	Septin11
0.000235609	0.159961	0.758	0.675	1	Atp6v1g1
0.000238309	0.605656	0.178	0.113	1	Nfix
0.000239442	1.67312	0.037	0.009	1	Arhgap31
0.000244393	0.795167	0.125	0.069	1	Serping1
0.000257193	0.202083	0.692	0.565	1	Pdlim3
0.00026034	0.342565	0.452	0.351	1	Nme2
0.00026059	0.551624	0.265	0.193	1	Asb11
0.000266389	2.24441	0.031	0.006	1	Hp
0.000268037	0.435301	0.359	0.284	1	Aimp1
0.000270262	0.419402	0.209	0.137	1	Fhl1
0.000277136	-3.99628	0.001	0.021	1	Igfn1
0.000285936	0.458524	0.208	0.137	1	Smoc2
0.000288286	0.49552	0.246	0.174	1	Crip1
0.000289165	0.275343	0.092	0.045	1	Acta2
0.000308166	5.78522	0.016	0	1	Apol6
0.000323965	0.89986	0.114	0.063	1	Slc25a20
0.000336199	0.943121	0.114	0.062	1	Hspa1a
0.000336941	0.208362	0.658	0.57	1	Eif2s2
0.00033766	0.262446	0.405	0.315	1	Psmd6
0.000348468	0.339389	0.253	0.177	1	Chchd7
0.000365456	0.732305	0.111	0.061	1	Eif2b4
0.00036965	0.300197	0.306	0.222	1	Immt
0.000390063	0.105701	0.883	0.802	1	Tma7
0.000391276	0.198862	0.527	0.431	1	Ndufb3
0.000405554	1.38176	0.046	0.015	1	Zdhhc8
0.000421009	0.499572	0.22	0.149	1	Psmc5
0.00042107	0.475635	0.196	0.129	1	Ncor1
0.000423769	0.184168	0.446	0.354	1	Anapc5
0.000424034	0.143342	0.867	0.763	1	Ampd1
0.000428893	0.846435	0.113	0.062	1	Usp50
0.000433391	-2.59146	0.004	0.026	1	Kcnab1
0.00043624	3.8727	0.019	0.001	1	Pofut1
0.000438946	1.35228	0.033	0.008	1	Glmn
0.000444407	0.91317	0.09	0.045	1	Crip2
0.000450381	0.848808	0.107	0.058	1	Ggnbp2
0.000465058	0.352249	0.107	0.058	1	Esf1
0.000481504	1.35297	0.052	0.019	1	Notch3
0.000493794	0.531571	0.043	0.014	1	Nudt7
0.000493915	0.310668	0.287	0.208	1	Plac9
0.00049414	0.410877	0.279	0.202	1	Bbip1
0.000496108	0.840676	0.075	0.034	1	Rhob
0.000510366	2.28142	0.027	0.005	1	Gpx7
0.000539849	0.189137	0.501	0.407	1	Carnmt1
0.00054479	0.333287	0.327	0.245	1	Slc38a2
0.000546795	1.55156	0.053	0.02	1	Ccl6
0.000596322	0.302542	0.375	0.294	1	Lsm6
0.000599792	2.07714	0.05	0.019	1	Nmt2
0.000600292	0.269142	0.289	0.204	1	Pabpc1
0.000609731	0.172939	0.558	0.456	1	Maf
0.000612912	-0.151791	0.988	0.942	1	Mybpc2
0.000619501	1.81846	0.034	0.009	1	Ganab
0.000624825	1.0158	0.049	0.018	1	Ptpn3
0.000638286	0.138333	0.955	0.912	1	Uqcr10
0.000643375	-0.574172	0.359	0.42	1	Lpin1
0.000661308	0.570796	0.179	0.117	1	Rbm38
0.000666785	1.04591	0.058	0.024	1	Esam
0.000694691	0.806744	0.11	0.062	1	Ly6e
0.000712405	1.68336	0.042	0.014	1	Plau
0.000716783	0.122211	0.993	0.951	1	Uqcrb
0.00072197	0.735854	0.124	0.072	1	Fbp2
0.000735185	0.145005	0.882	0.802	1	Drap1
0.000748492	0.424618	0.145	0.088	1	Uxt
0.000788021	0.381163	0.319	0.242	1	Pfn2
0.000798003	0.11703	0.912	0.815	1	Cox6b1
0.000799914	0.25453	0.493	0.41	1	Ank1
0.000828548	0.18168	0.584	0.489	1	Tmem256
0.000842745	0.308373	0.213	0.144	1	Chmp2a
0.000844189	0.451333	0.253	0.182	1	Tmem134
0.000850246	0.999474	0.086	0.044	1	Clybl
0.000882856	2.77427	0.023	0.004	1	Cmtm6
0.00088399	0.723657	0.141	0.088	1	Rxylt1
0.000888986	3.0451	0.02	0.003	1	Depp1
0.000895591	0.995482	0.086	0.044	1	Abca8a
0.000899313	0.411704	0.216	0.149	1	Tef
0.000901077	-0.768955	0.145	0.208	1	Nr1d1
0.000906395	1.20041	0.062	0.028	1	Cd9
0.0009127	0.347795	0.322	0.243	1	Gpx3
0.000970881	0.325587	0.056	0.023	1	Tubg1
0.000995774	5.66138	0.014	0	1	Zfp607a
0.000995774	5.68826	0.014	0	1	Sfrp5
0.00101698	0.457558	0.261	0.189	1	Ecpas
0.00101812	0.305106	0.3	0.224	1	Ahnak
0.00103359	0.640062	0.113	0.066	1	Mical2
0.00103511	-0.127162	0.995	0.968	1	Cox6a2
0.00103841	0.193103	0.402	0.314	1	Snrpd2
0.00105672	0.996959	0.077	0.039	1	Slc27a1
0.00109326	1.71682	0.045	0.016	1	Tacc1
0.00112396	1.50135	0.041	0.014	1	Ablim1
0.00114862	0.57412	0.082	0.042	1	Nisch
0.00117589	1.35744	0.037	0.011	1	Togaram1
0.00119803	0.38671	0.232	0.168	1	Eci1
0.00122921	2.79971	0.027	0.006	1	Rbmx
0.00124973	-1.41713	0.019	0.049	1	Tmem41b
0.00126483	0.308588	0.288	0.216	1	Ptma
0.00126523	0.261682	0.279	0.207	1	Snrnp27
0.00126783	0.879135	0.098	0.054	1	Naxd
0.00127523	0.148696	0.61	0.53	1	Mrpl30
0.00128176	1.94891	0.034	0.01	1	Lasp1
0.00134629	0.610997	0.098	0.054	1	Slk
0.00135015	1.78416	0.027	0.006	1	Kctd2
0.00135039	1.2466	0.046	0.018	1	Adgre5
0.00138016	0.825511	0.086	0.045	1	Eif4e2
0.00138234	0.15269	0.484	0.397	1	Map1lc3b
0.0013911	0.955315	0.079	0.04	1	Mthfd1
0.0013981	1.11774	0.061	0.028	1	C1qb
0.00142611	0.140231	0.459	0.375	1	Uqcrc2
0.00146927	0.14009	0.552	0.458	1	Polr2k
0.00148123	0.162766	0.872	0.786	1	Atp5g3
0.00148395	2.1583	0.024	0.005	1	Mau2
0.00148433	0.530951	0.122	0.073	1	Tceal9
0.0014926	1.78652	0.024	0.005	1	Csk
0.00150552	0.206244	0.391	0.315	1	Ier3ip1
0.00151708	0.337912	0.198	0.137	1	Cav1
0.0015171	0.415858	0.175	0.117	1	Arpc2
0.00155334	2.05151	0.019	0.003	1	Slc38a7
0.00155504	0.512058	0.121	0.073	1	Tuba1b
0.00156542	1.95158	0.031	0.009	1	Csrp1
0.00160359	1.00378	0.057	0.025	1	Inmt
0.00161191	0.155388	0.425	0.34	1	Psmb6
0.00161423	1.86314	0.022	0.004	1	Fos
0.00166717	0.236663	0.439	0.354	1	Sdhc
0.00168394	0.268978	0.477	0.406	1	Sypl
0.00170686	0.645789	0.117	0.069	1	Myoz3
0.001709	1.14488	0.064	0.03	1	Pmp22
0.00171016	0.461861	0.147	0.093	1	Supt4a
0.00173033	0.629535	0.149	0.097	1	Fitm2
0.00174036	0.809916	0.075	0.038	1	Acot2
0.001755	1.18274	0.058	0.026	1	Tagln2
0.00176838	0.254968	0.226	0.159	1	Set
0.00184189	0.804189	0.099	0.057	1	Gstm2
0.00185231	-0.107557	0.986	0.946	1	Pygm
0.00187007	0.218599	0.156	0.102	1	Clec2d
0.00187558	2.17029	0.029	0.008	1	Ccnd2
0.00188134	0.747334	0.13	0.082	1	Wbp2
0.00188204	-2.22254	0.007	0.028	1	Dpm2
0.00192553	0.594997	0.077	0.04	1	Fam76a
0.0019294	-0.890491	0.058	0.102	1	Flcn
0.00193463	0.724148	0.083	0.044	1	Gspt1
0.00194315	0.661913	0.148	0.097	1	Sf3b1
0.00195408	0.294476	0.212	0.148	1	Aldh1a1
0.00196419	0.510758	0.125	0.077	1	Col1a2
0.00196687	1.10299	0.08	0.043	1	Ankrd12
0.00197704	0.289891	0.202	0.14	1	Ubxn2a
0.00199513	1.16457	0.049	0.02	1	Gapvd1
0.00201641	0.476701	0.122	0.074	1	Ppp2r2a
0.00208818	-0.291436	0.72	0.745	1	Pgk1
0.002097	0.836092	0.086	0.047	1	Col1a1
0.0021301	0.838053	0.099	0.058	1	Hmgn1
0.00224998	-5.24112	0	0.013	1	Myc
0.00229178	0.101619	0.992	0.955	1	Uqcr11
0.00230925	1.43279	0.046	0.019	1	Nin
0.00231299	0.237626	0.319	0.247	1	Crat
0.00236286	-2.16956	0.023	0.053	1	Tmem100
0.00240156	0.277745	0.114	0.068	1	Cpt2
0.0024425	0.791347	0.073	0.038	1	Nufip2
0.00249186	2.75635	0.015	0.001	1	Arhgef3
0.00254165	0.233391	0.186	0.13	1	Maf1
0.00256752	0.796461	0.061	0.029	1	Vtn
0.00258141	1.98888	0.03	0.009	1	Vat1
0.00260889	-0.432218	0.003	0.019	1	Rnf213
0.00265173	3.38627	0.018	0.003	1	Pym1
0.00266182	0.981587	0.069	0.035	1	Alkbh6
0.00266893	2.16281	0.02	0.004	1	Rbms3
0.00271279	1.36803	0.02	0.004	1	Mme
0.00271995	0.127877	0.442	0.353	1	Asph
0.00275783	1.54062	0.03	0.009	1	Yes1
0.00277777	1.11264	0.069	0.035	1	Nutf2-ps1
0.00279687	0.595836	0.139	0.09	1	Ifitm2
0.00282379	1.21285	0.048	0.02	1	Kansl1
0.00282385	0.817854	0.124	0.078	1	Tmed5
0.00282845	-1.81569	0.014	0.038	1	Erap1
0.00283165	0.477427	0.145	0.095	1	Coro6
0.00283351	0.692246	0.088	0.049	1	Tmem267
0.00284685	0.158853	0.64	0.554	1	Mdh1
0.00286719	0.488261	0.102	0.059	1	Cfl1
0.00287297	0.77044	0.101	0.061	1	Mrpl58
0.00289182	0.123895	0.639	0.555	1	Rwdd1
0.00290623	0.703669	0.086	0.048	1	Tmed4
0.00291078	0.391396	0.173	0.119	1	Hspb3
0.00295209	-0.713312	0.143	0.194	1	Polb
0.00301174	0.18272	0.486	0.4	1	S100a1
0.00303514	0.885138	0.08	0.044	1	Myh9
0.00305662	0.725379	0.065	0.033	1	Rnf144b
0.00310675	0.237204	0.272	0.203	1	Son
0.00314914	-0.116148	0.978	0.937	1	Selenow
0.00315442	0.363662	0.16	0.107	1	Cope
0.0032266	0.464418	0.253	0.194	1	Eepd1
0.00323979	1.69364	0.031	0.01	1	Btg2
0.00325285	1.54589	0.035	0.013	1	Mrc1
0.0032591	5.21804	0.011	0	1	Dach2
0.0032591	5.19648	0.011	0	1	Scfd2
0.0032591	5.58488	0.011	0	1	Mad1l1
0.0032591	5.17095	0.011	0	1	Phf11d
0.0032591	5.73016	0.011	0	1	Plscr2
0.00327573	0.550476	0.143	0.095	1	Anxa11
0.00328875	0.910787	0.08	0.044	1	Abce1
0.00330027	0.486166	0.178	0.125	1	Snu13
0.003388	0.3502	0.207	0.148	1	Spag7
0.00340375	0.592194	0.092	0.053	1	Slc7a2
0.00343549	0.360702	0.151	0.101	1	Cavin2
0.00354094	-1.05295	0.079	0.122	1	Npc1
0.00355473	0.125986	0.375	0.299	1	Tbca
0.00358748	0.663269	0.125	0.081	1	Ifngr2
0.00359163	-0.859501	0.098	0.144	1	Clu
0.00363114	0.425012	0.12	0.074	1	Polr1has
0.00367265	0.185856	0.181	0.126	1	Fbxo3
0.00372259	0.496561	0.121	0.077	1	U2af1
0.0037259	0.41352	0.05	0.023	1	Hars
0.00379432	0.524596	0.129	0.083	1	Llph
0.00379614	0.41586	0.17	0.117	1	Trip10
0.00381084	1.00246	0.062	0.032	1	Nck1
0.00382096	1.3025	0.05	0.023	1	Axl
0.00382785	-1.84228	0.015	0.039	1	Gtf2e1
0.00391372	1.36073	0.041	0.016	1	Dab2
0.00392621	0.928256	0.062	0.032	1	Ankle2
0.00401902	0.940678	0.071	0.038	1	Alkbh3
0.00402221	0.595677	0.056	0.026	1	Actr1a
0.00403775	0.560742	0.143	0.096	1	Dnajb4
0.00406461	1.31321	0.052	0.024	1	Btg1
0.00414962	2.18526	0.022	0.005	1	Ccl8
0.0041616	0.328308	0.295	0.232	1	Qki
0.00418279	0.185763	0.274	0.207	1	Mrfap1
0.00419022	-1.22783	0.034	0.066	1	Klf10
0.00419153	0.751737	0.092	0.054	1	Abcd3
0.0042406	0.903457	0.099	0.061	1	Arhgdia
0.00425737	0.551845	0.128	0.084	1	Rbm25
0.004279	1.02376	0.029	0.009	1	Thy1
0.00428506	0.517134	0.188	0.135	1	Vapb
0.00429049	0.274573	0.337	0.271	1	Smim10l1
0.00431522	0.330678	0.178	0.124	1	Dusp3
0.00434324	3.849	0.014	0.001	1	Cdk12
0.00437582	3.44342	0.014	0.001	1	Trim47
0.00437582	3.74111	0.014	0.001	1	Dll1
0.00438464	1.46973	0.033	0.011	1	Asxl1
0.0044178	-1.52312	0.014	0.037	1	Fkbp5
0.00441959	3.13445	0.014	0.001	1	Ralb
0.0044306	3.05618	0.014	0.001	1	2310030G06Rik
0.00444077	0.165472	0.853	0.765	1	Gnas
0.00451138	2.27667	0.019	0.004	1	Procr
0.00454641	0.182714	0.293	0.224	1	Phpt1
0.00459257	0.417169	0.198	0.142	1	Sec62
0.00461512	3.15661	0.016	0.003	1	Srr
0.00463545	2.97801	0.016	0.003	1	Tgfb1i1
0.00465747	0.251362	0.284	0.218	1	Psmd2
0.00469692	2.59892	0.016	0.003	1	Tbc1d2b
0.00473092	0.589526	0.057	0.028	1	Klf13
0.00473831	2.42682	0.016	0.003	1	Scarf2
0.00476142	0.927737	0.048	0.021	1	Resf1
0.00479051	2.27913	0.016	0.003	1	Card10
0.00483981	0.399892	0.188	0.134	1	Znhit1
0.00484053	0.842136	0.075	0.042	1	Slc39a7
0.00486191	0.367297	0.106	0.066	1	Lias
0.00486379	1.24983	0.042	0.018	1	Vars
0.00489635	-1.31714	0.016	0.04	1	Slc43a1
0.00490015	1.23915	0.053	0.025	1	Tnrc6a
0.00492819	-1.83145	0.012	0.034	1	Selenoo
0.00506248	0.423912	0.096	0.057	1	Emc10
0.00506287	0.544283	0.072	0.039	1	Tmem94
0.0050665	0.484855	0.075	0.04	1	Purb
0.00509091	0.972475	0.068	0.037	1	Maob
0.00509441	0.975046	0.061	0.032	1	Raly
0.00511084	0.690964	0.117	0.076	1	Ogn
0.0051769	-0.39058	0.505	0.551	1	Eef1g
0.00520994	-1.02349	0.038	0.071	1	Scd1
0.00525044	0.651144	0.038	0.015	1	Raph1
0.00526088	0.334555	0.179	0.127	1	Myh2
0.00528705	0.435069	0.156	0.108	1	Qser1
0.00531886	1.11445	0.038	0.015	1	Pank3
0.00532669	-0.432708	0.326	0.378	1	Serinc3
0.00534319	0.254999	0.251	0.19	1	Dlat
0.00538849	1.26781	0.034	0.013	1	Hoxc6
0.00540567	0.763025	0.103	0.064	1	Ostf1
0.00541489	0.178835	0.421	0.349	1	Immp1l
0.00544618	0.842629	0.03	0.01	1	Cc2d1b
0.0054499	0.693996	0.094	0.057	1	Trip11
0.00547026	0.503075	0.121	0.079	1	Synpo2l
0.00549172	0.37734	0.105	0.064	1	Ddx17
0.00553507	0.430144	0.083	0.048	1	Ubald1
0.00560567	0.275114	0.314	0.253	1	Txn1
0.00566729	0.515009	0.14	0.096	1	Nmt1
0.00574661	0.244684	0.423	0.359	1	Myl6
0.00579563	0.760334	0.049	0.023	1	Atad3a
0.00581349	0.715875	0.101	0.062	1	Rnase4
0.00585217	0.365867	0.276	0.216	1	Retreg1
0.00586999	1.00713	0.049	0.023	1	Zfp871
0.00589815	0.586625	0.177	0.127	1	Amd2
0.00591458	0.6035	0.091	0.054	1	Mfge8
0.00593783	5.2901	0.01	0	1	Dcbld1
0.00593783	5.18626	0.01	0	1	Haus8
0.00594681	0.111232	0.795	0.706	1	Rtn2
0.0059648	-1.91317	0.01	0.029	1	Cyp4f39
0.00598298	0.463547	0.083	0.048	1	Mtch1
0.00598705	0.269194	0.175	0.122	1	Atpif1
0.00599432	0.104794	0.51	0.433	1	Mrpl52
0.00603422	0.407835	0.186	0.136	1	Vim
0.00603948	1.72206	0.023	0.006	1	Lama5
0.00606939	-1.15189	0.034	0.064	1	Creld1
0.00607981	0.24721	0.268	0.209	1	Sparc
0.00609244	0.315323	0.208	0.154	1	Tcf25
0.00609313	1.12168	0.05	0.024	1	Rwdd4a
0.00609491	0.445236	0.213	0.159	1	Nptn
0.00610533	0.231894	0.299	0.24	1	Serinc1
0.00616748	0.522312	0.126	0.083	1	Aamp
0.00622781	1.28916	0.045	0.02	1	Ppp1r37
0.00626414	0.165753	0.446	0.368	1	Cpe
0.00631268	0.295801	0.155	0.107	1	Eif4h
0.00632064	-5.08443	0	0.01	1	Rrp1b
0.00634439	0.724373	0.027	0.009	1	Fbxl20
0.0063593	0.973614	0.05	0.024	1	Arrdc2
0.00636417	1.07298	0.035	0.014	1	Ap5s1
0.00636838	1.35596	0.035	0.014	1	Enpp2
0.00637667	-1.81565	0.014	0.035	1	Eda2r
0.00640252	1.05654	0.045	0.02	1	Aspscr1
0.00643268	0.948119	0.071	0.039	1	Actn4
0.00644341	0.201929	0.367	0.3	1	Kpna3
0.00645295	-0.961729	0.041	0.073	1	Gclm
0.0064627	1.71879	0.027	0.009	1	Cd248
0.00648144	0.156323	0.537	0.446	1	Ndufs3
0.00654521	0.459156	0.159	0.111	1	Bnip3l
0.00656388	0.847349	0.057	0.029	1	C1qc
0.00659068	1.0311	0.058	0.03	1	Ncln
0.0066337	0.747007	0.027	0.009	1	Gngt2
0.00669118	1.21517	0.031	0.011	1	Rab3ip
0.00670683	0.756382	0.08	0.047	1	H2-Ab1
0.00674192	1.07334	0.058	0.03	1	Parp6
0.00674815	0.832681	0.035	0.014	1	Psmf1
0.00677073	0.374337	0.164	0.116	1	Srsf5
0.00679225	2.17706	0.02	0.005	1	Ifi211
0.00680528	1.31036	0.031	0.011	1	Hsd17b11
0.00680876	0.986359	0.027	0.009	1	G0s2
0.00681533	-0.648272	0.23	0.279	1	Usp13
0.00681648	0.730731	0.071	0.039	1	Taf1d
0.00682321	1.02617	0.02	0.005	1	Nfkb2
0.00683108	0.409185	0.068	0.037	1	Itih5
0.00687697	0.33635	0.192	0.14	1	Vezf1
0.0068952	0.421182	0.079	0.045	1	Tcerg1
0.00691426	0.536392	0.118	0.077	1	Cdc42ep3
0.00694834	1.06216	0.02	0.005	1	Slc12a4
0.00696097	0.698267	0.02	0.005	1	Mms19
0.00698628	1.91479	0.02	0.005	1	Ppwd1
0.00711338	1.16228	0.041	0.018	1	Tmem205
0.00716453	0.445885	0.124	0.082	1	Bcap31
0.00729067	0.187037	0.628	0.544	1	Tcea3
0.00738436	-0.528687	0.149	0.199	1	Exoc7
0.00746591	-1.05265	0.046	0.079	1	St3gal5
0.00747719	1.24473	0.042	0.019	1	Ube4a
0.00748313	2.58245	0.018	0.004	1	Wrnip1
0.00757594	0.131809	0.656	0.56	1	Dph3
0.00759272	0.59927	0.052	0.025	1	Smarcc2
0.00760847	0.475091	0.115	0.076	1	Arl6ip5
0.00761797	0.316886	0.11	0.071	1	Mea1
0.00766768	-0.808616	0.103	0.146	1	Tmpo
0.00768032	0.486372	0.133	0.09	1	Cxcl12
0.00769117	2.18227	0.018	0.004	1	Ache
0.00770298	1.18894	0.042	0.019	1	Jmjd6
0.00772367	1.59752	0.033	0.013	1	Arl6ip1
0.00776207	1.39823	0.037	0.015	1	Hdac1
0.00779126	-0.948718	0.049	0.082	1	Cited4
0.00780858	0.160708	0.292	0.23	1	Nfe2l1
0.0078184	1.46347	0.024	0.008	1	Fpgt
0.00783105	0.711601	0.053	0.026	1	Ubfd1
0.00783901	1.15167	0.056	0.029	1	Klf2
0.00786277	0.149895	0.173	0.122	1	Zfp672
0.0079002	0.994083	0.037	0.015	1	Fhip2a
0.00792691	-1.10348	0.022	0.047	1	Cdkal1
0.00793527	1.85075	0.018	0.004	1	Plekhg3
0.00794453	0.5557	0.058	0.03	1	Eng
0.00799477	1.73123	0.029	0.01	1	Ripor1
0.00802729	0.123797	0.315	0.243	1	Hint3
0.00811796	1.34727	0.033	0.013	1	Icmt
0.00814404	2.67786	0.015	0.003	1	Hspbap1
0.00822367	0.45946	0.122	0.081	1	Pcm1
0.00823221	2.48619	0.015	0.003	1	Casq2
0.00823221	2.66642	0.015	0.003	1	Tmem176a
0.0082517	0.262841	0.236	0.179	1	Snrpd3
0.00826031	-1.75351	0.011	0.03	1	Prkcd
0.00832124	1.40638	0.015	0.003	1	Ier5l
0.00841695	0.364704	0.037	0.015	1	Chrnb1
0.00846779	-1.75859	0.011	0.03	1	Ell
0.00847859	-1.07966	0.045	0.077	1	Tfdp1
0.00848472	0.982209	0.033	0.013	1	Tmem263
0.00848579	0.312139	0.183	0.134	1	Celf2
0.00858988	0.309614	0.314	0.252	1	Sdhd
0.0087969	1.07571	0.049	0.024	1	Mavs
0.0088439	0.109453	0.629	0.555	1	Cfl2
0.00885317	0.518632	0.048	0.023	1	Sos1
0.00886751	0.23597	0.185	0.137	1	Tmem242
0.008924	0.853332	0.08	0.048	1	Crls1
0.00893548	-1.89287	0.01	0.028	1	Zmynd8
0.00894288	0.292247	0.158	0.111	1	Top1
0.0089643	0.414981	0.099	0.062	1	Igfbp4
0.00898201	1.01503	0.043	0.02	1	Rab3gap1
0.00898823	0.188014	0.356	0.29	1	Psmc6
0.00899535	0.232237	0.053	0.026	1	Slc25a25
0.00916384	0.465708	0.038	0.016	1	Por
0.00919768	0.347322	0.174	0.126	1	Ipo13
0.00921895	-3.55331	0.001	0.013	1	Tyw3
0.00928304	-3.93023	0.001	0.013	1	Spryd3
0.00941632	1.95067	0.022	0.006	1	Naga
0.00953164	-0.606828	0.148	0.197	1	Hsph1
0.00959113	1.74342	0.022	0.006	1	Twnk
0.00959405	1.29924	0.034	0.014	1	Ptdss1
0.00965541	1.76518	0.022	0.006	1	Iigp1
0.00967599	-0.376038	0.478	0.528	1	Map1lc3a
0.0096857	0.210216	0.136	0.092	1	Mrpl24
0.00968693	0.471241	0.129	0.09	1	Paip2b
0.00970549	0.32353	0.087	0.053	1	Vwa8
0.00971096	0.460583	0.115	0.076	1	Rala
0.00973096	1.05789	0.05	0.025	1	Ctsf
0.00973965	-1.89742	0.016	0.038	1	Large1
0.0097424	-1.81467	0.008	0.025	1	Nup37
0.00976941	0.177605	0.314	0.253	1	Flnc
0.0100238	-1.66204	0.008	0.025	1	Fam3c
0.0100302	0.240963	0.072	0.042	1	Macrod2
0.0100333	1.14412	0.034	0.014	1	Phlda1
0.0100801	0.114086	0.39	0.327	1	Golga4
0.0100876	0.294179	0.315	0.251	1	Setd7
0.0101249	0.988231	0.039	0.018	1	Irf3
0.0101249	1.03955	0.039	0.018	1	Tmub2
0.0102373	1.37019	0.03	0.011	1	Sncg
0.0102659	0.848085	0.065	0.037	1	Afg3l1
0.010309	-0.302435	0.303	0.368	1	Rilpl1
0.0103125	1.6229	0.026	0.009	1	Txndc12
0.0103784	1.36148	0.03	0.011	1	Vwa1
0.0103822	-0.145664	0.948	0.899	1	Ubc
0.0103931	0.202347	0.174	0.127	1	Cacnb1
0.0104068	1.06707	0.03	0.011	1	Mcam
0.0104552	0.699278	0.068	0.039	1	Arpc1b
0.010502	0.27762	0.125	0.083	1	Ddx24
0.0105022	0.200141	0.287	0.223	1	Dag1
0.0105292	0.720361	0.072	0.042	1	Slu7
0.010559	0.720122	0.039	0.018	1	Stom
0.0106077	0.550381	0.03	0.011	1	Islr
0.0106563	0.160181	0.393	0.328	1	Aimp2
0.0108074	-2.62851	0.003	0.015	1	Mdn1
0.0108663	0.789378	0.045	0.021	1	Stard8
0.0109379	0.609071	0.057	0.03	1	Mrps22
0.0109552	1.07467	0.052	0.026	1	Sptan1
0.0110049	-2.14345	0.003	0.015	1	Eid2b
0.0110458	1.0345	0.046	0.023	1	Mpv17
0.0110855	2.12431	0.019	0.005	1	Pwp2
0.0111569	0.55344	0.179	0.132	1	Psmd1
0.0112271	0.537067	0.101	0.066	1	P4ha1
0.0112569	0.34364	0.094	0.059	1	Trappc1
0.011384	1.9054	0.019	0.005	1	Adipoq
0.0113888	0.627571	0.076	0.045	1	Rfesd
0.0115288	0.423654	0.095	0.059	1	Yif1b
0.01154	0.221651	0.067	0.038	1	Atp1b3
0.011587	1.25814	0.019	0.005	1	Dars2
0.0116432	0.215253	0.365	0.308	1	Rbis
0.0117371	0.179152	0.2	0.15	1	Acyp1
0.0119283	0.735572	0.068	0.039	1	Mphosph8
0.0119336	1.31627	0.042	0.02	1	Tmem161b
0.0119492	0.910865	0.053	0.028	1	Psmd9
0.011951	-0.941332	0.064	0.098	1	Cbr2
0.0120908	0.187676	0.306	0.251	1	Eef1d
0.0121957	1.52618	0.027	0.01	1	Smtnl1
0.012267	1.1841	0.031	0.013	1	Setd2
0.0123217	1.83956	0.023	0.008	1	Nudt13
0.0123238	0.117719	0.306	0.245	1	Sgca
0.0123414	0.167084	0.355	0.279	1	Snrpf
0.0123463	0.788753	0.075	0.044	1	Ccar1
0.0123979	0.559905	0.143	0.101	1	Uso1
0.0123984	1.92718	0.023	0.008	1	Slco2b1
0.0124216	0.153401	0.337	0.275	1	Nol7
0.0124783	0.169535	0.099	0.063	1	Tceal7
0.012499	0.897372	0.061	0.034	1	Ramp2
0.0125338	1.24024	0.023	0.008	1	Parva
0.0125421	0.316733	0.137	0.095	1	Ubxn4
0.0125482	-0.519345	0.182	0.233	1	Eif4b
0.0125533	1.73896	0.023	0.008	1	Tie1
0.0126379	0.481419	0.053	0.028	1	Emp1
0.0126509	1.49898	0.023	0.008	1	Smad1
0.0126613	1.33613	0.037	0.016	1	Gimap6
0.0126775	1.48439	0.027	0.01	1	Cog7
0.0127042	0.985873	0.027	0.01	1	Setd5
0.0127209	0.357924	0.197	0.151	1	Rbfox1
0.01274	0.724623	0.027	0.01	1	Tdrd7
0.0127596	2.38875	0.016	0.004	1	Lmf1
0.0128213	0.782363	0.113	0.077	1	Adgrf5
0.0128629	0.173251	0.058	0.032	1	Cpped1
0.0128839	1.2503	0.027	0.01	1	Nes
0.0129348	0.796701	0.056	0.03	1	Nop58
0.0129579	0.624154	0.053	0.028	1	Mmp2
0.012969	0.247095	0.156	0.111	1	Pcmtd1
0.0129956	-0.722536	0.148	0.19	1	Slc38a4
0.0130303	2.1887	0.016	0.004	1	Hmox1
0.0130552	2.39161	0.016	0.004	1	Tmem47
0.0130901	0.917192	0.061	0.034	1	Myl12b
0.0131801	2.06532	0.016	0.004	1	Cidec
0.0131993	0.44477	0.06	0.033	1	Htra3
0.0132802	0.498796	0.094	0.059	1	Hnrnpul2
0.0133061	1.74142	0.016	0.004	1	Tanc1
0.0133132	0.806723	0.056	0.03	1	Mt2
0.0133314	1.76343	0.016	0.004	1	Zcchc2
0.0133502	1.02199	0.037	0.016	1	Egflam
0.0133678	0.311954	0.13	0.091	1	Sun2
0.0133815	0.188949	0.329	0.262	1	Ppp1ca
0.0133886	-1.16992	0.046	0.076	1	Klhl30
0.0134928	0.371552	0.113	0.076	1	Pbrm1
0.0135736	0.900706	0.042	0.02	1	Plekhf2
0.0136432	0.296156	0.202	0.154	1	Ube2k
0.0137141	-0.678429	0.098	0.139	1	Gsk3b
0.0137522	0.753023	0.065	0.038	1	Id3
0.0137561	1.21475	0.033	0.014	1	Ppfia1
0.0137822	0.497997	0.062	0.035	1	Wnt4
0.0138056	0.579432	0.087	0.055	1	Ltbp4
0.0138637	0.170039	0.223	0.169	1	Ssbp1
0.0138671	0.673951	0.056	0.03	1	Wasl
0.0139059	1.14208	0.05	0.026	1	Naa80
0.0140198	-0.798316	0.071	0.106	1	Popdc3
0.0140356	3.69524	0.011	0.001	1	Gmppb
0.0140356	3.44162	0.011	0.001	1	Spata7
0.0141385	3.15281	0.011	0.001	1	Hjurp
0.0141385	3.10051	0.011	0.001	1	Ift88
0.0141385	3.00716	0.011	0.001	1	2700062C07Rik
0.0141412	0.419157	0.145	0.103	1	Ube2m
0.0141729	3.18569	0.011	0.001	1	Tgfb1
0.014242	2.61097	0.011	0.001	1	Sema3f
0.0142444	1.13648	0.033	0.014	1	Dnajb14
0.0143114	2.15858	0.011	0.001	1	Zfp9
0.0143734	0.614629	0.054	0.029	1	Flot2
0.0144232	0.677881	0.082	0.05	1	Retsat
0.0144583	1.17878	0.033	0.014	1	Fkbp2
0.0144599	1.3156	0.014	0.003	1	Trim39
0.0144973	0.875367	0.043	0.021	1	Zcchc7
0.0145514	1.38597	0.014	0.003	1	Jade2
0.0145756	0.117625	0.49	0.417	1	Itm2b
0.0145844	0.67176	0.033	0.014	1	Noc4l
0.0146206	1.04447	0.033	0.014	1	Nasp
0.0146387	1.24607	0.033	0.014	1	Prrg2
0.0146655	-1.02865	0.042	0.071	1	Mtmr3
0.0146729	-1.99656	0.012	0.03	1	Lrrc41
0.014758	0.118059	0.663	0.59	1	Mylk2
0.0148058	0.139105	0.107	0.071	1	Tsnax
0.0148882	0.91585	0.038	0.018	1	Itprid2
0.0149246	2.06183	0.02	0.006	1	Klf5
0.0149246	1.20798	0.045	0.023	1	Pdgfb
0.0150082	0.489045	0.141	0.101	1	Pin1
0.0151092	0.308057	0.209	0.159	1	Pttg1
0.0151478	-1.36798	0.008	0.024	1	Cfd
0.0151794	0.347443	0.117	0.079	1	Yy1
0.0152032	0.650193	0.075	0.045	1	Tspo
0.015233	0.422108	0.115	0.078	1	Gps2
0.0153431	0.441996	0.149	0.108	1	Luc7l3
0.0153511	1.33516	0.034	0.015	1	Tom1l1
0.0153629	0.457029	0.073	0.044	1	Prrc1
0.0154174	1.80617	0.02	0.006	1	Ckb
0.0154675	1.71319	0.02	0.006	1	Gpkow
0.0155042	1.78786	0.024	0.009	1	Abca5
0.0155048	0.12238	0.228	0.175	1	Hras
0.0155074	0.514061	0.133	0.093	1	Hsd17b10
0.0155177	1.4229	0.02	0.006	1	Cnn2
0.0155246	-2.97716	0.001	0.011	1	Spint2
0.0155536	0.145278	0.304	0.25	1	Pdk2
0.0156669	-2.37017	0.001	0.011	1	Ung
0.0157424	1.21172	0.029	0.011	1	Cdk7
0.0157504	0.411297	0.147	0.106	1	Atp6ap1
0.0158219	1.58526	0.02	0.006	1	Nol4l
0.0158475	1.3619	0.02	0.006	1	Trim25
0.0158575	1.09382	0.029	0.011	1	Scarb1
0.0158909	1.61553	0.024	0.009	1	Atp13a1
0.0160368	0.715297	0.029	0.011	1	Scn7a
0.016195	0.200966	0.22	0.169	1	Sgcg
0.0162662	1.03799	0.052	0.028	1	C1qa
0.0162758	0.500616	0.095	0.062	1	Tmem161a
0.0164452	0.235497	0.058	0.033	1	Brix1
0.0164742	0.317064	0.173	0.129	1	Srrm2
0.0165549	-1.15976	0.05	0.081	1	Ell2
0.0165636	0.495403	0.087	0.055	1	Znhit3
0.016618	1.26619	0.024	0.009	1	Caml
0.0166772	0.668935	0.057	0.032	1	Per1
0.016698	0.719861	0.06	0.034	1	Golga2
0.0167588	0.339787	0.118	0.081	1	Hspg2
0.0168794	-0.620995	0.068	0.103	1	Copa
0.0169088	0.539171	0.087	0.055	1	Actr2
0.0169561	0.266838	0.167	0.121	1	Fam104a
0.0169645	0.786606	0.039	0.019	1	Usp1
0.0170098	0.148217	0.164	0.12	1	Ank3
0.0170659	0.424731	0.151	0.108	1	Bri3
0.017073	0.431665	0.128	0.091	1	Serf1
0.0170823	0.359644	0.11	0.074	1	Ubqln1
0.0171578	0.18688	0.215	0.164	1	St13
0.0171826	0.809987	0.045	0.023	1	Lpcat3
0.0172113	0.857754	0.06	0.034	1	Tomm40
0.0172267	-2.13555	0.005	0.019	1	Ppan
0.0172447	0.871774	0.065	0.039	1	Klf6
0.0172614	0.429236	0.107	0.073	1	Ndufaf2
0.0173189	-0.697174	0.087	0.125	1	Parp3
0.0173464	-1.55006	0.027	0.05	1	Mtmr1
0.0174568	1.14899	0.048	0.025	1	Tor1b
0.0174568	0.13025	0.336	0.271	1	Herpud1
0.0175367	0.361098	0.175	0.132	1	Ggnbp1
0.0175494	0.109006	0.462	0.395	1	Ywhae
0.017654	0.534962	0.124	0.087	1	Atrx
0.0178067	1.47098	0.03	0.013	1	Zfp410
0.0178518	1.58211	0.03	0.013	1	Nkap
0.0178744	1.32267	0.03	0.013	1	Wfdc17
0.0180705	0.262174	0.262	0.209	1	Snrpb
0.0180769	0.408275	0.06	0.034	1	Ndufaf3
0.0181131	0.434188	0.086	0.054	1	Gcc2
0.0181331	2.2921	0.018	0.005	1	Adprm
0.0181565	0.339391	0.091	0.058	1	Gnb1
0.0182994	-1.92041	0.004	0.016	1	Ccn2
0.0183957	0.696343	0.062	0.037	1	St3gal3
0.0184471	0.489236	0.041	0.02	1	Fam32a
0.0185431	1.95396	0.018	0.005	1	Polr3b
0.0186176	0.385431	0.114	0.078	1	Wnk2
0.0187586	0.174202	0.08	0.05	1	Ergic3
0.0187982	1.04054	0.03	0.013	1	Nr1h3
0.0187994	1.71319	0.018	0.005	1	Pld3
0.0191669	-1.32269	0.024	0.047	1	Armt1
0.0191818	1.64767	0.026	0.01	1	Ccnd3
0.0193412	1.14409	0.049	0.026	1	Entrep1
0.0193979	0.416218	0.2	0.154	1	Nap1l1
0.0194238	0.178611	0.141	0.102	1	Nudt3
0.0194688	0.631614	0.061	0.035	1	Bptf
0.0194709	-2.27643	0.01	0.025	1	Tgif1
0.0195125	0.186066	0.33	0.277	1	Spcs1
0.0195282	-0.674291	0.043	0.072	1	Dnajb11
0.0195772	0.500365	0.115	0.081	1	Dpt
0.0196436	1.31334	0.026	0.01	1	Lrrc8a
0.0197639	1.3288	0.026	0.01	1	Chd1l
0.0198457	0.443392	0.053	0.029	1	Nfyc
0.0199029	0.12538	0.298	0.236	1	Tspan8
0.0201024	1.62295	0.031	0.014	1	Acss1
0.0201573	0.134793	0.099	0.066	1	Limch1
0.0202176	0.476634	0.069	0.042	1	Drg1
0.0202391	1.4801	0.022	0.008	1	Ms4a4d
0.0203946	1.30007	0.037	0.018	1	Wdr36
0.0204396	1.45986	0.037	0.018	1	Spry2
0.0205213	0.860857	0.042	0.021	1	Gab1
0.0205599	0.126937	0.336	0.277	1	Nr4a1
0.0205778	0.470982	0.08	0.05	1	Tma16
0.0206129	0.317402	0.148	0.107	1	Larp1b
0.020651	-0.536426	0.079	0.115	1	Fam53a
0.0207829	0.588058	0.048	0.025	1	Ireb2
0.0208253	1.1772	0.037	0.018	1	Shoc2
0.0208899	0.334756	0.226	0.182	1	Tspan3
0.0209537	-0.699623	0.064	0.096	1	Metap1
0.0210145	0.747896	0.05	0.028	1	Fstl1
0.0210264	0.139042	0.281	0.226	1	Eif3m
0.0210424	0.685405	0.091	0.061	1	Dhx32
0.0210493	0.577755	0.072	0.044	1	Ifi27l2a
0.0211319	0.402656	0.118	0.082	1	Eci2
0.0212477	1.2801	0.031	0.014	1	Frat2
0.0213114	0.233378	0.198	0.153	1	Reep5
0.0215197	0.129178	0.281	0.227	1	Kif1c
0.0215316	0.252644	0.092	0.061	1	Mycbp
0.0215613	0.898847	0.072	0.045	1	Capn1
0.0216372	0.506183	0.065	0.039	1	Flot1
0.0217099	-0.596707	0.096	0.134	1	Sgms1
0.0218414	1.00267	0.031	0.014	1	Jcad
0.0218831	0.164428	0.285	0.227	1	Psmd4
0.0219042	0.157849	0.399	0.342	1	Eloc
0.0219966	0.483635	0.14	0.102	1	Snx5
0.0220044	1.98458	0.015	0.004	1	Spata1
0.0220305	0.250359	0.148	0.107	1	Ubr5
0.0220452	1.85447	0.015	0.004	1	Zfp319
0.022054	-1.08876	0.043	0.071	1	Enho
0.0220847	0.563052	0.099	0.068	1	Cyb5a
0.0222088	1.94644	0.015	0.004	1	Rbm14
0.022291	1.63681	0.015	0.004	1	Csf1
0.022291	1.78748	0.015	0.004	1	Car4
0.0223322	1.80158	0.015	0.004	1	Reck
0.0224182	0.361616	0.125	0.088	1	Limd1
0.0224562	1.77401	0.015	0.004	1	Rab3il1
0.0224648	0.408404	0.073	0.045	1	Zwint
0.0224648	0.233215	0.183	0.14	1	Zfp560
0.0224935	0.824078	0.083	0.054	1	Fbln2
0.0224967	0.216946	0.247	0.197	1	Jtb
0.022597	0.883866	0.031	0.014	1	Dhrs4
0.0226849	0.391857	0.069	0.043	1	Pnrc2
0.0228505	-1.08131	0.033	0.057	1	Rrm2b
0.0228551	1.12211	0.038	0.019	1	Bmt2
0.0230497	0.405254	0.088	0.058	1	Sccpdh
0.0230515	0.193848	0.151	0.111	1	Bhlhe40
0.0230841	0.704639	0.057	0.033	1	Ccdc186
0.02309	0.811802	0.05	0.028	1	Zbtb7a
0.0231868	0.966815	0.027	0.011	1	Mecr
0.0232536	0.34659	0.118	0.083	1	Bmpr2
0.0235	0.225642	0.086	0.055	1	Gphn
0.0235154	0.251651	0.273	0.222	1	Itgb1bp2
0.0236963	0.162791	0.223	0.173	1	Arl3
0.0236973	1.23198	0.027	0.011	1	Itpkb
0.0237777	0.330972	0.139	0.101	1	Ociad1
0.0238254	0.723018	0.045	0.024	1	Pias1
0.0238395	0.15199	0.375	0.317	1	Selenok
0.0240021	0.860508	0.027	0.011	1	Kif3a
0.0240025	0.616509	0.082	0.053	1	Mrtfb
0.0240291	0.385414	0.067	0.04	1	Surf1
0.0240599	1.99353	0.019	0.006	1	Tuba1c
0.0241685	0.423103	0.084	0.055	1	Eapp
0.0242635	0.174469	0.111	0.077	1	Hnrnpa0
0.0242915	0.471103	0.05	0.028	1	Hif1a
0.0244013	0.830129	0.038	0.019	1	Nabp1
0.0244405	0.699317	0.068	0.042	1	Nherf2
0.0245599	2.66186	0.012	0.003	1	Mall
0.0246104	2.58092	0.012	0.003	1	Cys1
0.0247661	0.665503	0.114	0.082	1	Ngly1
0.0248571	-0.704169	0.099	0.135	1	Tcp11l2
0.0248644	2.23656	0.012	0.003	1	Ret
0.0248656	1.71364	0.019	0.006	1	Sprtn
0.0248728	0.179615	0.129	0.091	1	App
0.0249666	2.27088	0.012	0.003	1	5730480H06Rik
0.0249666	1.72963	0.012	0.003	1	Iqcb1
0.0249953	-1.20042	0.007	0.02	1	Aars2
0.0250066	-0.522219	0.069	0.102	1	Wbp1l
0.0250608	1.50104	0.019	0.006	1	Sphk2
0.0250608	1.33095	0.019	0.006	1	Ppcs
0.0250875	-0.839853	0.056	0.084	1	Plaa
0.0251541	0.72158	0.095	0.066	1	Dync1h1
0.0252237	2.02847	0.012	0.003	1	Fbf1
0.0252237	1.49682	0.012	0.003	1	Trmu
0.0252248	-0.913733	0.049	0.076	1	Gpr180
0.0252589	0.892364	0.023	0.009	1	Lgals9
0.0252594	0.584546	0.045	0.024	1	Camk2n1
0.0252753	1.5324	0.012	0.003	1	Cttnbp2nl
0.0252753	1.58671	0.012	0.003	1	Ncoa7
0.0252753	1.74931	0.012	0.003	1	Cspg4
0.0252969	1.45219	0.019	0.006	1	Metrnl
0.0253383	3.2776	0.01	0.001	1	Pcdh7
0.0253383	3.09272	0.01	0.001	1	Smo
0.0253777	-0.354177	0.496	0.517	1	Pdlim5
0.0253991	2.85446	0.01	0.001	1	Fgf9
0.02546	2.93912	0.01	0.001	1	Lyst
0.02546	2.78987	0.01	0.001	1	Arap3
0.0255014	0.601256	0.045	0.024	1	Cdk8
0.0255211	2.93105	0.01	0.001	1	Gimap8
0.0255687	0.874877	0.039	0.02	1	Rrp15
0.0256113	0.132072	0.387	0.335	1	Ppp3ca
0.0256194	-3.29831	0.001	0.01	1	Shank3
0.0256436	2.60014	0.01	0.001	1	Pdgfd
0.025666	0.773259	0.064	0.039	1	Rtl8a
0.025705	2.45868	0.01	0.001	1	Cdh23
0.0257346	1.35669	0.019	0.006	1	Axin1
0.025745	0.156801	0.289	0.238	1	Emc2
0.0257666	2.22387	0.01	0.001	1	Pheta1
0.0257666	1.23272	0.01	0.001	1	Ddx60
0.0257666	2.08898	0.01	0.001	1	Ankrd13b
0.0257666	1.98261	0.01	0.001	1	Dync2li1
0.0257774	0.203667	0.151	0.11	1	1110004F10Rik
0.0258149	0.807698	0.019	0.006	1	Sh2d3c
0.0258269	0.79711	0.023	0.009	1	Dut
0.0258781	0.910399	0.046	0.025	1	Tbce
0.025979	1.24504	0.034	0.016	1	Abcb6
0.0260166	1.23984	0.019	0.006	1	Dnajb1
0.0261324	-0.883346	0.049	0.077	1	Uqcc4
0.0262148	0.644096	0.045	0.024	1	Tpcn1
0.0262164	0.239203	0.13	0.093	1	Lmna
0.0262306	-1.1637	0.024	0.045	1	Nr2f6
0.0262455	-1.44795	0.019	0.038	1	Supt3
0.0263276	0.106985	0.365	0.313	1	Micos13
0.026341	0.384768	0.133	0.097	1	Tspan7
0.0264301	0.998179	0.039	0.02	1	Mcu
0.0264454	0.39297	0.079	0.05	1	Bcl7c
0.0265144	0.143919	0.269	0.216	1	Bod1
0.0265472	0.315196	0.091	0.061	1	Ift20
0.0265704	0.567528	0.114	0.082	1	Marcks
0.0267007	-0.309453	0.205	0.252	1	Ank
0.0267928	0.434733	0.045	0.024	1	Tmem115
0.0268534	0.21258	0.126	0.091	1	Rcsd1
0.0269729	0.465384	0.103	0.071	1	Ppib
0.0270452	1.43299	0.029	0.013	1	Stam
0.0271868	0.59845	0.073	0.047	1	Gas6
0.0273724	-1.45571	0.005	0.018	1	Rpusd3
0.0274758	1.06264	0.029	0.013	1	Slf2
0.0274802	0.793784	0.065	0.04	1	BC031181
0.0275448	-0.826046	0.046	0.073	1	Chchd5
0.0275971	-0.956013	0.057	0.086	1	Atp1a1
0.0276291	0.761007	0.054	0.032	1	Anp32a
0.0277061	0.175661	0.228	0.182	1	Denr
0.0277421	0.888085	0.048	0.026	1	Cyyr1
0.027755	0.869851	0.034	0.016	1	Med10
0.0277915	-1.47182	0.016	0.034	1	Ncoa2
0.0278883	0.723124	0.046	0.025	1	PTPRG
0.0279835	0.181638	0.073	0.047	1	Pttg1ip
0.0280816	1.11451	0.029	0.013	1	Tshz2
0.0282338	-1.87263	0.01	0.024	1	Akap7
0.0282338	0.445969	0.072	0.045	1	Vasp
0.0282768	0.877885	0.034	0.016	1	Mxra8
0.0285476	0.514483	0.084	0.055	1	Yars
0.0285497	-0.134201	0.955	0.905	1	Atp5g1
0.0285729	0.267258	0.132	0.096	1	Mief2
0.0285789	0.561999	0.046	0.025	1	Upf3b
0.0285879	-0.71434	0.031	0.054	1	Plekhb2
0.0286322	-1.36342	0.003	0.013	1	Caap1
0.0286874	-2.59671	0.003	0.013	1	Ttll12
0.0287765	-1.4791	0.004	0.015	1	Hebp1
0.0288261	-1.8424	0.004	0.015	1	Nucb2
0.0290053	0.611768	0.056	0.033	1	Itsn2
0.0290651	-0.727152	0.016	0.034	1	Npnt
0.0291375	0.314297	0.054	0.032	1	Spa17
0.0292001	0.219681	0.16	0.12	1	Nrd1
0.0292536	0.450306	0.088	0.059	1	Rhot2
0.0292544	0.153993	0.522	0.472	1	Klhl41
0.0294651	0.920396	0.041	0.021	1	Tnfrsf21
0.0295482	-0.638549	0.114	0.15	1	Rab18
0.0296456	0.219729	0.31	0.255	1	Zbtb20
0.0296668	0.515449	0.09	0.061	1	Eif2b5
0.0297565	1.34364	0.024	0.01	1	Zfp958
0.0298175	0.489781	0.098	0.067	1	Cep85l
0.0298345	1.36797	0.024	0.01	1	Sh3gl1
0.0298576	0.66875	0.056	0.033	1	Anxa2
0.0298735	1.54049	0.024	0.01	1	Rnf144a
0.0299736	0.486046	0.09	0.061	1	Metap1d
0.0300004	1.93206	0.016	0.005	1	Gpr153
0.030124	0.177454	0.145	0.106	1	Ppp2r1a
0.0302114	-1.50153	0.02	0.039	1	Ranbp10
0.0302274	0.110521	0.143	0.105	1	Mafa
0.0303005	1.82738	0.016	0.005	1	Ppp1r8
0.0303972	0.853366	0.042	0.023	1	Gm20498
0.0304012	1.60823	0.016	0.005	1	Naalad2
0.0304886	0.266304	0.236	0.19	1	Krtcap2
0.030621	0.898966	0.03	0.014	1	Cep120
0.0308072	1.20722	0.043	0.024	1	Zfp654
0.0308419	-1.42245	0.012	0.028	1	C2cd2l
0.0308496	-0.722967	0.107	0.142	1	Bves
0.0309508	0.711684	0.05	0.029	1	Chmp7
0.0310028	0.274621	0.213	0.172	1	Sap18
0.0311576	-0.405237	0.368	0.401	1	Unc45b
0.0311868	0.905258	0.024	0.01	1	Pik3r2
0.0312083	0.114192	0.56	0.487	1	Idh3b
0.0312274	0.951591	0.024	0.01	1	Med22
0.0312301	-0.15144	0.904	0.866	1	Ldb3
0.0313573	0.803619	0.049	0.028	1	Rock1
0.0313716	0.741221	0.016	0.005	1	Tbc1d5
0.031408	0.587924	0.096	0.067	1	Pcif1
0.0314879	0.188902	0.14	0.103	1	Mrpl28
0.0315062	1.57906	0.02	0.008	1	Crtap
0.031556	1.08468	0.03	0.014	1	Brd1
0.0315828	0.236921	0.065	0.04	1	Cbr4
0.0316062	-1.15264	0.027	0.048	1	Atp11a
0.0316065	0.488348	0.084	0.057	1	Mrpl40
0.0316102	1.03846	0.043	0.024	1	Arpc5
0.0317459	0.440725	0.092	0.063	1	5031439G07Rik
0.0317494	0.626486	0.067	0.042	1	Lactb
0.0317591	0.50188	0.049	0.028	1	Vcpip1
0.0317641	0.725363	0.05	0.029	1	Myadm
0.0318879	0.545515	0.084	0.057	1	Zfyve9
0.0319173	0.642553	0.02	0.008	1	Slc30a5
0.031942	-2.03698	0.008	0.021	1	Plekhm1
0.0320601	0.194858	0.168	0.129	1	Mcrip2
0.0322911	0.205535	0.065	0.04	1	Serpinf1
0.0324008	-1.12331	0.023	0.043	1	Padi2
0.0325271	0.315878	0.166	0.127	1	Anxa6
0.0325384	0.481359	0.083	0.055	1	Col6a3
0.0328044	0.462926	0.08	0.053	1	Lmo7
0.0328211	0.717872	0.035	0.018	1	Immp2l
0.0328314	-1.59036	0.008	0.021	1	Mtrf1l
0.0330594	-1.03578	0.034	0.057	1	Hmgcs1
0.033075	0.513205	0.068	0.043	1	Lmo4
0.0333529	0.840337	0.037	0.019	1	Aspn
0.0334297	0.4157	0.179	0.139	1	Mafb
0.0335502	0.239797	0.143	0.105	1	Prpf19
0.0336037	0.359422	0.182	0.142	1	Cavin1
0.0336842	-0.396711	0.355	0.398	1	Dnaja2
0.0337953	-0.99284	0.015	0.032	1	Lrch3
0.0339756	-0.686035	0.111	0.146	1	B3galnt2
0.0340757	0.162136	0.196	0.151	1	Htatsf1
0.0342189	0.39878	0.049	0.028	1	Nop56
0.0342286	0.875918	0.037	0.019	1	Vps53
0.0342416	0.734181	0.05	0.029	1	Ngrn
0.0343001	0.182297	0.05	0.029	1	Tmem141
0.0343156	0.144702	0.196	0.153	1	Sarnp
0.0343998	0.61274	0.122	0.091	1	Dyrk1a
0.0344156	0.270126	0.13	0.096	1	Tmed7
0.0344224	0.109621	0.226	0.178	1	Dpy30
0.0344517	0.700383	0.064	0.04	1	Psme3ip1
0.0344681	0.719783	0.061	0.038	1	Hddc2
0.0345915	1.25405	0.026	0.011	1	Ccdc80
0.0346343	1.19433	0.026	0.011	1	Sec16a
0.0347062	0.990351	0.045	0.025	1	Trim7
0.0347972	0.145478	0.268	0.217	1	Prkar2a
0.0348246	0.501159	0.087	0.059	1	Eea1
0.0351243	0.122297	0.352	0.3	1	Mllt3
0.0352501	0.485933	0.083	0.055	1	Tubb5
0.0352981	-0.904446	0.039	0.063	1	Srpk2
0.0353111	0.307015	0.293	0.251	1	Selenop
0.0353608	0.422412	0.079	0.052	1	Acaa1a
0.0355422	1.15345	0.026	0.011	1	Thbd
0.0355817	1.12315	0.038	0.02	1	Cep170
0.0357005	0.193404	0.236	0.19	1	Csnk2b
0.0358325	-0.94153	0.041	0.064	1	Sord
0.0359322	0.336805	0.122	0.09	1	Ifitm3
0.0359374	1.01794	0.026	0.011	1	F8a
0.0361246	0.735849	0.031	0.015	1	Fem1c
0.0362508	-1.0524	0.019	0.037	1	Auts2
0.0363637	0.574799	0.031	0.015	1	Gtf2h4
0.036381	0.839253	0.026	0.011	1	Fosl2
0.0364846	1.41281	0.033	0.016	1	Orc2
0.0365089	0.50863	0.124	0.092	1	Rabggtb
0.0365603	0.255604	0.109	0.077	1	Ctsc
0.0367377	0.693151	0.056	0.034	1	Flna
0.0367944	2.09893	0.014	0.004	1	Ift80
0.0368602	1.993	0.014	0.004	1	Sim2
0.0368743	-0.784261	0.011	0.025	1	Dnph1
0.0369123	0.21844	0.144	0.106	1	Hnrnpc
0.0370237	0.107977	0.342	0.293	1	Mrps33
0.0370733	0.384898	0.12	0.087	1	Kcnj11
0.0370781	-1.14771	0.007	0.019	1	Stab2
0.0370821	0.171202	0.319	0.269	1	Mettl23
0.037089	0.519648	0.031	0.015	1	Atxn7l3b
0.0371152	0.602337	0.092	0.064	1	Enpp4
0.0371244	1.50639	0.014	0.004	1	Gm4631
0.0371907	0.473379	0.014	0.004	1	Dock1
0.0371907	1.87774	0.014	0.004	1	Gatd1
0.0372188	0.183749	0.249	0.203	1	Tmem233
0.0372571	1.70625	0.014	0.004	1	Tmem254
0.0373641	0.217723	0.213	0.172	1	Bckdk
0.0373902	1.65564	0.014	0.004	1	Ddx51
0.0374001	-1.6586	0.007	0.019	1	Nipal3
0.0375562	0.866895	0.026	0.011	1	Ccl9
0.037579	0.409121	0.052	0.03	1	Selenom
0.037593	0.346041	0.053	0.032	1	Gpr108
0.0376227	0.480551	0.072	0.047	1	Rab5c
0.0376559	0.565142	0.048	0.028	1	Fam133b
0.0378382	0.192465	0.285	0.238	1	Rock2
0.0379548	0.416539	0.194	0.156	1	Eif5b
0.0383572	1.16979	0.033	0.016	1	Pqbp1
0.0384011	0.415172	0.086	0.058	1	Tmem50a
0.0384981	0.246129	0.083	0.055	1	Nipbl
0.0385217	1.16214	0.022	0.009	1	Mre11a
0.0385426	1.95639	0.018	0.006	1	Ddit4
0.0386571	-0.85147	0.022	0.04	1	Arid5b
0.038666	0.66434	0.096	0.069	1	Reep1
0.038725	1.11328	0.033	0.016	1	Ptpn2
0.0387699	0.35893	0.091	0.063	1	Tmcc1
0.0387965	0.255396	0.109	0.076	1	Pgls
0.0388239	-0.816801	0.037	0.059	1	Hdhd2
0.0388841	0.651444	0.022	0.009	1	Lrg1
0.0389678	0.35761	0.061	0.038	1	Sec31a
0.0389898	0.361472	0.136	0.102	1	Actr10
0.0390484	0.748683	0.056	0.034	1	Dynlt2b
0.0391834	0.223184	0.143	0.107	1	Nme1
0.0391876	1.68104	0.018	0.006	1	Lrp2bp
0.0393342	0.226665	0.091	0.062	1	Dipk1a
0.0395714	0.229044	0.154	0.116	1	2310009B15Rik
0.0395823	-0.230859	0.708	0.7	1	Tuba4a
0.0396028	1.69329	0.018	0.006	1	Rasa3
0.0396259	0.406794	0.072	0.047	1	Kcnc4
0.0396624	1.3582	0.018	0.006	1	Cdk5rap2
0.0396624	1.40173	0.018	0.006	1	Vars2
0.0396965	-0.809638	0.09	0.12	1	Dusp29
0.0397063	0.193284	0.087	0.059	1	Fto
0.0398088	0.304557	0.106	0.074	1	Snf8
0.0398252	0.738195	0.033	0.016	1	Borcs6
0.0399794	-0.182806	0.042	0.067	1	Nr4a3
0.040001	-1.11363	0.014	0.029	1	Mtss1
0.0400819	0.508841	0.018	0.006	1	Taf1c
0.0400819	1.1545	0.018	0.006	1	Tax1bp3
0.0400977	0.667549	0.069	0.045	1	Tpm4
0.0402024	1.25766	0.018	0.006	1	Tmem276
0.0402217	0.195378	0.115	0.083	1	Mrpl43
0.0402628	0.714058	0.018	0.006	1	Phf8
0.0403232	1.36128	0.018	0.006	1	Gucy1a1
0.0403232	1.37185	0.018	0.006	1	Ecscr
0.0403868	0.149715	0.155	0.119	1	Mrpl35
0.0404444	1.2886	0.018	0.006	1	Hoxc11
0.0407214	-1.27485	0.031	0.052	1	Zfhx4
0.0410096	-2.03384	0.005	0.016	1	Maml1
0.0410788	0.186371	0.039	0.021	1	Ddx49
0.0411994	-1.70458	0.005	0.016	1	Slx4ip
0.0412732	0.97501	0.039	0.021	1	Mapk1ip1l
0.0413263	-1.43358	0.005	0.016	1	Men1
0.0413706	0.830588	0.039	0.021	1	Fbxo45
0.0414503	0.301751	0.046	0.026	1	Grn
0.0414943	0.135918	0.571	0.512	1	Tob1
0.0415998	0.859751	0.041	0.023	1	Slc8a1
0.0419183	0.267159	0.137	0.103	1	Abcf2
0.0421192	0.284401	0.096	0.068	1	Lyar
0.0421468	-0.536063	0.12	0.153	1	Fam120a
0.0424946	0.206432	0.177	0.136	1	Cript
0.0427296	2.29849	0.011	0.003	1	Fmnl1
0.0428147	2.47499	0.011	0.003	1	Mnd1
0.0428147	2.59661	0.011	0.003	1	Eml5
0.0429853	2.05995	0.011	0.003	1	Ptcra
0.0430577	0.251138	0.25	0.209	1	Acat1
0.0430709	2.0588	0.011	0.003	1	Swsap1
0.0431961	0.451439	0.056	0.034	1	Smarca4
0.0432424	2.05756	0.011	0.003	1	Srpx2
0.0432424	1.93192	0.011	0.003	1	Tmem69
0.0432424	2.18347	0.011	0.003	1	Ccdc61
0.0432976	0.815792	0.05	0.03	1	Dpysl2
0.0433283	0.983814	0.011	0.003	1	Cmpk2
0.0433375	0.386448	0.095	0.066	1	Dlgap4
0.0433687	-0.6588	0.058	0.084	1	Rnft1
0.0433755	0.187419	0.13	0.097	1	Coa6
0.0434021	0.990619	0.034	0.018	1	Lats2
0.0435191	0.454191	0.049	0.029	1	Rbpj
0.0435385	0.645162	0.041	0.023	1	Plin5
0.0436736	1.29082	0.011	0.003	1	Sh3bp5l
0.0437199	0.367491	0.057	0.035	1	Cyb5r3
0.0437471	0.407961	0.111	0.081	1	Cd74
0.0439531	-0.942954	0.02	0.038	1	Polg
0.0441185	0.45226	0.11	0.079	1	Wdr89
0.0441416	-2.15132	0.004	0.014	1	Zfp423
0.0441566	0.556899	0.068	0.044	1	Lsmem1
0.0442156	-2.29609	0.004	0.014	1	Asb3
0.0442906	0.459774	0.099	0.071	1	Aup1
0.0442942	-1.00138	0.027	0.047	1	Chchd6
0.0443389	1.29748	0.023	0.01	1	Sgsm3
0.0444723	-0.432551	0.401	0.424	1	Psmd8
0.0445677	-1.33371	0.015	0.03	1	Gbp7
0.0447366	-1.70713	0.004	0.014	1	Zfp568
0.0447587	0.474611	0.023	0.01	1	Csnk1g3
0.0448114	-1.67088	0.004	0.014	1	Rcl1
0.0449184	-0.897628	0.048	0.072	1	Spcs3
0.0449443	0.766831	0.034	0.018	1	Trim33
0.0450686	1.00629	0.029	0.014	1	Gm2a
0.0451746	0.378306	0.083	0.057	1	Ubl7
0.045267	1.07992	0.023	0.01	1	Fryl
0.0453068	-0.737467	0.023	0.042	1	Paf1
0.0454776	-1.32682	0.015	0.03	1	Psph
0.0455372	0.18754	0.105	0.074	1	Usf2
0.0456013	0.612086	0.049	0.029	1	Coq10b
0.0457302	-0.840584	0.039	0.062	1	Sbk2
0.04578	1.04228	0.023	0.01	1	Emcn
0.0458728	-0.589654	0.094	0.126	1	Srsf3
0.0459967	-0.527635	0.084	0.115	1	Rab11b
0.046017	-2.44764	0.003	0.011	1	Cmtr2
0.0460672	0.70254	0.023	0.01	1	Niban1
0.0460785	0.114761	0.389	0.335	1	Eif5a
0.046097	0.459146	0.06	0.038	1	Camk2d
0.0461339	0.164059	0.048	0.028	1	Pik3r1
0.0461368	0.421409	0.034	0.018	1	Upf3a
0.0461825	0.948362	0.023	0.01	1	Zfp36
0.0461899	-1.78548	0.003	0.011	1	Slc35a5
0.0462113	0.937418	0.023	0.01	1	Slc50a1
0.0463634	-1.74698	0.003	0.011	1	Lrrc51
0.0464138	0.974158	0.023	0.01	1	Ddah2
0.0465629	0.159642	0.113	0.081	1	Zfr
0.0465684	-1.05387	0.012	0.026	1	Hmga1
0.0465922	0.643416	0.029	0.014	1	Bcdin3d
0.0466142	0.135646	0.114	0.082	1	Rmdn1
0.0466953	0.500343	0.029	0.014	1	Tnfrsf1a
0.0467623	0.80157	0.053	0.033	1	Yipf5
0.0467706	0.171453	0.28	0.233	1	Timm17a
0.0467717	-1.08914	0.018	0.034	1	Thrsp
0.0470688	0.588985	0.09	0.063	1	Krcc1
0.0471276	-0.116948	0.925	0.875	1	Pkm
0.0471792	-2.01058	0.008	0.02	1	Zup1
0.0473226	0.42212	0.129	0.098	1	Rxrg
0.0473392	0.854473	0.035	0.019	1	Pltp
0.0475858	0.214137	0.315	0.267	1	Rdx
0.0476217	0.53927	0.076	0.052	1	Srp72
0.0478044	-1.00259	0.022	0.039	1	Tnik
0.0478284	0.437335	0.08	0.054	1	Hprt
0.0479627	1.58617	0.019	0.008	1	Zfp956
0.0480384	0.152673	0.154	0.117	1	Tob2
0.0481979	-0.274542	0.591	0.594	1	Prdx1
0.0483016	0.460236	0.042	0.024	1	Fn3k
0.0484372	0.218126	0.154	0.117	1	Eif3g
0.0485372	1.9227	0.015	0.005	1	Mlst8
0.0485939	0.63123	0.052	0.032	1	Knop1
0.0487284	0.254736	0.285	0.242	1	Scn4b
0.0487325	1.54719	0.019	0.008	1	Trp53inp1
0.0487548	0.235486	0.094	0.067	1	Lamtor3
0.0487699	2.13417	0.015	0.005	1	Bivm
0.048772	-0.208104	0.803	0.807	1	Gpx4
0.048868	0.922863	0.03	0.015	1	Capg
0.0489256	1.63523	0.015	0.005	1	Acap3
0.0489875	-0.471239	0.265	0.304	1	Oxct1
0.0490167	0.183652	0.181	0.142	1	Myadml2
0.0490817	1.827	0.015	0.005	1	Kdelr3
0.0492314	0.247463	0.175	0.139	1	H3f3b
0.0492382	1.72022	0.015	0.005	1	H2-T23
0.049252	-0.698205	0.045	0.068	1	Trim23
0.0493922	-1.42252	0.016	0.032	1	Pla2g6
0.0493995	-0.654117	0.06	0.086	1	Cd55
0.0493997	0.315016	0.139	0.105	1	Fnta
0.0494444	1.03096	0.019	0.008	1	Ephb4
0.0495136	0.565858	0.064	0.042	1	Epc1
0.049581	0.647271	0.019	0.008	1	Zgpat
0.0496802	1.23833	0.03	0.015	1	Egfr
0.0497619	-0.494455	0.024	0.043	1	Ppp2r5b
0.0497892	1.61385	0.015	0.005	1	Olfml2b
0.0497929	0.656613	0.064	0.042	1	Nsrp1
0.0498454	0.673943	0.064	0.042	1	Cnot4
0.0498676	0.714075	0.082	0.057	1	Dkk3
0.0498692	-0.972511	0.008	0.02	1	Nudcd1
0.0499358	0.103082	0.075	0.05	1	Fam114a2
0.0499476	1.60178	0.015	0.005	1	Ccdc32
0.0499476	1.50589	0.015	0.005	1	Ap4m1
0.050027	0.468242	0.015	0.005	1	Inpp4b
0.0500367	0.119203	0.173	0.136	1	Ddx3y
0.0500418	0.112737	0.455	0.411	1	Laptm4a
0.050186	1.67303	0.015	0.005	1	Ctss
0.0502069	0.408725	0.062	0.04	1	Ppt2
0.0504086	0.726175	0.037	0.02	1	Pex6
0.0504254	1.29191	0.015	0.005	1	Dcaf17
0.0505187	-1.59627	0.011	0.024	1	2310022B05Rik
0.0505973	0.581945	0.045	0.026	1	Pdcd2
0.0506264	0.258269	0.096	0.068	1	Myoc
0.050685	0.59601	0.019	0.008	1	Pgm5
0.0507427	-1.30043	0.03	0.049	1	Tdrd3
0.0507547	0.272988	0.019	0.008	1	Daxx
0.0507991	0.275121	0.103	0.076	1	Rpn1
0.0508752	0.335414	0.099	0.071	1	Ddx21
0.050883	0.36197	0.053	0.033	1	Zfp131
0.0509064	0.974275	0.03	0.015	1	Pdss2
0.0509069	1.03124	0.015	0.005	1	Stx2
0.0509557	0.399075	0.043	0.025	1	Mpv17l2
0.0511159	0.204295	0.25	0.208	1	Septin7
0.0511241	0.321772	0.102	0.073	1	Med30
0.0512481	0.91057	0.037	0.02	1	Kcng4
0.051333	1.22561	0.024	0.011	1	Ciart
0.0513622	-0.550173	0.054	0.079	1	Kmt2c
0.0513634	1.20762	0.024	0.011	1	Col5a1
0.0513634	1.21704	0.024	0.011	1	C87436
0.051393	0.359308	0.03	0.015	1	Abcb1b
0.051422	0.307696	0.076	0.052	1	Pals1
0.0514383	0.140552	0.273	0.227	1	Itm2a
0.0514416	0.775273	0.037	0.02	1	Pdgfra
0.0515395	0.61114	0.128	0.098	1	Asb16
0.0515482	0.12122	0.226	0.184	1	Naa38
0.0515833	0.263637	0.133	0.101	1	Dazap2
0.0518193	0.48061	0.072	0.048	1	Pnn
0.0519448	0.618302	0.083	0.058	1	Kbtbd3
0.0519739	1.04525	0.024	0.011	1	Akap12
0.0519739	0.770007	0.024	0.011	1	Vti1a
0.0520353	0.799871	0.024	0.011	1	Pi4k2a
0.0520769	0.31226	0.109	0.078	1	Arl6ip4
0.0522078	0.461847	0.091	0.064	1	Srrm1
0.052378	0.817694	0.03	0.015	1	Col5a3
0.0524746	0.163698	0.09	0.063	1	Mettl26
0.0525549	-0.758495	0.034	0.054	1	Pgap2
0.0525842	0.911463	0.038	0.021	1	Rnpc3
0.0525904	-1.23046	0.011	0.024	1	Polr2d
0.0526078	0.376814	0.177	0.141	1	Echs1
0.0526582	0.155593	0.226	0.183	1	Anp32b
0.0527145	0.976333	0.024	0.011	1	Prkg1
0.052765	0.343644	0.106	0.077	1	Npepps
0.0528834	0.257123	0.05	0.03	1	Crbn
0.0530322	-0.811489	0.037	0.058	1	Snx2
0.0531846	-1.22497	0.014	0.028	1	Ube2q1
0.0532998	-1.15746	0.014	0.028	1	Copg2
0.0533647	-0.731013	0.068	0.096	1	Fahd1
0.0534934	0.59031	0.054	0.034	1	Lamb1
0.0535267	0.923432	0.024	0.011	1	Megf8
0.0536097	0.199026	0.113	0.083	1	Dnajc8
0.0538419	0.89996	0.024	0.011	1	Cfp
0.0539051	0.917867	0.024	0.011	1	Pprc1
0.0541053	0.317717	0.177	0.141	1	Sptbn1
0.0541151	0.159477	0.106	0.077	1	Pdia3
0.0541738	0.117446	0.094	0.066	1	Lap3
0.0542023	0.995428	0.031	0.016	1	Tars2
0.0542244	-0.297787	0.319	0.367	1	Ppp1r27
0.0542663	0.348991	0.037	0.02	1	Eif2d
0.0543887	0.365506	0.092	0.066	1	Orai1
0.0546518	0.296413	0.094	0.067	1	Bclaf1
0.0546946	0.902571	0.038	0.021	1	Ncbp2
0.0547209	-0.59939	0.067	0.093	1	Sqor
0.0548609	0.578202	0.024	0.011	1	Syvn1
0.0548741	0.273654	0.091	0.064	1	Ap2a1
0.0549212	0.773607	0.046	0.028	1	Mydgf
0.0549386	-1.60335	0.007	0.018	1	Ypel2
0.0552277	0.228289	0.148	0.113	1	Atg9a
0.0556666	0.804506	0.058	0.038	1	Mga
0.0557946	0.40799	0.133	0.102	1	Man2a2
0.0559393	-2.14921	0.007	0.018	1	Il1r1
0.0559462	1.43272	0.026	0.013	1	Nom1
0.0560172	0.298561	0.11	0.081	1	Mrpl4
0.0560797	0.2931	0.095	0.068	1	Hnrnpl
0.0561278	0.41759	0.087	0.062	1	Efcab14
0.0561303	0.585797	0.057	0.037	1	Ap1b1
0.056141	0.377503	0.076	0.052	1	Itgb5
0.0562782	-0.431825	0.071	0.098	1	Samd8
0.0563052	0.772297	0.031	0.016	1	Atg5
0.0566324	0.101402	0.284	0.238	1	Scp2
0.0566363	0.162509	0.216	0.177	1	Ap4s1
0.0566479	0.885248	0.031	0.016	1	Lipe
0.0569252	0.370897	0.071	0.048	1	Arf5
0.0569614	0.258261	0.125	0.095	1	H2-D1
0.0570918	-0.61925	0.05	0.073	1	Eif2b1
0.0571466	0.110439	0.507	0.451	1	Sucla2
0.0572349	1.44741	0.02	0.009	1	Ptgfrn
0.0572749	0.350998	0.099	0.072	1	Tra2b
0.0572822	1.14501	0.026	0.013	1	Napepld
0.0574559	1.39486	0.02	0.009	1	Folr2
0.0575203	0.65906	0.068	0.045	1	Zc3h11a
0.0575287	0.704529	0.048	0.029	1	Cbx5
0.0577333	1.09328	0.026	0.013	1	Hgs
0.0577626	-0.546807	0.215	0.252	1	Myf6
0.0579194	0.366548	0.031	0.016	1	Naa16
0.0579748	0.213357	0.23	0.192	1	Cct4
0.0579925	1.04744	0.026	0.013	1	Ttc13
0.0579925	1.09455	0.026	0.013	1	Carns1
0.0580327	-1.14638	0.018	0.033	1	H2ac18
0.0582288	-0.776177	0.071	0.097	1	Pik3ip1
0.0584302	0.740696	0.039	0.023	1	Fam168b
0.0585791	1.06569	0.026	0.013	1	Cdc42se1
0.0585955	-1.27426	0.029	0.047	1	Ddx46
0.0586464	0.796943	0.02	0.009	1	Angptl6
0.0587967	1.12912	0.02	0.009	1	Higd1b
0.0589852	0.236562	0.068	0.045	1	H13
0.0591737	0.776629	0.02	0.009	1	Mcf2l
0.0592739	0.29985	0.031	0.016	1	Rcn3
0.0594892	0.58467	0.071	0.048	1	Kdr
0.0595008	-0.369096	0.371	0.402	1	Nenf
0.0598041	-0.517625	0.193	0.228	1	Tmem223
0.0598371	0.258535	0.113	0.083	1	Lamp2
0.0598735	0.578486	0.075	0.052	1	Maea
0.0599222	-0.6906	0.035	0.055	1	Ino80c
0.0599813	0.389658	0.057	0.037	1	Klc1
0.0600102	0.448278	0.02	0.009	1	Slc43a2
0.0600102	0.387992	0.02	0.009	1	Ighg2c
0.0601016	0.902026	0.033	0.018	1	Snx18
0.0603221	0.599827	0.048	0.029	1	Agpat1
0.0603685	-1.37761	0.012	0.025	1	Igfbp3
0.0604454	0.594898	0.039	0.023	1	F13a1
0.0605162	0.329279	0.069	0.047	1	Nid1
0.0607888	0.189963	0.087	0.062	1	Mrto4
0.0608026	1.85331	0.016	0.006	1	Slc19a2
0.0608967	0.977304	0.033	0.018	1	Ino80b
0.060964	2.12838	0.012	0.004	1	Wdr4
0.060964	1.80445	0.012	0.004	1	Zfp35
0.0609724	-0.441721	0.204	0.241	1	Psma1
0.0610336	0.478843	0.06	0.039	1	Retnla
0.061039	0.421776	0.09	0.064	1	Sh2b1
0.0610687	1.91908	0.012	0.004	1	Wars2
0.0611735	1.74177	0.012	0.004	1	Antxr1
0.0612773	0.970555	0.042	0.025	1	Bag2
0.0612784	1.88988	0.012	0.004	1	Trim12a
0.0612784	1.74768	0.012	0.004	1	Efcab6
0.0612827	0.906151	0.033	0.018	1	Vps33a
0.0612827	0.181049	0.033	0.018	1	Rai1
0.0613314	1.76605	0.016	0.006	1	Ppox
0.0613835	1.7851	0.012	0.004	1	Gfod2
0.0614029	0.426173	0.095	0.069	1	Mnat1
0.0614888	2.24157	0.012	0.004	1	Dact1
0.0615085	1.54958	0.016	0.006	1	Pear1
0.0615942	1.72778	0.012	0.004	1	Vipas39
0.0616053	-0.286233	0.249	0.288	1	Tbx15
0.0616283	0.408747	0.053	0.034	1	Med1
0.0616997	2.0309	0.012	0.004	1	Utp25
0.0617317	0.237346	0.196	0.159	1	Mrpl20
0.061775	1.56633	0.016	0.006	1	Phactr4
0.0618258	-1.67279	0.005	0.015	1	Spata5
0.0619532	1.59679	0.016	0.006	1	Pld2
0.061979	-1.0273	0.01	0.021	1	Tfip11
0.062008	0.4364	0.068	0.045	1	Ddost
0.0620173	1.3718	0.012	0.004	1	Lin54
0.0621235	1.54538	0.012	0.004	1	Ntrk2
0.0621318	1.56782	0.016	0.006	1	Nrde2
0.0622298	1.50534	0.012	0.004	1	Txnl4b
0.0622298	0.974183	0.012	0.004	1	Papss2
0.062286	-1.6917	0.005	0.015	1	Cyp26b1
0.0623108	1.59317	0.016	0.006	1	Laptm5
0.0623437	0.710777	0.05	0.032	1	Rhoc
0.0623637	0.498175	0.088	0.063	1	Wapl
0.0624428	0.863361	0.012	0.004	1	Frmd4b
0.0624708	-2.14333	0.005	0.015	1	Gpr19
0.0625134	0.79187	0.041	0.024	1	Ikzf2
0.0625801	1.2043	0.016	0.006	1	Usp46
0.0625801	1.33721	0.016	0.006	1	Nt5c
0.0626701	1.35866	0.016	0.006	1	Gusb
0.0628982	-0.375107	0.164	0.201	1	Ppp1r14c
0.0629408	0.919042	0.016	0.006	1	Heyl
0.0629408	1.29914	0.016	0.006	1	Aifm2
0.0630312	1.35667	0.016	0.006	1	Gpr89
0.0630312	0.271985	0.016	0.006	1	Letmd1
0.0630687	-0.229707	0.056	0.035	1	Nfkbia
0.0633031	1.35808	0.016	0.006	1	Tnks1bp1
0.0633059	-0.509178	0.018	0.033	1	Flvcr1
0.0633466	-0.526239	0.122	0.153	1	Pkdcc
0.0633485	0.259653	0.016	0.006	1	Zfp428
0.0633521	0.784808	0.034	0.019	1	Ylpm1
0.0635994	-0.660242	0.073	0.1	1	Hdac4
0.0637526	0.166475	0.342	0.3	1	Ndufa9
0.0639831	-0.231635	0.024	0.042	1	Ppic
0.0640788	0.667181	0.016	0.006	1	Inka2
0.0644157	0.220965	0.194	0.159	1	Psmd14
0.0647374	0.507973	0.053	0.034	1	Hes1
0.0648308	1.09015	0.027	0.014	1	Pias4
0.0649941	0.221868	0.25	0.209	1	Prdx2
0.0650032	1.06068	0.027	0.014	1	Sugp2
0.0651069	0.671166	0.027	0.014	1	Taf4
0.0651145	0.701706	0.042	0.025	1	Itga1
0.0653826	0.332693	0.099	0.073	1	Idh2
0.0658046	-0.849029	0.049	0.071	1	Tex2
0.0659604	0.338104	0.073	0.05	1	Gamt
0.0659769	0.105812	0.215	0.175	1	Rer1
0.0660263	-0.717319	0.022	0.038	1	Impa1
0.0660757	1.22594	0.022	0.01	1	Pam
0.066147	0.452226	0.034	0.019	1	Tcp11l1
0.0661562	0.340919	0.086	0.061	1	Qars
0.0662909	0.896807	0.027	0.014	1	Nrp1
0.0663637	0.583419	0.034	0.019	1	Hmgb2
0.0665445	0.383377	0.068	0.045	1	Dnajc4
0.0666331	1.20856	0.022	0.01	1	Retreg2
0.0667678	0.839882	0.034	0.019	1	Ttc28
0.0668427	-0.769753	0.061	0.086	1	Asrgl1
0.0669154	0.270599	0.041	0.024	1	Fubp1
0.0669154	0.514447	0.041	0.024	1	Naa60
0.0669534	1.25617	0.022	0.01	1	Bak1
0.0670088	0.808312	0.042	0.025	1	Ankra2
0.0670119	0.592315	0.053	0.034	1	Anxa3
0.0671752	-0.427861	0.173	0.208	1	Golph3
0.0674209	0.391996	0.077	0.054	1	Rtcb
0.0675977	1.00943	0.022	0.01	1	Ndc1
0.0678201	0.638277	0.067	0.045	1	Cebpd
0.0681361	0.340943	0.027	0.014	1	Tmem167b
0.0682471	1.04212	0.022	0.01	1	Acp2
0.0683343	-0.801865	0.023	0.039	1	Gdf11
0.0684919	0.915133	0.022	0.01	1	Dhx8
0.0684919	0.895009	0.022	0.01	1	Dpp3
0.0685737	0.999571	0.022	0.01	1	Spc24
0.0685756	0.311737	0.075	0.052	1	Rnpepl1
0.0686984	-0.900416	0.038	0.058	1	Phip
0.0687355	-1.78698	0.004	0.013	1	Nup205
0.0687355	-1.87833	0.004	0.013	1	Scx
0.0688093	0.50801	0.052	0.033	1	Tinagl1
0.0689818	-2.04118	0.008	0.019	1	Armc6
0.069019	0.368939	0.084	0.061	1	Atp6v0e
0.0690745	-0.101306	0.027	0.014	1	Nbl1
0.0692307	0.96215	0.022	0.01	1	Palm
0.069404	-1.69383	0.004	0.013	1	Zdhhc13
0.0695559	0.367614	0.077	0.054	1	Rbm18
0.0695859	-0.562066	0.082	0.11	1	Ramp1
0.069757	0.427222	0.139	0.108	1	Aip
0.0698344	0.2972	0.091	0.066	1	Irf2bpl
0.0698857	1.23418	0.029	0.015	1	Xrcc1
0.0699917	-0.173022	0.865	0.844	1	Cst3
0.0700421	-1.36391	0.008	0.019	1	Trrap
0.0701865	0.769711	0.035	0.02	1	Socs2
0.0702499	0.729592	0.035	0.02	1	Steap3
0.0703037	-1.17663	0.004	0.013	1	Itpk1
0.0703429	-0.372874	0.09	0.12	1	Cyp27a1
0.0704399	0.448969	0.071	0.049	1	Psme3
0.0704423	0.368598	0.113	0.086	1	Rnf187
0.0704767	0.740747	0.022	0.01	1	Mapk8ip3
0.0705682	0.650182	0.067	0.045	1	Oxa1l
0.0706353	0.991215	0.029	0.015	1	Notch1
0.0708426	0.160587	0.159	0.126	1	Bpgm
0.0708708	-0.815713	0.004	0.013	1	Nav2
0.0710067	0.260116	0.159	0.126	1	Mef2d
0.0711687	-1.34793	0.014	0.026	1	Kat5
0.0714638	0.982816	0.029	0.015	1	AI987944
0.0714653	0.168024	0.219	0.183	1	Gstm1
0.0715376	0.28826	0.186	0.15	1	Arfgap2
0.0715788	-1.25488	0.014	0.026	1	Col7a1
0.0716149	0.45271	0.099	0.073	1	Impdh2
0.0720419	0.263532	0.113	0.084	1	Psmd3
0.0720924	-0.286893	0.374	0.398	1	Phlda3
0.072175	0.488342	0.035	0.02	1	Trf
0.0722201	1.2344	0.03	0.016	1	Slc40a1
0.0722939	-1.32924	0.008	0.019	1	Atp9b
0.0725305	0.427229	0.121	0.093	1	Zcchc24
0.0726298	1.0667	0.029	0.015	1	Mmp15
0.0726314	-1.1003	0.014	0.026	1	Exoc2
0.0726851	0.14916	0.043	0.026	1	Cpsf2
0.0728695	0.280177	0.054	0.035	1	Nrip1
0.0730104	-1.48221	0.014	0.026	1	Frmd6
0.0730912	0.176573	0.137	0.107	1	Timp2
0.0731627	-1.06683	0.011	0.023	1	Mettl16
0.0732192	0.464508	0.035	0.02	1	Midn
0.0732554	1.00594	0.038	0.023	1	Fndc1
0.0733375	-1.23501	0.02	0.035	1	Hspa1l
0.0734951	-1.44257	0.011	0.023	1	Sap30bp
0.073539	1.61545	0.018	0.008	1	Ints5
0.0736367	0.180463	0.249	0.209	1	Hsp90b1
0.0737202	2.29205	0.01	0.003	1	Acrbp
0.0737348	0.968601	0.037	0.021	1	Prdm2
0.0737459	0.190504	0.035	0.02	1	Krba1
0.0740028	2.2817	0.01	0.003	1	Dach1
0.0740028	1.99178	0.01	0.003	1	Slc25a35
0.0740028	1.91874	0.01	0.003	1	Zfp72
0.0740399	0.260301	0.068	0.047	1	Kcnc1
0.0741444	2.10089	0.01	0.003	1	Ccdc9
0.0741444	2.01604	0.01	0.003	1	Map10
0.0741711	-1.83568	0.003	0.01	1	Sox13
0.0742397	0.556222	0.045	0.028	1	Polr2h
0.0742475	0.288775	0.023	0.011	1	Adig
0.0742863	2.24262	0.01	0.003	1	Tle6
0.0743315	1.21079	0.023	0.011	1	Fam78a
0.0744283	1.96175	0.01	0.003	1	Cd28
0.0744283	1.77013	0.01	0.003	1	Vps33b
0.0745706	2.05302	0.01	0.003	1	Coro2b
0.0745706	1.72537	0.01	0.003	1	Zfp385a
0.0746147	1.5773	0.018	0.008	1	Vamp1
0.0747076	0.812967	0.029	0.015	1	Zfp317
0.0747131	1.72548	0.01	0.003	1	Diaph2
0.0747131	1.72209	0.01	0.003	1	Fbxl18
0.0748117	1.44411	0.018	0.008	1	C130074G19Rik
0.0748463	-1.40141	0.003	0.01	1	Pgap1
0.0748559	1.79624	0.01	0.003	1	Ldlrad3
0.0748559	1.72637	0.01	0.003	1	Pms2
0.0749005	0.237708	0.167	0.135	1	Txnl1
0.0749819	-1.49107	0.003	0.01	1	Prdm10
0.0749988	1.68315	0.01	0.003	1	Spats2l
0.0751178	-0.804396	0.003	0.01	1	Plekhm3
0.0752246	0.829055	0.038	0.023	1	Cfap97
0.0752405	-0.833098	0.014	0.026	1	Nprl3
0.0752854	0.945343	0.01	0.003	1	Katnbl1
0.0753976	0.2889	0.106	0.079	1	Brd7
0.0755709	0.460343	0.071	0.049	1	2410004B18Rik
0.0760712	0.449306	0.091	0.067	1	Scyl1
0.0762094	0.940569	0.03	0.016	1	Rb1
0.0762847	1.16483	0.023	0.011	1	Sin3a
0.0763469	-1.07846	0.024	0.04	1	Lyrm1
0.0764184	-0.522297	0.087	0.113	1	Nt5dc3
0.0767549	0.107462	0.179	0.145	1	Vegfb
0.0769459	0.279104	0.114	0.087	1	Stub1
0.0775476	0.384171	0.092	0.068	1	Mark3
0.077614	0.632042	0.018	0.008	1	Impdh1
0.0778117	0.585022	0.046	0.029	1	Pi16
0.0778672	-0.627477	0.073	0.098	1	Acvr2a
0.0781678	0.287419	0.045	0.028	1	Tex10
0.0788017	1.5662	0.014	0.005	1	Fbxl15
0.078807	0.407168	0.023	0.011	1	Inafm1
0.0788572	0.19409	0.053	0.034	1	Ciao3
0.0789214	2.13974	0.014	0.005	1	Lpar1
0.078946	0.483978	0.083	0.059	1	Nup88
0.0790061	0.68415	0.057	0.038	1	Rabgap1
0.0791206	0.139088	0.276	0.235	1	Camk2a
0.0791612	1.7558	0.014	0.005	1	Map3k11
0.0794016	1.22573	0.014	0.005	1	Eln
0.0794016	1.71545	0.014	0.005	1	Atxn7l3
0.0797644	0.621402	0.061	0.042	1	Rprd1b
0.0798117	0.290973	0.054	0.035	1	Sec63
0.0798843	1.18261	0.014	0.005	1	Fmo2
0.0798843	1.35013	0.014	0.005	1	Zmym1
0.0798843	0.307116	0.014	0.005	1	Mtmr4
0.0798901	0.394625	0.114	0.087	1	Prkaca
0.0799448	0.102009	0.014	0.005	1	Hemk1
0.0799792	0.264696	0.159	0.127	1	Ptov1
0.0801604	0.470563	0.082	0.059	1	Ap2a2
0.080323	-0.138052	0.151	0.119	1	H2-K1
0.0804971	-1.0064	0.029	0.045	1	Dpy19l4
0.0805575	0.472777	0.06	0.04	1	Abtb1
0.080774	0.373397	0.072	0.05	1	U2surp
0.0808926	0.106756	0.357	0.308	1	Tmem182
0.0809428	1.08732	0.024	0.013	1	Zfp933
0.0809606	-1.47407	0.007	0.016	1	Schip1
0.0809769	0.918843	0.031	0.018	1	Pdcd4
0.0810512	0.62429	0.038	0.023	1	Garre1
0.0812238	0.206923	0.014	0.005	1	Lysmd1
0.0812238	0.990689	0.014	0.005	1	Abhd14b
0.0812309	-1.49772	0.007	0.016	1	Rpap1
0.081249	0.210159	0.147	0.117	1	Zmat2
0.0812806	1.11728	0.031	0.018	1	N4bp2l2
0.0814949	0.289821	0.102	0.076	1	Sav1
0.0814976	0.21363	0.133	0.105	1	Rfk
0.0815786	0.213236	0.194	0.159	1	Slc37a4
0.08208	0.496941	0.038	0.023	1	Plod1
0.0821661	0.720714	0.024	0.013	1	Taf5l
0.0821661	1.19339	0.024	0.013	1	Tceal8
0.0822001	-0.570609	0.145	0.174	1	Pptc7
0.082225	0.177829	0.046	0.029	1	Mzt2
0.0822304	0.158355	0.408	0.368	1	Tsc22d3
0.0825177	0.633032	0.039	0.024	1	Fbl
0.0825423	0.2346	0.075	0.053	1	Bcl7b
0.0829309	0.343675	0.091	0.067	1	Smc6
0.0830148	0.447954	0.06	0.04	1	Rcan2
0.0830752	0.188044	0.182	0.148	1	Pdcl3
0.0830969	0.308094	0.06	0.04	1	Atg101
0.0832258	0.276735	0.046	0.029	1	Ccdc97
0.08339	0.274521	0.084	0.061	1	Sltm
0.0834043	1.19327	0.024	0.013	1	Lyrm4
0.083434	0.276612	0.117	0.09	1	Copb2
0.0834728	-1.10189	0.018	0.032	1	Abi1
0.0835181	0.689189	0.086	0.063	1	Atp2c1
0.0837526	0.215721	0.048	0.03	1	Rbfox2
0.0837743	-1.92935	0.01	0.02	1	Gstm4
0.084108	0.25331	0.115	0.088	1	Slmap
0.0842083	0.958605	0.024	0.013	1	Pogk
0.08429	0.892413	0.031	0.018	1	Gm14296
0.0844718	0.126922	0.368	0.325	1	Ndufa10
0.0846037	0.546705	0.031	0.018	1	Banp
0.0847526	0.813033	0.041	0.025	1	Smap1
0.0848143	0.616308	0.048	0.03	1	Prelp
0.0848522	0.630915	0.05	0.033	1	Polr3k
0.0849282	0.945773	0.024	0.013	1	Ap2b1
0.0849857	0.174121	0.122	0.095	1	Tsc22d1
0.0850929	0.392528	0.041	0.025	1	Blvra
0.0852395	-0.332349	0.113	0.142	1	Ucp3
0.0853807	0.747123	0.024	0.013	1	Parp4
0.0859504	0.239592	0.048	0.03	1	9930021J03Rik
0.0859612	-1.39179	0.01	0.02	1	Setbp1
0.0859705	0.670664	0.062	0.043	1	Pf4
0.0860337	0.420092	0.103	0.079	1	Ssr1
0.0861276	0.530657	0.086	0.063	1	Grhpr
0.0861681	0.23991	0.096	0.072	1	Ppp2r3c
0.0861773	-0.512816	0.077	0.102	1	Cox19
0.08618	0.931182	0.033	0.019	1	Bad
0.0864745	0.825608	0.024	0.013	1	Mrps2
0.0865662	0.261517	0.024	0.013	1	Ift172
0.0866799	0.840408	0.042	0.026	1	Morn2
0.0867497	-1.29785	0.012	0.024	1	Amn1
0.0867678	-1.35183	0.01	0.02	1	Gtf3c4
0.0868676	0.362757	0.019	0.009	1	Tti2
0.0869704	-0.816895	0.01	0.02	1	Gm14327
0.0871391	0.291966	0.09	0.066	1	Ywhah
0.0871734	-1.18104	0.01	0.02	1	Ppm1k
0.0871757	0.336024	0.091	0.068	1	Mrpl38
0.0871859	0.962767	0.019	0.009	1	Hoxd8
0.0872278	0.332748	0.031	0.018	1	Hycc2
0.0872922	1.13159	0.019	0.009	1	Jag2
0.0873031	0.417573	0.122	0.096	1	Pnisr
0.0873238	0.569745	0.062	0.043	1	Mmachc
0.0873986	1.10179	0.019	0.009	1	Abcc4
0.0876117	1.08699	0.019	0.009	1	Kctd10
0.0878253	1.10832	0.019	0.009	1	Ilvbl
0.0878253	0.805198	0.019	0.009	1	Kazald1
0.0879469	0.123763	0.039	0.024	1	Cavin3
0.0882537	0.7104	0.019	0.009	1	Sp100
0.0883213	0.289948	0.065	0.045	1	Mapre1
0.0886662	0.158503	0.201	0.166	1	Dnase1l1
0.0892426	0.129763	0.159	0.126	1	Pde4b
0.0896575	0.549614	0.019	0.009	1	Hsd17b7
0.0897861	0.10483	0.109	0.082	1	Cux1
0.0900348	0.543637	0.068	0.048	1	Mosmo
0.0906206	-0.230437	0.414	0.445	1	Pdha1
0.0906208	0.695055	0.033	0.019	1	Atg4b
0.0906869	0.4482	0.101	0.077	1	Cldnd1
0.0906921	1.06804	0.026	0.014	1	Zdhhc1
0.0908974	0.140531	0.319	0.286	1	Npm1
0.0910147	1.07851	0.026	0.014	1	Smn1
0.0910381	0.266309	0.162	0.132	1	Luc7l2
0.0910834	0.185003	0.141	0.111	1	Eri3
0.0911995	0.527394	0.026	0.014	1	Mtmr10
0.0913823	0.140722	0.071	0.05	1	Tmem126b
0.0914355	0.197137	0.162	0.132	1	Kxd1
0.0915301	0.163126	0.077	0.055	1	Ubap2
0.0915732	-0.909282	0.031	0.048	1	Mapkapk5
0.0916627	1.06871	0.026	0.014	1	Clstn1
0.0918672	-1.23138	0.023	0.038	1	Tecpr1
0.0919229	0.925529	0.033	0.019	1	Ephx1
0.0921677	0.643155	0.071	0.05	1	Zeb2
0.0921687	0.536915	0.033	0.019	1	Mvp
0.0921956	0.322685	0.141	0.113	1	Mcts1
0.0923025	0.280801	0.079	0.057	1	Mn1
0.0923316	-0.360361	0.143	0.173	1	Chac1
0.0923657	0.136709	0.117	0.092	1	Coq7
0.0924134	0.2229	0.221	0.188	1	Cops6
0.0926948	-0.62588	0.067	0.09	1	Lynx1
0.0927536	-0.77076	0.039	0.058	1	Manf
0.09279	0.203269	0.041	0.025	1	Bgn
0.0930101	-0.898316	0.035	0.053	1	Ykt6
0.0931624	-1.62557	0.005	0.014	1	Arl6
0.0934274	-1.52362	0.005	0.014	1	Zmym3
0.0934509	0.129439	0.118	0.091	1	Matr3
0.0934789	0.231437	0.125	0.097	1	Dgcr6
0.0936937	0.161428	0.243	0.203	1	Ube2e1
0.0937034	0.323333	0.056	0.038	1	Rnf167
0.0940743	-0.189655	0.754	0.731	1	Mpc1
0.0941285	0.788718	0.034	0.02	1	Rbm27
0.094226	0.252474	0.077	0.055	1	Scamp2
0.0943545	0.550603	0.053	0.035	1	Gng12
0.0945509	-1.03316	0.033	0.049	1	Pias2
0.0947413	0.381472	0.053	0.035	1	Napg
0.094916	0.305039	0.087	0.064	1	Clk4
0.0949814	0.663023	0.057	0.039	1	Rtf2
0.0950302	-1.28755	0.005	0.014	1	H3c14
0.0950318	0.862121	0.045	0.029	1	Srek1
0.0952452	0.69591	0.026	0.014	1	Hira
0.0954384	0.797057	0.034	0.02	1	Ecm1
0.095669	-0.571753	0.062	0.084	1	Snrpd1
0.0957138	0.430976	0.053	0.035	1	Ddx42
0.0958094	0.903652	0.034	0.02	1	Mfsd11
0.096247	1.6592	0.015	0.006	1	Csad
0.0964446	1.40616	0.015	0.006	1	Ppl
0.0964609	1.10882	0.027	0.015	1	Paxbp1
0.0964841	-0.844606	0.016	0.029	1	Mesd
0.0965134	0.60353	0.034	0.02	1	Galt
0.0966421	0.130552	0.277	0.233	1	Psmb2
0.0967085	1.44659	0.015	0.006	1	Slc4a2
0.0967628	0.767791	0.034	0.02	1	Slc12a6
0.0967653	0.4222	0.073	0.053	1	Sdhaf2
0.0968206	1.22782	0.02	0.01	1	Pspc1
0.0968337	-0.303657	0.598	0.608	1	Ndufs4
0.0969312	1.13211	0.02	0.01	1	Egr1
0.0970128	0.431015	0.034	0.02	1	Ccpg1
0.0970244	0.961015	0.027	0.015	1	Kat7
0.0970419	1.17516	0.02	0.01	1	Loxl2
0.0971054	1.2618	0.015	0.006	1	Cd209d
0.0971054	1.38038	0.015	0.006	1	L3mbtl2
0.0971527	1.10291	0.02	0.01	1	Cic
0.0971672	0.600458	0.045	0.029	1	Rif1
0.0972417	-0.523846	0.232	0.261	1	Sms
0.0972635	1.09873	0.02	0.01	1	Gosr1
0.0973707	1.09783	0.015	0.006	1	Miga1
0.0973745	1.12378	0.02	0.01	1	Slbp
0.097627	0.14866	0.065	0.045	1	Mcfd2
0.0976366	1.04353	0.015	0.006	1	Plxdc1
0.0976366	1.24006	0.015	0.006	1	Dll4
0.0976366	1.36375	0.015	0.006	1	Ccdc9b
0.0976662	0.290981	0.143	0.113	1	Abcf1
0.0976745	-0.444027	0.105	0.132	1	Gfm1
0.0977081	1.15543	0.02	0.01	1	Med11
0.0977698	0.342919	0.015	0.006	1	Hmgxb4
0.0977698	1.85355	0.015	0.006	1	Parp9
0.0979031	1.26596	0.015	0.006	1	Adcy4
0.0979031	1.12736	0.015	0.006	1	Rsph3a
0.0979309	0.964992	0.02	0.01	1	Poldip3
0.0979685	0.383888	0.057	0.039	1	Eif4enif1
0.0980854	0.480294	0.054	0.037	1	Prxl2a
0.0981702	1.3244	0.015	0.006	1	Rcn1
0.0981702	1.02748	0.015	0.006	1	Tfe3
0.0984378	1.09671	0.015	0.006	1	Il6ra
0.09854	0.845335	0.027	0.015	1	Morc3
0.0985562	0.130448	0.042	0.026	1	Gas1
0.0986304	0.262877	0.069	0.049	1	Akr7a5
0.0987061	0.778236	0.015	0.006	1	Atpsckmt
0.0988404	1.0776	0.015	0.006	1	Lgals3
0.0989218	0.493529	0.027	0.015	1	Ints9
0.0989407	-0.57653	0.098	0.124	1	Rnf130
0.0989749	0.968844	0.015	0.006	1	Fgf1
0.0991095	0.852821	0.015	0.006	1	Zw10
0.0992767	1.05201	0.02	0.01	1	Ss18
0.0994363	-0.786816	0.024	0.039	1	Nck2
0.0995024	1.05207	0.02	0.01	1	Appl2
0.0997634	2.05198	0.011	0.004	1	Hace1
0.0999059	0.625198	0.062	0.044	1	Mfap5
0.0999535	0.329905	0.053	0.035	1	6430571L13Rik
0.0999551	0.755275	0.02	0.01	1	Mepce
0.100021	0.245263	0.053	0.035	1	Agap3
0.10009	1.97381	0.011	0.004	1	Bahd1
0.100223	0.512595	0.095	0.072	1	Fbxw5
0.100254	2.18389	0.011	0.004	1	Map3k14
0.100316	0.843152	0.027	0.015	1	Haus2
0.100359	0.414215	0.043	0.028	1	Dusp7
0.100417	1.78003	0.011	0.004	1	Ptx3
0.100479	-1.4997	0.008	0.018	1	Zfp839
0.100581	1.72154	0.011	0.004	1	Eri1
0.100744	-0.709262	0.061	0.083	1	Pdcd6ip
0.100799	0.393666	0.054	0.037	1	Lims2
0.10091	1.82785	0.011	0.004	1	Plekho2
0.10098	0.901847	0.02	0.01	1	Naf1
0.100993	0.22382	0.082	0.059	1	Bcap29
0.101037	0.325874	0.133	0.106	1	Timp4
0.101071	-0.500816	0.192	0.218	1	Chpt1
0.101075	1.56237	0.011	0.004	1	Chpf
0.101075	1.70573	0.011	0.004	1	Pgm3
0.101075	1.60859	0.011	0.004	1	Nim1k
0.101239	1.5497	0.011	0.004	1	Morc4
0.101405	1.56133	0.011	0.004	1	BC028528
0.101579	0.716348	0.027	0.015	1	Scaf1
0.101582	-1.14288	0.008	0.018	1	Bicral
0.101606	0.16896	0.102	0.078	1	Birc6
0.101735	1.23453	0.011	0.004	1	Zdhhc12
0.101782	0.629053	0.02	0.01	1	Septin9
0.101823	0.513294	0.027	0.015	1	Rubcn
0.1019	-0.532242	0.082	0.105	1	Tpd52l1
0.101901	1.3535	0.011	0.004	1	Gba2
0.101901	0.172733	0.011	0.004	1	Relb
0.102012	0.715842	0.02	0.01	1	Cblb
0.102067	0.383317	0.011	0.004	1	Ptpn14
0.102067	1.36424	0.011	0.004	1	Sh3bp4
0.102067	1.39724	0.011	0.004	1	Rasl12
0.102067	-0.178894	0.011	0.004	1	Nedd9
0.102067	1.2943	0.011	0.004	1	Actn1
0.102078	0.211541	0.109	0.084	1	Anapc16
0.102277	0.489944	0.048	0.032	1	Ilf2
0.102387	0.417869	0.092	0.069	1	Stxbp3
0.102608	0.51911	0.027	0.015	1	Rbp7
0.102733	0.996715	0.011	0.004	1	Trim56
0.102733	1.15518	0.011	0.004	1	Cabin1
0.102805	0.671131	0.027	0.015	1	Prpf38a
0.1029	0.447229	0.011	0.004	1	Lbp
0.1029	0.661446	0.011	0.004	1	Utp15
0.102969	0.101872	0.249	0.213	1	Mlf2
0.103008	-0.444138	0.087	0.112	1	Exoc6
0.103052	-0.673994	0.014	0.025	1	Enoph1
0.103056	0.185442	0.069	0.049	1	Ap1s2
0.103067	-0.942813	0.008	0.018	1	Ccl25
0.103067	0.622448	0.011	0.004	1	Znrf3
0.103128	-0.379098	0.174	0.204	1	Rora
0.103147	-0.710593	0.033	0.049	1	Slc25a26
0.103299	0.681881	0.027	0.015	1	Abi3bp
0.103351	0.366229	0.06	0.042	1	Abhd17b
0.103497	0.288997	0.027	0.015	1	Rnf19a
0.103584	0.346301	0.177	0.148	1	Slain2
0.10378	-0.650676	0.027	0.043	1	Igf1
0.103815	-0.847638	0.008	0.018	1	Gpn2
0.103911	0.407703	0.035	0.021	1	Mthfs
0.104128	-1.07344	0.026	0.04	1	Odf3l2
0.104212	0.982686	0.035	0.021	1	Nacc2
0.104443	-1.24689	0.008	0.018	1	Polr1c
0.104776	0.539609	0.091	0.069	1	Rasd2
0.104833	0.374595	0.029	0.016	1	2700097O09Rik
0.104931	1.06176	0.029	0.016	1	Stk38l
0.105	0.722597	0.038	0.024	1	Stau1
0.105289	-1.05992	0.022	0.035	1	Twist1
0.105294	0.113934	0.027	0.015	1	Hspa14
0.10537	-0.701431	0.054	0.074	1	Becn1
0.105382	-0.937945	0.011	0.021	1	Nrf1
0.105425	0.161832	0.164	0.132	1	Akt1s1
0.105448	0.851572	0.037	0.023	1	Rbm6
0.105495	-0.844134	0.011	0.021	1	Npr2
0.105629	-1.86499	0.004	0.011	1	A930003A15Rik
0.10568	-0.564547	0.113	0.137	1	Itpr1
0.105773	0.473676	0.046	0.03	1	Rnf170
0.105792	-1.77084	0.004	0.011	1	Ifitm10
0.105915	-0.575054	0.027	0.043	1	Spryd4
0.106088	-0.63559	0.008	0.018	1	C2cd3
0.106284	-2.10896	0.004	0.011	1	Sec22c
0.106448	-2.00011	0.004	0.011	1	Cyb561a3
0.106777	-1.46191	0.004	0.011	1	Zfp472
0.10682	-1.03195	0.018	0.03	1	Pank1
0.107107	-1.5088	0.004	0.011	1	Ccdc130
0.107157	-0.623583	0.11	0.136	1	Cct3
0.107164	0.21427	0.159	0.13	1	Etfdh
0.107273	-1.45523	0.004	0.011	1	Tab3
0.107273	-1.54426	0.004	0.011	1	Etv6
0.107383	-1.45959	0.026	0.04	1	Mapkapk3
0.107449	0.573378	0.049	0.033	1	Rnf5
0.107671	1.27212	0.022	0.011	1	Csf1r
0.107682	0.65048	0.029	0.016	1	Bcl9l
0.107857	0.168051	0.144	0.113	1	Asb15
0.108018	1.00617	0.022	0.011	1	Cask
0.108167	0.360254	0.06	0.042	1	Tbx1
0.108269	-1.27279	0.004	0.011	1	Tgds
0.108365	0.992656	0.022	0.011	1	Smcr8
0.108397	0.355795	0.084	0.062	1	Zcchc17
0.108726	-0.48527	0.17	0.198	1	Gpx1
0.108853	-1.12357	0.004	0.011	1	Grem2
0.109042	-0.508093	0.041	0.059	1	Cog4
0.109056	0.596289	0.062	0.044	1	Pef1
0.10918	0.202857	0.022	0.011	1	Pus7
0.109332	0.47175	0.046	0.03	1	Supt6
0.10944	-0.977759	0.004	0.011	1	Ifit3b
0.109469	0.562136	0.037	0.023	1	Cldn5
0.109783	0.728085	0.029	0.016	1	Ipo8
0.109855	0.434041	0.077	0.057	1	Zfp639
0.109865	0.42174	0.037	0.023	1	Dlc1
0.109972	0.392851	0.091	0.069	1	Pcyt1a
0.11013	0.108553	0.473	0.436	1	Zfp106
0.110135	-0.85981	0.026	0.04	1	Peli1
0.110385	-0.499369	0.053	0.073	1	Ckap5
0.110428	0.34725	0.079	0.058	1	Gnai2
0.110578	1.76301	0.016	0.008	1	Tmem106c
0.110824	0.714461	0.022	0.011	1	Abhd8
0.110843	0.304395	0.03	0.018	1	Zfp438
0.110887	0.223118	0.266	0.231	1	Pfn1
0.110999	0.624347	0.029	0.016	1	Ttc17
0.11102	0.42133	0.067	0.048	1	Ufd1
0.111134	1.4216	0.016	0.008	1	Glce
0.11126	0.823467	0.041	0.026	1	Sh3glb2
0.111271	0.145623	0.132	0.105	1	Cdc37l1
0.111449	-0.349008	0.125	0.154	1	Rnaset2a
0.111458	-0.172541	0.037	0.023	1	Cnot10
0.111653	0.882707	0.022	0.011	1	Rtn4ip1
0.11168	0.406515	0.037	0.023	1	Katna1
0.111809	-0.971174	0.022	0.035	1	Il15ra
0.11189	0.578938	0.022	0.011	1	Slc31a2
0.11201	0.841699	0.022	0.011	1	Tceanc2
0.112197	0.158072	0.152	0.125	1	Gadd45gip1
0.112288	0.324041	0.096	0.074	1	Lum
0.112322	0.286913	0.076	0.055	1	Acin1
0.112392	1.29208	0.016	0.008	1	Natd1
0.112432	1.0552	0.03	0.018	1	Dock4
0.112867	-0.649624	0.018	0.03	1	Otub2
0.112902	1.09431	0.039	0.025	1	Zfp943
0.112955	0.933934	0.016	0.008	1	Ano8
0.112955	1.07406	0.016	0.008	1	Ttf1
0.113096	1.10991	0.016	0.008	1	Nrarp
0.113237	1.09667	0.016	0.008	1	Dgkh
0.113237	1.21785	0.016	0.008	1	Fbxl6
0.113245	0.143161	0.265	0.223	1	Hikeshi
0.113323	0.138741	0.189	0.156	1	Sumo1
0.113661	0.859921	0.016	0.008	1	Scpep1
0.113792	-0.921805	0.015	0.026	1	Nuak1
0.113803	1.02095	0.016	0.008	1	Zfp335
0.113803	0.979917	0.016	0.008	1	Gpc3
0.113811	0.78376	0.057	0.04	1	Golga7
0.113918	-0.615735	0.039	0.057	1	Pnpla7
0.114051	0.240238	0.064	0.045	1	Dync1li2
0.114323	0.260328	0.083	0.062	1	Erh
0.114604	-0.770789	0.026	0.04	1	Rhou
0.114619	0.236884	0.052	0.035	1	Ctcf
0.114656	0.950397	0.016	0.008	1	Kri1
0.114656	0.954793	0.016	0.008	1	Parp14
0.114748	0.197695	0.155	0.126	1	Hook3
0.114822	0.584366	0.038	0.024	1	Arl8a
0.114849	0.155224	0.096	0.073	1	Arl4a
0.11502	0.46343	0.098	0.076	1	Il6st
0.115085	1.11681	0.016	0.008	1	Efhd2
0.1151	0.202655	0.31	0.274	1	Srpr
0.115158	-0.583677	0.046	0.064	1	Smad3
0.115212	0.200467	0.135	0.107	1	Ppp2r5c
0.115227	0.456338	0.091	0.069	1	Crot
0.115554	-0.498035	0.094	0.117	1	Usp4
0.115555	-0.939253	0.019	0.032	1	Rc3h1
0.115563	0.700221	0.03	0.018	1	Mbd1
0.11578	-0.443954	0.043	0.062	1	Gdap1
0.11609	0.515262	0.016	0.008	1	Sh3d19
0.116177	0.610202	0.03	0.018	1	Ccdc71l
0.116369	0.483523	0.052	0.035	1	Id1
0.116504	1.10203	0.023	0.013	1	Ccdc71
0.116617	0.251372	0.038	0.024	1	Mtx1
0.116978	1.0505	0.023	0.013	1	Ccdc85a
[truncated: 5,079 more rows]

## Sheet: DEG_Cluster2
p_val	avg_log2FC	pct.1	pct.2	p_val_adj	gene
0.174746	-0.692332	0.09	0.112	1	0610009B22Rik
0.943637	-0.217772	0.033	0.034	1	0610010K14Rik
0.956032	0.386824	0.01	0.01	1	0610030E20Rik
0.622857	-0.616179	0.019	0.023	1	0610040J01Rik
0.0364692	0.251933	0.173	0.135	1	1110002E22Rik
0.132843	0.728397	0.048	0.033	1	1110038F14Rik
0.23167	-0.396039	0.094	0.115	1	1110065P20Rik
0.081717	-1.15	0.009	0.02	1	1600012H06Rik
0.0331319	-1.2781	0.029	0.051	1	1700001O22Rik
0.43262	-0.588966	0.007	0.011	1	1700017B05Rik
0.231541	0.653603	0.012	0.006	1	1700030K09Rik
0.371407	-0.548206	0.01	0.016	1	1700066M21Rik
0.413952	-0.838778	0.02	0.027	1	1700123O20Rik
0.263695	0.890654	0.013	0.007	1	1810009A15Rik
0.00882516	-4.83179	0	0.01	1	1810010H24Rik
0.85843	-0.206542	0.013	0.014	1	1810024B03Rik
0.296737	-0.446271	0.017	0.026	1	1810030O07Rik
0.785105	-0.174052	0.016	0.014	1	1810055G02Rik
0.496379	-0.775706	0.01	0.014	1	2010315B03Rik
0.0767991	0.99305	0.022	0.01	1	2210016F16Rik
0.330311	-0.180967	0.051	0.04	1	2210016L21Rik
0.386052	-0.666555	0.006	0.01	1	2210408I21Rik
0.0399524	0.815841	0.065	0.041	1	2300009A05Rik
0.616095	-0.520503	0.016	0.013	1	2310011J03Rik
0.349183	-0.140836	0.074	0.089	1	2310022A10Rik
0.487651	-0.836583	0.017	0.023	1	2310022B05Rik
0.228954	1.08506	0.012	0.006	1	2310030G06Rik
0.0100434	0.32133	0.128	0.085	1	2310039H08Rik
0.206799	-0.319215	0.128	0.152	1	2310061I04Rik
0.285487	0.398865	0.061	0.048	1	2410004B18Rik
0.15192	-0.625505	0.038	0.054	1	2510002D24Rik
0.885987	-0.228642	0.041	0.043	1	2510009E07Rik
0.417858	-0.225764	0.028	0.035	1	2510039O18Rik
0.642646	0.186811	0.02	0.017	1	2610008E11Rik
0.652002	0.466183	0.025	0.021	1	2610044O15Rik8
0.0130596	1.94367	0.023	0.007	1	2700049A03Rik
0.525484	-0.606748	0.012	0.016	1	2700062C07Rik
0.0574841	-0.315985	0.074	0.105	1	2810004N23Rik
0.904588	0.143008	0.044	0.043	1	2900026A02Rik
0.672109	-0.869186	0.012	0.014	1	3110009E18Rik
0.032719	-1.01035	0.006	0.018	1	3110082I17Rik
0.943778	-0.384432	0.025	0.024	1	3830406C13Rik
0.791347	0.279815	0.029	0.027	1	4833420G17Rik
0.844187	-0.21296	0.262	0.27	1	4833439L19Rik
0.732629	-0.186583	0.051	0.047	1	4921524J17Rik
0.263036	1.08344	0.013	0.007	1	4930430F08Rik
0.729076	0.24735	0.16	0.159	1	4930453N24Rik
0.744148	0.745512	0.01	0.009	1	4930503L19Rik
0.750045	0.781534	0.012	0.01	1	4930522L14Rik
0.280509	0.494407	0.031	0.021	1	4930523C07Rik
0.195872	-1.46737	0.01	0.018	1	4931406C07Rik
0.0443424	-0.49569	0.106	0.142	1	4933434E20Rik
0.0780901	0.201826	0.081	0.057	1	5031439G07Rik
0.36666	-0.101622	0.022	0.03	1	5730409E04Rik
0.603798	-0.255063	0.074	0.082	1	5730455P16Rik
0.101093	-0.352067	0.052	0.075	1	8030462N17Rik
0.675562	-0.182345	0.029	0.026	1	9130401M01Rik
0.0313359	-1.7139	0.01	0.026	1	9430038I01Rik
0.90212	0.168732	0.042	0.041	1	9930021J03Rik
0.48687	0.5355	0.019	0.014	1	9930111J21Rik2
0.619741	0.261764	0.017	0.021	1	Aagab
0.438465	0.802618	0.029	0.023	1	Aak1
0.744374	0.199274	0.118	0.115	1	Aamp
0.988802	-0.228853	0.047	0.047	1	Aar2
0.675091	-0.159814	0.11	0.119	1	Aars
0.522907	-0.189291	0.02	0.026	1	Aars2
0.404759	0.85199	0.013	0.009	1	Aatf
0.0028078	-1.24248	0.01	0.034	1	Abca1
0.619813	-0.39346	0.019	0.023	1	Abca2
0.584856	-0.638556	0.016	0.02	1	Abca3
0.550172	-0.187407	0.025	0.02	1	Abca5
0.0630883	0.54779	0.016	0.006	1	Abca7
0.234772	0.3843	0.092	0.075	1	Abca8a
0.871159	-0.132034	0.044	0.045	1	Abca8b
0.962177	-0.138353	0.01	0.01	1	Abca9
0.463012	-0.285844	0.031	0.024	1	Abcb10
0.336098	1.00313	0.029	0.021	1	Abcb1a
0.470367	-0.627741	0.15	0.165	1	Abcb4
0.687509	0.145112	0.031	0.027	1	Abcb6
0.377053	0.159025	0.02	0.014	1	Abcb9
0.301886	-0.428401	0.031	0.041	1	Abcc1
0.193186	-0.875098	0.015	0.024	1	Abcc4
0.586394	-0.597398	0.026	0.031	1	Abcd1
0.203742	0.31508	0.121	0.101	1	Abcd3
0.377828	0.888423	0.012	0.007	1	Abcd4
0.435082	0.206856	0.141	0.129	1	Abcf1
0.27524	0.173839	0.147	0.129	1	Abcf2
0.0470687	-0.665133	0.047	0.072	1	Abcf3
0.222172	-0.470479	0.041	0.055	1	Abcg2
0.385553	0.813324	0.036	0.028	1	Abhd12
0.428479	0.173244	0.025	0.018	1	Abhd13
0.550833	-0.750617	0.025	0.03	1	Abhd14a
0.650074	-1.60172	0.01	0.013	1	Abhd14b
0.00645885	-0.634436	0.09	0.139	1	Abhd16a
0.17484	0.367668	0.058	0.043	1	Abhd17b
0.140143	0.867083	0.023	0.013	1	Abhd17c
0.902321	0.173907	0.019	0.02	1	Abhd18
0.376963	0.770834	0.012	0.007	1	Abhd2
0.653023	0.354264	0.022	0.026	1	Abhd4
0.74368	0.300117	0.068	0.065	1	Abhd5
0.0624567	1.08911	0.016	0.006	1	Abhd6
0.242237	-0.569719	0.013	0.021	1	Abhd8
0.102275	-0.602798	0.022	0.037	1	Abi1
0.493703	0.305602	0.019	0.014	1	Abi2
0.919847	-0.175324	0.022	0.023	1	Abi3bp
0.585594	0.110656	0.035	0.041	1	Abl1
0.515298	0.432858	0.048	0.041	1	Ablim1
0.0327494	0.484322	0.045	0.024	1	Ablim3
0.580573	-0.260541	0.013	0.01	1	Abr
2.44194e-08	0.508791	0.551	0.43	0.000543552	Abra
0.220606	-0.79911	0.004	0.01	1	Abraxas1
0.304461	0.618856	0.036	0.027	1	Abraxas2
0.271427	0.780821	0.032	0.023	1	Abt1
0.816418	0.23494	0.084	0.082	1	Acaa1a
5.81108e-11	0.862674	0.375	0.227	1.29349e-06	Acaa2
0.0780455	1.37034	0.017	0.007	1	Acaca
0.344857	0.140021	0.209	0.194	1	Acacb
0.12077	1.31457	0.012	0.004	1	Acad10
0.021815	-0.576577	0.078	0.116	1	Acad11
0.171509	-0.539834	0.032	0.047	1	Acad12
0.142351	0.44566	0.06	0.043	1	Acad8
8.61252e-13	0.785582	0.497	0.333	1.91706e-08	Acadl
0.387776	0.146503	0.135	0.122	1	Acads
0.0232972	-0.316612	0.099	0.14	1	Acadsb
1.7336e-08	0.521674	0.51	0.387	0.000385883	Acadvl
0.266288	0.824164	0.031	0.021	1	Acap2
0.658847	-0.142066	0.34	0.332	1	Acat1
0.391312	0.200929	0.006	0.01	1	Acat2
0.917941	-0.433188	0.028	0.028	1	Acbd3
0.125269	1.02347	0.022	0.011	1	Acbd4
0.5163	-0.235347	0.044	0.051	1	Ace
0.0481118	-0.542213	0.013	0.028	1	Ache
0.366019	-0.110847	0.083	0.071	1	Acin1
0.261506	0.147028	0.064	0.051	1	Ackr3
0.122519	1.05119	0.036	0.023	1	Acly
0.414195	-0.119919	0.702	0.694	1	Aco2
0.149008	1.42845	0.013	0.006	1	Acot1
0.00296193	-5.80465	0	0.013	1	Acot11
0.449838	-0.219022	0.42	0.46	1	Acot13
0.00221847	0.628095	0.128	0.079	1	Acot2
0.257811	1.29386	0.013	0.007	1	Acot6
0.531904	-0.224415	0.045	0.052	1	Acot7
0.334241	0.840068	0.017	0.011	1	Acot8
0.826913	-0.195955	0.174	0.182	1	Acox1
0.449293	0.642475	0.016	0.011	1	Acox3
0.0991678	0.279	0.096	0.072	1	Acp1
0.634425	0.438787	0.019	0.016	1	Acp2
0.194695	-0.573999	0.032	0.045	1	Acp6
0.151274	0.852363	0.013	0.006	1	Acrbp
0.228903	-0.251198	0.017	0.01	1	Acsf3
0.140611	-0.46818	0.064	0.085	1	Acsl4
0.759105	-0.424182	0.012	0.01	1	Acsl5
0.591989	0.368039	0.062	0.057	1	Acsl6
0.842281	0.298636	0.067	0.065	1	Acss1
0.689345	-0.268208	0.06	0.065	1	Acss2
1.86915e-55	-0.2235	1	1	4.16054e-51	Acta1
3.87481e-10	0.537469	0.599	0.457	8.62493e-06	Actb
0.00350108	0.384403	0.231	0.173	1	Actc1
0.0171529	0.120828	0.427	0.377	1	Actg1
0.679905	-0.325392	0.044	0.048	1	Actl6a
0.627542	0.292212	0.017	0.014	1	Actn1
0.183235	-0.214787	0.469	0.526	1	Actn2
0.648735	0.35133	0.096	0.091	1	Actn4
0.913633	0.239007	0.06	0.06	1	Actr1a
0.046762	0.402552	0.102	0.072	1	Actr1b
0.31556	0.256453	0.115	0.101	1	Actr2
0.880145	0.246261	0.074	0.074	1	Actr3
0.982083	0.214322	0.048	0.048	1	Actr3b
0.289948	0.367468	0.032	0.023	1	Acvr1b
0.669624	-0.262909	0.071	0.078	1	Acvr2a
0.0985205	1.08569	0.015	0.006	1	Acvr2b
0.0724247	0.517638	0.032	0.017	1	Acvrl1
0.531816	0.246756	0.142	0.136	1	Acyp1
0.00116902	0.18603	0.765	0.702	1	Acyp2
0.930716	-0.437534	0.028	0.028	1	Adal
0.984879	-0.148615	0.039	0.04	1	Adam15
0.833047	-0.477377	0.033	0.035	1	Adam17
0.226388	1.63748	0.012	0.006	1	Adam19
0.13161	-0.238225	0.09	0.118	1	Adam9
0.00435783	0.474861	0.121	0.075	1	Adamts1
0.636954	0.103517	0.019	0.016	1	Adamts2
0.53126	0.155766	0.06	0.052	1	Adamts5
0.0318712	-1.76194	0.006	0.018	1	Adamtsl1
0.149597	1.14929	0.025	0.014	1	Adamtsl4
0.53611	0.262258	0.057	0.05	1	Adamtsl5
0.118703	1.73122	0.012	0.004	1	Adar
0.117703	-0.393261	0.025	0.04	1	Adck1
0.527856	0.73201	0.01	0.007	1	Adck5
0.53559	-0.245047	0.033	0.04	1	Adcy2
0.518541	0.56774	0.023	0.018	1	Adcy4
0.789518	0.423022	0.02	0.018	1	Adcy6
0.581825	-0.515591	0.029	0.034	1	Adcy9
0.0162107	-1.44425	0.009	0.026	1	Adgra3
0.376532	0.889883	0.012	0.007	1	Adgrd1
0.536598	0.386523	0.01	0.007	1	Adgre1
0.35003	0.613509	0.049	0.04	1	Adgre5
0.00126338	0.668461	0.147	0.092	1	Adgrf5
0.381772	-0.216073	0.049	0.061	1	Adgrg1
0.890787	0.250013	0.016	0.017	1	Adgrl1
0.650594	-0.212543	0.01	0.013	1	Adgrl2
0.00286633	1.40577	0.068	0.034	1	Adh1
0.205984	-0.319277	0.122	0.15	1	Adh5
0.543684	0.280833	0.086	0.079	1	Adhfe1
0.157717	0.400758	0.109	0.089	1	Adi1
0.118141	0.475503	0.042	0.027	1	Adig
0.000353441	4.41584	0.022	0.001	1	Adipoq
0.00767547	0.23106	0.414	0.362	1	Adipor1
0.335035	0.34688	0.112	0.098	1	Adipor2
0.0893211	0.28433	0.276	0.245	1	Adk
0.239726	-0.443328	0.062	0.079	1	Ado
0.469278	0.753276	0.017	0.013	1	Adpgk
0.71509	0.193253	0.064	0.06	1	Adprh
0.494487	-0.154003	0.026	0.033	1	Adprhl1
0.59788	0.443549	0.015	0.011	1	Adprs
0.702002	0.653034	0.025	0.028	1	Adrb2
0.762388	-0.149232	0.096	0.102	1	Adrm1
0.174628	0.975382	0.02	0.011	1	Adrm1b
0.658619	0.343318	0.026	0.023	1	Adss
0.366264	0.278494	0.119	0.108	1	Aebp1
0.378879	0.478789	0.064	0.054	1	Aebp2
0.49506	0.545321	0.047	0.04	1	Aen
0.0240924	2.33348	0.019	0.006	1	Afap1
0.64264	-0.218377	0.033	0.038	1	Afap1l1
0.0328217	0.71113	0.103	0.072	1	Afdn
0.291535	0.307941	0.067	0.054	1	Aff1
0.348006	-0.573955	0.029	0.038	1	Afg1l
0.797631	0.155068	0.047	0.044	1	Afg3l1
0.71447	0.293375	0.112	0.109	1	Afg3l2
0.566396	0.565787	0.041	0.035	1	Aftph
0.708556	0.117923	0.055	0.061	1	Aga
0.207331	-0.330123	0.02	0.031	1	Agap1
0.281967	-0.345917	0.042	0.055	1	Agfg1
0.024535	1.75976	0.019	0.006	1	Agfg2
0.517618	0.125302	0.081	0.072	1	Ago2
0.269505	0.849922	0.02	0.013	1	Ago3
0.47137	-0.258374	0.009	0.013	1	Ago4
0.321108	0.306999	0.058	0.047	1	Agpat1
0.783938	-0.279546	0.015	0.013	1	Agpat2
0.863049	-0.151108	0.103	0.102	1	Agpat3
0.222385	0.248221	0.083	0.067	1	Agpat5
0.773311	0.268544	0.035	0.038	1	Agps
0.00132263	5.6515	0.015	0	1	Agrn
0.279492	0.989218	0.033	0.024	1	Agt
0.812022	0.140011	0.058	0.062	1	Agtpbp1
0.742334	0.878069	0.01	0.009	1	Agtr1a
0.494465	0.466109	0.019	0.014	1	Agtrap
0.780576	0.364007	0.041	0.038	1	Ahctf1
0.0666047	-0.718748	0.007	0.018	1	Ahcy
0.449143	-0.409692	0.045	0.054	1	Ahcyl1
0.371188	-0.471188	0.016	0.023	1	Ahcyl2
0.94046	0.289337	0.025	0.026	1	Ahdc1
1.16622e-08	0.668807	0.422	0.295	0.000259589	Ahnak
0.40813	0.641587	0.013	0.009	1	Ahnak2
0.290774	0.247013	0.173	0.156	1	Ahsa1
0.268546	-0.420993	0.042	0.055	1	AI597479
0.632615	0.257387	0.042	0.048	1	AI837181
0.39936	-1.06938	0.012	0.017	1	AI987944
0.217467	1.13572	0.035	0.024	1	Aida
0.878718	-0.128443	0.083	0.085	1	Aifm1
0.369839	-0.511316	0.023	0.031	1	Aig1
0.00506523	0.344563	0.343	0.281	1	Aimp1
0.774733	-0.136319	0.109	0.104	1	Aip
0.557595	0.116664	0.012	0.009	1	Ajuba
0.646463	-0.124128	0.757	0.749	1	Ak1
0.95419	0.551918	0.01	0.01	1	AK157302
0.444609	0.329458	0.049	0.041	1	Ak2
0.512056	-0.574246	0.051	0.06	1	Ak3
0.530035	0.905069	0.01	0.007	1	Ak4
0.673103	-0.65506	0.012	0.014	1	Akap10
0.0956274	0.984665	0.038	0.023	1	Akap11
0.236446	0.380498	0.09	0.074	1	Akap13
0.4056	0.674027	0.013	0.009	1	Akap17b
0.0752811	0.503297	0.094	0.07	1	Akap6
0.116597	-1.35053	0.009	0.018	1	Akap7
0.503237	-0.126427	0.039	0.047	1	Akap8
0.34624	-0.463264	0.054	0.067	1	Akap8l
0.521268	-0.122772	0.132	0.146	1	Akap9
0.24829	-0.564723	0.019	0.028	1	Akip1
0.138183	0.314492	0.092	0.07	1	Akirin1
0.213485	-0.455576	0.074	0.092	1	Akirin2
0.10838	-0.281146	0.163	0.2	1	Akr1a1
0.398921	0.294939	0.112	0.099	1	Akr1b10
0.756133	-0.250511	0.273	0.274	1	Akr1b3
0.479956	0.328283	0.035	0.028	1	Akr1e1
0.638972	-0.251171	0.08	0.088	1	Akr7a5
0.437517	0.171264	0.057	0.048	1	Akt1
0.277148	-0.124835	0.129	0.153	1	Akt1s1
0.46013	-0.513607	0.177	0.194	1	Akt2
0.079356	1.08295	0.017	0.007	1	Akt3
0.0610001	0.545606	0.1	0.074	1	Aktip
0.0378279	0.782159	0.064	0.04	1	Alad
0.0945012	2.32663	0.015	0.006	1	Aldh16a1
0.683921	-0.147372	0.25	0.264	1	Aldh1a1
0.172219	-0.984067	0.009	0.017	1	Aldh1l1
0.00361103	0.572727	0.164	0.113	1	Aldh2
0.531965	-0.155896	0.02	0.026	1	Aldh3a2
0.45146	0.244199	0.086	0.077	1	Aldh4a1
0.0123776	-0.487642	0.196	0.257	1	Aldh6a1
0.794061	0.504119	0.022	0.024	1	Aldh7a1
0.21386	-0.527913	0.007	0.014	1	Aldh9a1
0.752873	0.864024	0.012	0.01	1	Aldoart1
0.540989	0.168182	0.025	0.02	1	Alg1
0.351747	1.04378	0.019	0.013	1	Alg11
0.261396	1.27616	0.013	0.007	1	Alg13
0.778804	0.164871	0.016	0.014	1	Alg2
0.354429	0.315625	0.029	0.021	1	Alg3
0.917985	-0.177582	0.022	0.023	1	Alg5
0.268145	-0.463204	0.006	0.011	1	Alg6
0.0174794	2.92135	0.012	0.001	1	Alg8
0.0568024	1.77504	0.025	0.011	1	Alg9
0.0365105	-2.58569	0.001	0.01	1	Alkbh1
0.812622	-0.345822	0.048	0.051	1	Alkbh3
0.841448	-1.01817	0.081	0.085	1	Alkbh7
0.931885	0.218873	0.023	0.023	1	Alkbh8
0.000254756	-1.14319	0.057	0.112	1	Alpk2
0.338622	0.175577	0.172	0.155	1	Alpk3
0.478014	-0.127595	0.016	0.021	1	Alpl
0.935117	-0.112017	0.052	0.054	1	Alyref
0.695608	0.291594	0.038	0.034	1	Amacr
0.477702	-0.308973	0.025	0.031	1	Ambra1
0.0266155	0.626484	0.135	0.099	1	Amd2
0.951281	0.279784	0.015	0.014	1	Amdhd2
0.406864	0.855349	0.013	0.009	1	Amer1
0.527784	-0.218332	0.025	0.02	1	Amhr2
0.691025	-0.678132	0.026	0.023	1	Amigo1
0.340147	-0.475381	0.009	0.014	1	Ammecr1
0.368211	-0.622645	0.016	0.023	1	Amn1
0.572655	-0.143607	0.08	0.089	1	Amot
0.0121563	-0.380627	0.251	0.318	1	Amotl1
0.649018	-0.15009	0.035	0.04	1	Amotl2
0.176605	-0.759115	0.013	0.023	1	Ampd3
0.0156409	0.809615	0.148	0.109	1	Amy1
0.407778	0.351551	0.11	0.101	1	Amz2
0.507296	-0.479707	0.019	0.024	1	Anapc10
0.986315	0.128881	0.126	0.128	1	Anapc11
0.288869	0.320074	0.047	0.035	1	Anapc15
0.346049	0.138721	0.093	0.079	1	Anapc16
0.310505	0.58178	0.036	0.027	1	Anapc2
0.493707	0.627171	0.055	0.048	1	Anapc4
0.0487451	0.172314	0.407	0.366	1	Anapc5
0.146072	0.372533	0.031	0.018	1	Anapc7
0.40518	1.01687	0.013	0.009	1	Ang
0.120034	-1.06097	0.009	0.018	1	Angel1
0.705069	0.173724	0.052	0.048	1	Angel2
0.00227373	1.1559	0.054	0.023	1	Angpt1
0.315779	0.339036	0.036	0.027	1	Angptl1
0.593774	0.170721	0.041	0.035	1	Angptl2
0.15396	-0.412361	0.031	0.045	1	Angptl4
0.264208	-0.972287	0.006	0.011	1	Angptl7
0.0857035	-0.242166	0.24	0.294	1	Ank
0.0498972	0.144454	0.44	0.413	1	Ank1
0.822509	0.15377	0.062	0.067	1	Ank2
0.620095	0.198818	0.169	0.165	1	Ank3
0.264255	-0.594051	0.015	0.023	1	Ankfy1
0.195059	0.824168	0.041	0.028	1	Ankhd1
0.277777	-1.15329	0.016	0.024	1	Ankib1
0.0381785	-1.48699	0.003	0.013	1	Ankmy2
0.277814	0.494441	0.042	0.031	1	Ankra2
0.724983	-0.309103	0.035	0.031	1	Ankrd10
0.00201538	0.559905	0.096	0.052	1	Ankrd12
0.103106	-0.447847	0.017	0.031	1	Ankrd13a
0.95999	0.16345	0.012	0.011	1	Ankrd13b
0.488298	0.17254	0.039	0.033	1	Ankrd13c
0.856868	-0.116771	0.013	0.014	1	Ankrd16
0.641878	0.141491	0.07	0.064	1	Ankrd17
0.00156959	-0.797749	0.105	0.162	1	Ankrd2
1.0069e-09	0.501339	0.65	0.518	2.24125e-05	Ankrd23
0.209229	-1.24236	0.007	0.014	1	Ankrd26
0.632554	0.979141	0.022	0.018	1	Ankrd27
0.295517	-0.218501	0.052	0.067	1	Ankrd33b
0.0156953	0.882065	0.02	0.006	1	Ankrd37
0.394136	-0.862057	0.012	0.017	1	Ankrd39
0.729066	-0.48994	0.017	0.02	1	Ankrd46
0.670004	-0.499193	0.025	0.028	1	Ankrd49
0.426082	-1.08907	0.007	0.011	1	Ankrd52
0.953664	-0.706298	0.012	0.011	1	Ankrd54
0.766898	-0.314086	0.182	0.19	1	Ankrd9
0.461338	-0.912218	0.009	0.013	1	Anks3
0.48272	0.639407	0.019	0.014	1	Ankzf1
0.00843961	1.36914	0.047	0.021	1	Ano10
0.928477	0.134204	0.023	0.024	1	Ano6
0.120704	-0.666619	0.006	0.014	1	Ano8
0.930638	-0.186779	0.062	0.064	1	Anp32a
0.535961	0.36236	0.097	0.089	1	Antkmt
0.240231	-1.27208	0.009	0.016	1	Antxr1
0.232767	-0.118668	0.022	0.033	1	Antxr2
0.737487	-0.1018	0.06	0.055	1	Anxa1
0.375501	-0.370272	0.068	0.081	1	Anxa2
0.221679	-0.235602	0.048	0.064	1	Anxa3
0.456724	0.213009	0.029	0.023	1	Anxa4
0.977188	-0.196354	0.158	0.159	1	Anxa6
0.24638	-0.291027	0.115	0.136	1	Anxa7
0.0799575	0.594031	0.017	0.007	1	Aoc3
0.452617	-0.232824	0.08	0.092	1	Aopep
0.68744	-0.1328	0.057	0.062	1	Ap1ar
0.608224	0.380857	0.057	0.051	1	Ap1g1
0.188322	-0.528833	0.055	0.072	1	Ap1s2
0.787739	-0.289402	0.052	0.055	1	Ap2a1
0.403277	0.161832	0.102	0.091	1	Ap2a2
0.683516	0.312925	0.032	0.028	1	Ap2b1
0.209734	-0.204105	0.113	0.139	1	Ap2m1
0.551317	0.740433	0.031	0.026	1	Ap3b1
0.901511	0.141157	0.042	0.041	1	Ap3d1
0.666814	-0.395646	0.026	0.03	1	Ap3m1
0.785852	0.402496	0.042	0.04	1	Ap3s1
0.674929	-0.313521	0.026	0.023	1	Ap3s2
0.0460294	-1.60137	0.01	0.024	1	Ap4b1
0.471106	-0.384138	0.157	0.174	1	Ap4s1
0.794918	0.293091	0.025	0.023	1	Ap5m1
0.488118	0.73036	0.038	0.031	1	Ap5s1
0.216638	-0.560532	0.071	0.089	1	Apba3
0.967094	-0.242265	0.01	0.01	1	Apbb1
0.340897	1.10564	0.01	0.006	1	Apbb1ip
0.164549	-0.382606	0.051	0.07	1	Apbb2
0.876856	-0.102326	0.015	0.016	1	Apbb3
0.91175	-0.247928	0.065	0.064	1	Apc
0.519964	0.114945	0.045	0.038	1	Apeh
0.41304	0.22701	0.039	0.031	1	Apex1
0.084939	-0.744484	0.035	0.054	1	Api5
0.227348	1.55673	0.012	0.006	1	Aplnr
0.594879	-0.262312	0.18	0.193	1	Aplp2
0.864117	0.21674	0.035	0.037	1	Apmap
0.433801	-0.219686	0.483	0.501	1	Apobec2
0.0578381	0.477213	0.15	0.118	1	Apoe
0.498074	0.499792	0.02	0.016	1	Apol6
0.123284	-0.25698	0.344	0.406	1	Apoo
0.911959	-0.22771	0.113	0.116	1	Apool
0.238434	0.448562	0.036	0.026	1	Appbp2
0.181383	-0.93432	0.013	0.023	1	Appl2
0.565174	-0.231721	0.057	0.05	1	Aprt
0.224445	-0.116458	0.026	0.038	1	Aptx
0.000694393	0.302778	0.406	0.326	1	Aqp1
0.256127	-0.265221	0.033	0.045	1	Aqp4
0.682095	0.464446	0.031	0.027	1	Aqp7
0.166324	-0.750656	0.022	0.034	1	Aqr
0.156254	0.322052	0.182	0.162	1	Araf
0.61921	-1.01983	0.009	0.011	1	Arap1
0.0791164	0.790132	0.017	0.007	1	Arap3
0.39492	0.420428	0.038	0.03	1	Arel1
0.981312	0.196311	0.033	0.034	1	Arf2
0.500281	0.694257	0.02	0.016	1	Arf3
0.191221	-0.502763	0.076	0.095	1	Arf4
0.619835	-0.13467	0.054	0.061	1	Arf5
0.933873	-0.548323	0.031	0.03	1	Arf6
0.759141	-0.283208	0.019	0.021	1	Arfgap1
0.618666	-1.87975	0.009	0.011	1	Arfgap3
0.37294	0.265977	0.18	0.167	1	Arfgef1
0.448856	0.237766	0.048	0.04	1	Arfgef2
0.0618557	1.02044	0.031	0.016	1	Arfip1
0.577611	0.530452	0.013	0.01	1	Arfip2
0.301167	-0.53455	0.061	0.075	1	Arfrp1
0.56802	-0.106732	0.141	0.153	1	Arglu1
0.650074	-0.437607	0.01	0.013	1	Arhgap1
0.727218	0.258528	0.078	0.075	1	Arhgap10
0.137609	-0.837468	0.028	0.043	1	Arhgap12
0.293584	-0.446018	0.022	0.031	1	Arhgap17
0.0175209	1.65477	0.025	0.009	1	Arhgap18
0.475048	0.108026	0.009	0.013	1	Arhgap19
0.415107	0.766724	0.049	0.041	1	Arhgap20
0.240693	0.688883	0.038	0.027	1	Arhgap21
0.330067	0.500539	0.028	0.02	1	Arhgap24
0.844033	0.642079	0.01	0.011	1	Arhgap26
0.286586	0.692189	0.055	0.044	1	Arhgap29
0.0463812	0.342505	0.051	0.03	1	Arhgap31
0.215767	-0.938637	0.016	0.026	1	Arhgap35
0.344919	-0.15331	0.009	0.014	1	Arhgap42
0.338667	0.214378	0.154	0.139	1	Arhgap5
0.259436	1.24872	0.013	0.007	1	Arhgap6
0.244342	0.123254	0.125	0.106	1	Arhgdia
0.947186	-0.277551	0.026	0.027	1	Arhgdib
0.196741	0.629042	0.031	0.02	1	Arhgef1
0.692835	0.225348	0.049	0.055	1	Arhgef10l
0.187696	0.516964	0.084	0.067	1	Arhgef12
0.455552	0.546162	0.029	0.023	1	Arhgef15
0.281641	-0.17569	0.036	0.048	1	Arhgef17
0.642758	0.813728	0.023	0.02	1	Arhgef18
0.00371223	1.19455	0.048	0.02	1	Arhgef2
0.176201	0.862954	0.02	0.011	1	Arhgef25
0.0154409	-2.08867	0.009	0.026	1	Arhgef3
0.96402	0.346299	0.01	0.01	1	Arhgef40
0.061209	1.94637	0.016	0.006	1	Arhgef9
0.098697	0.637293	0.068	0.048	1	Arid1a
0.466624	-0.364177	0.06	0.07	1	Arid1b
0.732453	0.249383	0.031	0.034	1	Arid2
0.208838	-0.467339	0.026	0.038	1	Arid4a
0.21095	0.522662	0.055	0.041	1	Arid4b
0.218213	-1.02828	0.004	0.01	1	Arid5a
0.779591	0.333853	0.042	0.04	1	Arid5b
0.3601	0.253844	0.156	0.142	1	Arih1
0.650775	0.387186	0.073	0.068	1	Arih2
0.433559	-0.127832	0.007	0.011	1	Arl13b
0.213312	-0.416143	0.007	0.014	1	Arl14ep
0.674098	-0.176935	0.012	0.014	1	Arl15
0.0161101	-0.566109	0.103	0.148	1	Arl2
0.0891417	-0.519112	0.06	0.084	1	Arl2bp
0.077868	0.354771	0.19	0.157	1	Arl3
0.43332	0.611516	0.015	0.01	1	Arl4d
0.349723	-0.205801	0.054	0.067	1	Arl5a
0.982331	0.27156	0.033	0.034	1	Arl5b
0.911946	0.258373	0.032	0.031	1	Arl6ip1
0.0165591	0.722943	0.084	0.052	1	Arl6ip4
0.061984	0.613553	0.161	0.133	1	Arl6ip5
0.764793	0.608501	0.032	0.035	1	Arl6ip6
0.221754	0.27508	0.033	0.023	1	Arl8a
0.307185	0.275666	0.173	0.157	1	Arl8b
0.403413	0.490851	0.047	0.038	1	Armc1
0.511887	-0.683364	0.019	0.024	1	Armc5
0.140962	-1.62249	0.015	0.026	1	Armc6
0.938708	-0.104967	0.049	0.051	1	Armcx3
0.0541752	-1.30646	0.009	0.021	1	Armcx4
0.44843	-0.339251	0.015	0.02	1	Armh3
0.581387	-0.142161	0.038	0.044	1	Armt1
0.166321	-0.331378	0.051	0.07	1	Arnt
0.0450805	-0.844614	0.036	0.06	1	Arntl
0.331051	-0.291761	0.064	0.078	1	Arpc1a
0.0267635	0.944167	0.074	0.047	1	Arpc1b
0.340102	0.269468	0.14	0.125	1	Arpc2
0.00747748	0.439323	0.138	0.094	1	Arpc3
0.177566	-0.517388	0.067	0.087	1	Arpc4
0.0173528	0.678879	0.076	0.045	1	Arpc5
0.0830399	-0.306497	0.247	0.294	1	Arpc5l
0.00131061	0.293536	0.44	0.373	1	Arpp19
0.438684	-0.385314	0.015	0.01	1	Arrb1
0.447213	-0.187274	0.042	0.034	1	Arrdc2
0.223212	-0.426099	0.044	0.058	1	Arrdc3
0.0967146	-1.30348	0.01	0.021	1	Arrdc4
0.145521	-0.68435	0.007	0.016	1	Arsa
0.457682	0.386935	0.016	0.011	1	Arsb
0.454112	-0.396735	0.015	0.02	1	Arsk
0.393644	0.119085	0.256	0.247	1	Art3
0.6084	0.153967	0.039	0.045	1	Art5
0.494847	0.438479	0.019	0.014	1	Arvcf
0.412812	-0.231471	0.084	0.099	1	As3mt
0.808914	-0.134998	0.033	0.031	1	Asah1
0.0275774	1.48572	0.023	0.009	1	Asap2
0.964421	-0.360629	0.013	0.013	1	Asb1
0.880727	0.130113	0.078	0.078	1	Asb10
0.482693	0.555963	0.062	0.055	1	Asb12
0.0113973	-0.342159	0.121	0.172	1	Asb14
0.176659	0.148305	0.211	0.183	1	Asb15
0.0099812	0.551874	0.156	0.111	1	Asb16
0.953826	0.522716	0.023	0.024	1	Asb18
0.289511	-0.117684	0.672	0.657	1	Asb2
0.854654	0.356673	0.012	0.013	1	Asb3
0.0958557	0.406667	0.044	0.027	1	Asb4
0.18636	-0.227749	0.557	0.573	1	Asb5
0.672606	-1.186	0.012	0.014	1	Asb6
0.304556	-0.798067	0.007	0.013	1	Asb7
0.341235	0.575525	0.028	0.02	1	Ascc1
0.295179	0.375558	0.047	0.035	1	Ascc3
0.523978	0.288051	0.054	0.062	1	Asf1a
0.380355	-0.293071	0.032	0.041	1	Ash2l
0.21441	0.124263	0.007	0.014	1	Asl
0.873492	-0.180792	0.109	0.113	1	Asnsd1
0.3178	-0.404919	0.019	0.027	1	Aspa
0.34426	0.128772	0.382	0.374	1	Asph
0.451262	0.340708	0.051	0.043	1	Aspn
0.938051	0.175378	0.026	0.027	1	Aspscr1
0.343753	0.388666	0.073	0.061	1	Asrgl1
0.528359	0.12527	0.023	0.018	1	Asxl1
0.46072	-0.162474	0.032	0.04	1	Asxl2
0.742231	-0.141664	0.141	0.135	1	Atad1
0.102177	-2.09295	0.003	0.01	1	Atad2
0.147356	0.571643	0.062	0.045	1	Atad3a
0.255394	0.438905	0.087	0.072	1	Ate1
0.310757	0.11229	0.14	0.122	1	Atf1
0.95355	-0.227137	0.019	0.018	1	Atf3
0.768425	-0.22414	0.235	0.243	1	Atf4
0.315387	-0.102714	0.047	0.06	1	Atf5
0.73409	-0.108997	0.031	0.034	1	Atf6
0.217192	-1.73069	0.004	0.01	1	Atf6b
0.809147	-0.286796	0.028	0.03	1	Atf7
0.364069	-0.596341	0.016	0.023	1	Atg10
0.457009	-0.155167	0.054	0.064	1	Atg101
0.120863	0.490377	0.081	0.061	1	Atg12
0.0460813	-0.467875	0.023	0.043	1	Atg13
0.658676	0.537677	0.025	0.021	1	Atg14
0.321158	-0.292211	0.033	0.044	1	Atg16l1
0.149459	1.45668	0.013	0.006	1	Atg16l2
0.358969	0.632506	0.031	0.023	1	Atg2a
0.429047	0.480301	0.026	0.02	1	Atg2b
0.740695	0.305944	0.065	0.062	1	Atg3
0.690847	0.314349	0.033	0.03	1	Atg4b
0.378694	0.683506	0.012	0.007	1	Atg4c
0.0191851	-0.639853	0.058	0.092	1	Atg4d
0.158691	0.896413	0.033	0.021	1	Atg5
0.870179	0.122167	0.147	0.149	1	Atg9a
0.409272	0.737218	0.025	0.018	1	Atic
0.251483	-0.205848	0.298	0.335	1	Atl2
0.854865	0.307063	0.031	0.033	1	Atl3
0.0899317	-0.774637	0.02	0.035	1	Atmin
0.426885	0.334591	0.041	0.033	1	Atn1
0.416848	-0.140277	0.028	0.035	1	Atosb
0.162888	1.17715	0.026	0.016	1	Atp11b
0.0275122	2.65657	0.016	0.004	1	Atp11c
0.322674	-0.256445	0.019	0.027	1	Atp13a1
0.561378	-0.262346	0.026	0.021	1	Atp13a2
0.036785	-1.25733	0.001	0.01	1	Atp13a5
0.0194979	0.69261	0.096	0.062	1	Atp1a1
0.0115137	0.232767	0.342	0.288	1	Atp1b1
0.177493	0.311406	0.148	0.126	1	Atp1b2
0.0517071	2.07053	0.012	0.003	1	Atp23
0.34621	0.701875	0.01	0.006	1	Atp2a3
0.917232	-0.218546	0.132	0.132	1	Atp2b1
0.00204752	2.10628	0.036	0.011	1	Atp2b4
0.330818	0.185387	0.07	0.057	1	Atp2c1
0.00776304	-0.116717	0.946	0.913	1	Atp5a1
0.0336792	-0.105096	0.964	0.93	1	Atp5b
0.0529985	-0.208488	0.702	0.729	1	Atp5d
1.6207e-07	0.150963	0.997	0.987	0.00360752	Atp5e
0.000453499	-0.187582	0.932	0.929	1	Atp5g1
0.540949	-0.122504	0.661	0.67	1	Atp5g2
3.57813e-18	0.374207	0.981	0.932	7.96457e-14	Atp5k
2.36304e-06	0.147485	0.997	0.974	0.052599	Atp5md
0.00131824	0.139129	0.962	0.923	1	Atp5mpl
0.0422826	-0.130077	0.885	0.862	1	Atp5pb
0.577556	0.289748	0.142	0.136	1	Atp6ap1
0.840056	-0.268622	0.036	0.034	1	Atp6v0a2
0.511266	-0.238604	0.177	0.194	1	Atp6v0b
0.221666	0.215903	0.256	0.235	1	Atp6v0c
0.451315	-0.168855	0.065	0.077	1	Atp6v0d1
0.314688	0.207373	0.09	0.075	1	Atp6v0e
0.851504	-0.103751	0.065	0.068	1	Atp6v1b2
0.319754	-0.171839	0.048	0.061	1	Atp6v1c1
0.116506	-0.183527	0.121	0.152	1	Atp6v1d
0.0183134	0.109849	0.677	0.638	1	Atp6v1g1
0.620353	0.2228	0.052	0.047	1	Atp6v1h
0.626667	0.405026	0.017	0.014	1	Atp8a2
0.203575	1.1379	0.016	0.009	1	Atp8b2
0.222621	1.06476	0.025	0.016	1	Atp9a
0.050259	0.404916	0.028	0.013	1	Atp9b
0.636476	-0.118341	0.02	0.024	1	Atpaf2
0.425612	-0.268626	0.013	0.018	1	Atpsckmt
0.0622473	1.36915	0.016	0.006	1	Atr
0.565725	-0.392707	0.1	0.111	1	Atraid
0.306084	0.853603	0.025	0.017	1	Atrn
0.953089	0.659423	0.012	0.011	1	Atrnl1
0.0169584	0.577101	0.132	0.094	1	Atrx
0.946434	0.116169	0.096	0.096	1	Atxn1
0.152443	0.546808	0.049	0.034	1	Atxn10
0.769708	0.524785	0.015	0.013	1	Atxn1l
0.244218	0.403092	0.119	0.102	1	Atxn2
0.113186	0.757637	0.051	0.034	1	Atxn2l
0.822465	0.638867	0.009	0.01	1	Atxn3
0.0070393	1.285	0.049	0.023	1	Atxn7
0.892457	0.416969	0.016	0.017	1	Atxn7l1
0.118687	-1.39936	0.006	0.014	1	Atxn7l3
0.192309	0.4042	0.048	0.034	1	Atxn7l3b
0.900555	0.167369	0.019	0.02	1	AU022252
0.572842	-0.398483	0.026	0.031	1	AU040320
0.170118	-0.317884	0.097	0.122	1	Auh
0.84994	-0.483051	0.065	0.062	1	Aup1
0.304982	-0.568242	0.025	0.034	1	Aurka
0.0199269	-0.838885	0.015	0.034	1	Auts2
0.294024	0.117347	0.022	0.031	1	Aven
0.36584	-0.675563	0.016	0.023	1	Avil
0.252377	-0.694203	0.042	0.055	1	Avpi1
0.38178	-1.84358	0.006	0.01	1	AW146154
0.835771	-0.349825	0.035	0.037	1	AW209491
0.316424	0.823157	0.026	0.018	1	Axin1
0.765384	0.1767	0.013	0.011	1	Axin2
0.0822363	0.599331	0.08	0.057	1	Axl
0.709468	-0.153174	0.045	0.05	1	Azi2
0.447376	-0.380285	0.077	0.088	1	Azin1
0.430235	-0.14759	0.086	0.099	1	B230219D22Rik
0.815741	-0.125993	0.331	0.335	1	B2m
0.955418	0.80469	0.01	0.01	1	B3galnt1
0.757627	0.137419	0.119	0.115	1	B3galnt2
0.215513	-0.41912	0.007	0.014	1	B3galt1
0.350402	0.382828	0.045	0.035	1	B3gat3
0.342183	0.336593	0.045	0.035	1	B4galt1
0.245886	-0.493119	0.009	0.016	1	B4galt4
0.241524	-0.820013	0.013	0.021	1	B4galt5
0.593983	-0.130842	0.007	0.01	1	B4galt7
0.157462	1.23004	0.019	0.01	1	B9d2
0.126983	0.525285	0.132	0.109	1	Babam1
0.758244	-0.11737	0.038	0.041	1	Babam2
0.00687993	-1.79614	0.019	0.044	1	Bace1
0.146284	-0.573379	0.036	0.052	1	Bach1
0.641425	0.336575	0.02	0.017	1	Bad
0.135257	-0.359619	0.247	0.281	1	Bag1
0.679398	0.369466	0.036	0.041	1	Bag2
0.000306873	0.306555	0.368	0.285	1	Bag3
0.00210123	2.73373	0.026	0.006	1	Bag4
0.91228	0.224707	0.036	0.035	1	Bag5
0.396913	-0.236478	0.126	0.143	1	Bag6
0.193418	1.08673	0.01	0.004	1	Bahcc1
0.610647	0.414824	0.016	0.013	1	Bak1
0.636104	-0.24252	0.02	0.024	1	Banp
0.148563	-1.2671	0.025	0.038	1	Bap1
0.189085	1.48023	0.01	0.004	1	Barx2
0.386648	-0.492208	0.035	0.044	1	Bax
0.940376	0.153443	0.064	0.064	1	Baz1b
0.226568	-0.546715	0.023	0.034	1	Baz2a
0.033872	0.887549	0.054	0.031	1	Baz2b
1.56339e-05	0.55638	0.272	0.18	0.347995	Bbip1
0.286208	1.38748	0.015	0.009	1	Bbof1
0.0359262	-1.39288	0.004	0.016	1	Bbs4
0.721647	0.166308	0.015	0.017	1	Bbs7
0.74657	0.297117	0.01	0.009	1	Bbs9
0.0330579	-1.02539	0.019	0.038	1	Bbx
0.377871	0.375028	0.18	0.169	1	BC005537
0.222943	0.433807	0.045	0.033	1	BC005624
0.368861	-0.772731	0.01	0.016	1	BC024978
0.387482	-0.642161	0.006	0.01	1	BC028528
0.971507	0.596272	0.029	0.03	1	BC029722
0.874595	0.167715	0.052	0.051	1	BC031181
9.93516e-17	1.68476	0.225	0.071	2.21147e-12	BC048679
0.846496	0.425513	0.052	0.051	1	Bcam
0.240892	0.837506	0.028	0.018	1	Bcar1
0.625034	-0.113466	0.154	0.169	1	Bcas2
0.807191	-0.151783	0.057	0.06	1	Bcat2
0.297285	0.170731	0.198	0.182	1	Bccip
0.0994672	-0.118762	0.015	0.006	1	Bcdin3d
0.177063	-1.25604	0.006	0.013	1	Bche
0.89125	-0.124253	0.237	0.237	1	Bckdha
0.217537	-0.52985	0.035	0.048	1	Bckdhb
0.714857	-0.316143	0.233	0.23	1	Bckdk
0.210894	-0.33615	0.026	0.038	1	Bcl10
0.0392214	1.60292	0.017	0.006	1	Bcl2
0.6111	0.554134	0.016	0.013	1	Bcl2l1
0.462699	-0.705243	0.009	0.013	1	Bcl2l11
0.719543	-0.199633	0.016	0.018	1	Bcl2l12
0.530462	0.218128	0.067	0.06	1	Bcl2l13
0.676598	0.491732	0.029	0.026	1	Bcl2l2
0.0365266	0.388449	0.15	0.113	1	Bcl6
0.227981	1.14674	0.026	0.017	1	Bcl7a
0.0492688	-0.861328	0.039	0.062	1	Bcl7c
0.30787	0.928316	0.025	0.017	1	Bcl9l
0.733595	0.131576	0.087	0.084	1	Bclaf1
0.420419	0.293169	0.044	0.035	1	Bcor
0.553458	0.970325	0.012	0.009	1	Bcorl1
0.184579	0.820106	0.038	0.026	1	Bcs1l
0.000953379	-1.92449	0.012	0.04	1	Bdh1
0.0216609	1.30463	0.041	0.02	1	Bdp1
0.939379	0.189901	0.067	0.067	1	Becn1
0.909836	0.401589	0.019	0.02	1	Bet1l
0.452043	0.112404	0.103	0.091	1	Bex1
0.601005	0.313381	0.08	0.074	1	Bfar
0.25736	-1.02526	0.062	0.048	1	Bgn
0.103013	0.305355	0.17	0.142	1	Bhlhe40
0.669125	-0.104806	0.118	0.128	1	Bhlhe41
0.309349	0.508544	0.035	0.026	1	Bicc1
0.0380977	-1.28191	0.003	0.013	1	Bicra
0.0119331	1.60857	0.035	0.014	1	Bicral
0.217648	-0.118149	0.552	0.528	1	Bin1
0.832968	-0.191754	0.01	0.011	1	Bin3
0.252464	0.705406	0.039	0.028	1	Birc2
0.560189	0.280054	0.012	0.009	1	Birc3
0.598032	0.219294	0.078	0.072	1	Birc6
0.527215	-0.841533	0.012	0.016	1	Bivm
0.241113	-0.50625	0.054	0.07	1	Blcap
0.258556	0.561025	0.052	0.04	1	Blmh
0.0170852	0.469023	0.233	0.19	1	Bloc1s1
0.40772	-0.25283	0.036	0.045	1	Bloc1s2
0.0238902	-1.2144	0.02	0.041	1	Bloc1s4
0.00703817	-0.752813	0.013	0.035	1	Bloc1s5
0.55428	-0.24047	0.17	0.186	1	Bltp2
0.13256	-1.24993	0.023	0.037	1	Blvra
0.946383	-0.315173	0.023	0.023	1	Blvrb
0.705601	-0.367704	0.032	0.035	1	Blzf1
0.461863	-0.331933	0.081	0.094	1	Bmi1
0.284602	0.665627	0.032	0.023	1	Bmp1
0.274452	-0.28099	0.026	0.037	1	Bmp2k
0.366609	0.964895	0.02	0.014	1	Bmp4
0.416165	-0.198422	0.019	0.026	1	Bmp5
0.298201	-0.536349	0.023	0.033	1	Bmp6
0.813763	0.247873	0.009	0.01	1	Bmper
0.586024	-0.150187	0.013	0.01	1	Bmpr1b
0.244988	-0.173643	0.119	0.143	1	Bmpr2
0.889904	0.14924	0.044	0.043	1	Bms1
0.104277	0.595143	0.039	0.024	1	Bmt2
0.16715	0.49417	0.026	0.016	1	Bmyc
0.0643123	-0.379184	0.036	0.058	1	Bnip1
0.0714141	-0.239671	0.343	0.409	1	Bnip3
0.229599	0.984893	0.012	0.006	1	Boc
0.980888	-0.14894	0.228	0.231	1	Bod1
0.0272271	0.620388	0.094	0.064	1	Bod1l
0.544714	-0.21968	0.125	0.138	1	Bola1
0.120654	0.194365	0.224	0.191	1	Bola2
0.557181	0.130243	0.035	0.041	1	Bop1
0.844374	-0.139132	0.029	0.031	1	Borcs5
0.958492	-0.166026	0.015	0.014	1	Borcs8
0.0147059	0.546888	0.169	0.126	1	Bpgm
0.120837	-0.260659	0.047	0.067	1	Bphl
0.179051	-0.519357	0.036	0.051	1	Bpnt1
0.0665408	0.460729	0.154	0.125	1	Bpnt2
0.000788815	0.975699	0.094	0.048	1	Bptf
0.43544	-0.28362	0.007	0.011	1	Braf
0.310243	0.357176	0.049	0.038	1	Brap
0.613369	0.255224	0.058	0.052	1	Brcc3
0.587179	0.467131	0.039	0.034	1	Brd1
0.175452	0.64821	0.076	0.058	1	Brd2
0.158128	-0.305486	0.036	0.052	1	Brd3
0.0545321	0.546632	0.124	0.094	1	Brd7
0.00424976	1.54372	0.036	0.013	1	Brd8
0.501208	-0.452079	0.019	0.024	1	Brd9
0.95769	0.14409	0.012	0.011	1	Brf1
0.425183	-0.100309	0.048	0.058	1	Brix1
0.441598	-0.616895	0.089	0.101	1	Brk1
0.919064	-0.314069	0.038	0.037	1	Brox
0.706464	0.317012	0.013	0.016	1	Brpf1
0.367024	-0.650057	0.016	0.023	1	Bscl2
0.178776	0.761454	0.048	0.034	1	Bsdc1
0.590822	0.455437	0.057	0.051	1	Bst2
0.165173	0.659715	0.026	0.016	1	Btaf1
0.914702	0.284743	0.019	0.02	1	Btbd10
0.16895	-0.323885	0.033	0.048	1	Btbd3
0.906204	-0.305132	0.023	0.024	1	Btbd6
0.584317	0.306748	0.044	0.038	1	Btbd7
0.670123	-0.523477	0.012	0.014	1	Btbd8
0.38415	-0.768293	0.006	0.01	1	Btbd9
0.554238	-0.367535	0.013	0.017	1	Btd
0.574317	-0.165711	0.407	0.428	1	Btf3
0.689204	0.364092	0.031	0.027	1	Btf3l4
0.00329808	0.829805	0.074	0.038	1	Btg1
0.177236	0.444837	0.045	0.031	1	Btg2
0.294107	0.191999	0.015	0.009	1	Btg3
0.232544	0.476095	0.025	0.016	1	Btrc
0.547563	0.187088	0.07	0.062	1	Bub3
0.74412	-0.247913	0.052	0.048	1	Bud23
0.449874	0.127274	0.141	0.129	1	Bud31
0.051143	-0.472151	0.128	0.169	1	Bves
0.267377	-0.351325	0.035	0.047	1	Bysl
0.00676731	0.670403	0.125	0.082	1	Bzw1
0.473411	0.124279	0.154	0.142	1	Bzw2
0.119527	1.67197	0.012	0.004	1	C130074G19Rik
0.0981308	-0.320863	0.144	0.177	1	C1d
0.0981485	-0.757503	0.026	0.043	1	C1galt1
0.695321	0.160801	0.039	0.035	1	C1galt1c1
0.00727001	1.21237	0.055	0.027	1	C1qa
0.0374218	0.465285	0.048	0.027	1	C1qb
0.929318	0.116922	0.185	0.196	1	C1qbp
0.796631	0.101619	0.047	0.044	1	C1qc
0.805006	-0.154141	0.023	0.021	1	C1qtnf12
0.465817	-0.171964	0.073	0.062	1	C1qtnf4
0.217872	-1.38544	0.004	0.01	1	C1qtnf7
0.143076	0.329296	0.08	0.061	1	C1qtnf9
0.287801	0.349952	0.032	0.023	1	C1ra
0.201516	0.287487	0.067	0.051	1	C1s1
0.531301	0.105024	0.183	0.173	1	C2cd2
0.385989	0.801409	0.022	0.016	1	C2cd2l
0.555525	0.698881	0.012	0.009	1	C2cd3
0.594559	-0.293233	0.007	0.01	1	C2cd5
0.0961999	0.562083	0.11	0.085	1	C3
0.0426891	1.22988	0.022	0.009	1	C4b
0.825416	-0.517172	0.01	0.011	1	C5ar1
0.971003	-0.79829	0.017	0.017	1	C87436
0.245586	-0.549677	0.013	0.021	1	C9orf72
0.748388	0.340677	0.01	0.009	1	Caap1
0.308348	0.579248	0.052	0.041	1	Cab39l
0.0264673	1.90963	0.023	0.009	1	Cables2
0.249056	0.426971	0.051	0.038	1	Cacfd1
0.351156	-0.235388	0.449	0.477	1	Cacna1s
0.699031	-0.29291	0.298	0.313	1	Cacna2d1
0.334971	-0.303502	0.151	0.172	1	Cacnb1
0.126004	0.295405	0.349	0.332	1	Cacng1
0.223295	-0.204482	0.15	0.176	1	Cacng6
0.958265	0.113298	0.012	0.011	1	Cactin
0.557908	0.223658	0.061	0.054	1	Cacul1
0.0208995	0.288852	0.279	0.227	1	Cacybp
0.117598	-1.413	0.006	0.014	1	Cad
0.912706	0.135553	0.06	0.061	1	Calcoco1
0.585825	0.149319	0.042	0.037	1	Calcrl
0.00375196	0.157906	0.776	0.735	1	Calm1
0.41631	-0.13262	0.365	0.394	1	Calm2
0.831433	-0.163396	0.334	0.34	1	Calm3
0.00897471	0.35435	0.247	0.194	1	Calr
0.432087	0.740907	0.015	0.01	1	Calr3
0.994155	0.197931	0.106	0.108	1	Calu
0.0138209	0.582564	0.08	0.048	1	Camk1
0.0797924	0.285956	0.276	0.245	1	Camk2a
0.995606	0.149917	0.071	0.072	1	Camk2b
0.323508	-0.396919	0.054	0.067	1	Camk2d
0.0377983	0.953064	0.065	0.041	1	Camk2n1
0.114733	-1.92458	0.006	0.014	1	Camkk2
0.940459	0.26838	0.023	0.023	1	Caml
0.700703	0.388172	0.026	0.03	1	Camsap1
0.00528176	1.61692	0.026	0.007	1	Camsap2
0.0519804	1.08314	0.019	0.007	1	Cand1
0.765406	0.4314	0.019	0.021	1	Cant1
0.185348	0.269048	0.203	0.183	1	Canx
0.51889	0.509805	0.023	0.018	1	Cap1
0.0614362	0.285173	0.294	0.262	1	Cap2
0.883323	-0.115716	0.042	0.044	1	Capg
0.794257	0.224134	0.068	0.065	1	Capn1
0.435911	-0.142852	0.007	0.011	1	Capn15
0.83032	-0.177388	0.074	0.078	1	Capn2
0.323206	-0.178622	0.108	0.125	1	Capn3
0.569999	0.364696	0.077	0.071	1	Capn7
0.793647	0.35127	0.087	0.085	1	Caprin1
0.744506	0.117284	0.054	0.05	1	Capza1
0.264255	-0.472139	0.015	0.023	1	Car11
0.843796	-0.327296	0.052	0.055	1	Car14
0.00745863	1.51234	0.036	0.014	1	Car2
1.14934e-30	1.12227	0.592	0.298	2.55831e-26	Car3
0.427961	0.496395	0.028	0.021	1	Car4
0.530687	-0.136029	0.012	0.016	1	Card10
0.065717	-0.25511	0.208	0.26	1	Card19
0.753439	0.469214	0.012	0.01	1	Carhsp1
0.144345	0.55603	0.064	0.047	1	Carm1
0.00415444	0.197024	0.515	0.457	1	Carnmt1
0.766904	-0.10037	0.02	0.023	1	Carns1
0.220195	0.236512	0.071	0.055	1	Cars
0.921688	0.456947	0.023	0.023	1	Cars2
0.96188	-0.34132	0.035	0.035	1	Casc3
0.00954085	-0.906069	0.035	0.065	1	Casd1
0.656308	-0.429471	0.022	0.026	1	Cask
0.345614	0.390184	0.028	0.02	1	Caskin2
0.00109426	-1.18115	0.029	0.067	1	Casp12
0.315298	0.88786	0.016	0.01	1	Casp7
0.0106455	2.5649	0.016	0.003	1	Casp8
0.495243	-0.148789	0.017	0.023	1	Casp8ap2
9.33554e-07	-0.247262	0.943	0.921	0.02078	Casq1
0.643953	0.249005	0.019	0.023	1	Casq2
0.0560162	-0.558234	0.151	0.189	1	Cast
0.432874	0.244338	0.073	0.087	1	Castor2
0.00943981	0.318161	0.304	0.25	1	Cat
0.0074804	0.364453	0.27	0.216	1	Cav1
0.000671423	1.0727	0.105	0.057	1	Cav2
0.107484	-0.702308	0.078	0.102	1	Cav3
8.13187e-05	0.576844	0.263	0.18	1	Cavin1
0.000237621	0.673121	0.221	0.149	1	Cavin2
0.971896	0.210086	0.032	0.033	1	Cavin3
0.312802	-0.285231	0.214	0.24	1	Cavin4
0.768298	-0.155335	0.039	0.043	1	Cbfa2t3
0.0722296	-0.256509	0.14	0.177	1	Cbfb
0.468165	-0.669847	0.009	0.013	1	Cbl
0.138439	0.843331	0.023	0.013	1	Cblb
0.114181	1.02629	0.035	0.021	1	Cbll1
0.0217709	-0.809146	0.029	0.054	1	Cbr1
0.00372781	-0.995866	0.047	0.085	1	Cbr2
0.791804	-0.105876	0.061	0.065	1	Cbr4
0.359765	-0.310961	0.031	0.04	1	Cbwd1
0.571033	0.182337	0.115	0.106	1	Cbx1
0.177029	1.41259	0.015	0.007	1	Cbx4
0.670779	0.584752	0.048	0.044	1	Cbx5
0.533252	0.707252	0.025	0.02	1	Cbx6
0.637965	-0.487396	0.02	0.024	1	Cby1
0.954986	-0.535692	0.017	0.017	1	Cc2d1a
0.941242	0.210453	0.025	0.026	1	Cc2d1b
0.871467	0.392954	0.013	0.014	1	Cc2d2a
0.179347	0.215345	0.081	0.064	1	Ccar1
0.367914	-0.919849	0.016	0.023	1	Ccar2
0.976155	0.261006	0.036	0.037	1	Ccdc117
0.800186	0.192946	0.086	0.084	1	Ccdc12
0.60502	0.302345	0.071	0.065	1	Ccdc127
0.229922	0.765961	0.012	0.006	1	Ccdc130
0.693055	-0.372631	0.013	0.016	1	Ccdc134
0.74657	-0.553727	0.01	0.009	1	Ccdc137
0.485422	-0.810226	0.028	0.034	1	Ccdc167
0.288808	0.76784	0.033	0.024	1	Ccdc174
0.36806	0.646699	0.031	0.023	1	Ccdc181
0.736854	-0.523348	0.036	0.04	1	Ccdc186
0.7708	-0.487922	0.022	0.024	1	Ccdc22
0.786561	-0.238611	0.016	0.014	1	Ccdc28a
0.094595	-0.229294	0.035	0.054	1	Ccdc28b
0.618666	-0.404653	0.009	0.011	1	Ccdc32
0.423971	0.674936	0.026	0.02	1	Ccdc34
0.976905	-0.153783	0.15	0.15	1	Ccdc43
0.466182	0.871994	0.017	0.013	1	Ccdc51
0.156288	-0.762309	0.055	0.074	1	Ccdc58
0.35654	-0.273509	0.087	0.105	1	Ccdc6
0.90716	0.229606	0.02	0.021	1	Ccdc66
0.110171	-0.46505	0.015	0.027	1	Ccdc71
0.0103183	1.6634	0.044	0.02	1	Ccdc71l
0.339128	0.454561	0.042	0.033	1	Ccdc80
0.0330459	1.06443	0.02	0.007	1	Ccdc82
0.955389	0.173607	0.012	0.011	1	Ccdc84
0.10731	-0.682242	0.019	0.033	1	Ccdc85a
0.441292	0.182968	0.08	0.07	1	Ccdc85b
0.282162	0.972576	0.033	0.024	1	Ccdc85c
0.511012	-0.139692	0.062	0.054	1	Ccdc86
0.896061	-0.194739	0.017	0.018	1	Ccdc88a
0.7962	0.323859	0.028	0.026	1	Ccdc88c
0.589382	-0.764926	0.007	0.01	1	Ccdc9
0.729992	-0.347648	0.093	0.088	1	Ccdc90b
0.666898	0.260674	0.11	0.106	1	Ccdc91
0.288169	0.948942	0.015	0.009	1	Ccdc93
0.708849	0.222619	0.042	0.047	1	Ccdc97
0.753243	-0.876757	0.01	0.009	1	Ccl21a
0.969307	-0.820511	0.013	0.013	1	Ccl24
0.526782	-0.637048	0.012	0.016	1	Ccl25
0.670049	0.401557	0.029	0.026	1	Ccl6
0.553458	1.35396	0.012	0.009	1	Ccl8
0.284611	0.604848	0.022	0.014	1	Ccl9
0.577867	-0.193181	0.026	0.031	1	Ccm2
0.137056	1.17275	0.023	0.013	1	Ccm2l
0.0201485	-0.45649	0.084	0.123	1	Ccn1
0.493051	-0.10072	0.026	0.033	1	Ccn2
0.507437	0.991024	0.023	0.018	1	Ccnb1ip1
0.823766	-0.444947	0.032	0.034	1	Ccnc
0.533858	0.444115	0.01	0.007	1	Ccnd1
0.00936026	0.530677	0.047	0.021	1	Ccnd2
0.0756249	0.990877	0.033	0.018	1	Ccnd3
0.347881	-0.446145	0.048	0.06	1	Ccndbp1
0.796805	-0.120784	0.022	0.02	1	Ccne2
0.461382	-0.241112	0.667	0.664	1	Ccng1
0.731688	-0.302029	0.052	0.057	1	Ccnh
0.40844	-0.124414	0.062	0.052	1	Ccni
0.228633	0.94093	0.012	0.006	1	Ccnj
0.631876	0.228536	0.15	0.145	1	Ccnk
0.590723	0.280753	0.042	0.037	1	Ccnl1
0.217249	0.576816	0.045	0.033	1	Ccnq
0.182958	0.916229	0.039	0.027	1	Ccnt1
0.353938	0.536498	0.057	0.047	1	Ccnt2
0.0638383	0.844152	0.02	0.009	1	Ccnyl1
0.750814	-0.180854	0.01	0.009	1	Ccp110
0.0130996	1.30854	0.052	0.027	1	Ccpg1
0.0449706	-1.09598	0.013	0.028	1	Ccrl2
0.811646	-0.14835	0.028	0.03	1	Ccs
0.976776	0.421026	0.09	0.094	1	Ccser2
0.342213	0.187973	0.254	0.245	1	Cct5
0.159594	0.605451	0.086	0.067	1	Ccz1
0.771736	0.35122	0.015	0.013	1	Cd163
0.297596	-0.197011	0.186	0.211	1	Cd164
0.612277	0.215806	0.068	0.062	1	Cd200
0.0793538	0.989083	0.028	0.014	1	Cd248
0.0256486	-0.330185	0.365	0.427	1	Cd24a
0.230906	0.519466	0.035	0.024	1	Cd2ap
0.802234	-0.346044	0.068	0.072	1	Cd300lg
0.392172	-0.133193	0.045	0.055	1	Cd302
0.486837	-0.493278	0.039	0.047	1	Cd320
0.342584	0.2934	0.094	0.081	1	Cd34
1.91996e-08	0.573908	0.517	0.401	0.000427363	Cd36
0.783116	0.312142	0.022	0.02	1	Cd38
0.952514	0.297255	0.012	0.011	1	Cd44
0.411817	0.254823	0.09	0.079	1	Cd47
0.957875	0.143053	0.01	0.01	1	Cd52
0.159909	-0.858313	0.012	0.021	1	Cd59b
0.0578148	0.191674	0.315	0.274	1	Cd63
0.0169727	2.254	0.017	0.004	1	Cd68
3.24881e-05	1.10005	0.122	0.06	0.723153	Cd74
0.0818836	0.235661	0.254	0.218	1	Cd81
0.158746	-1.22561	0.012	0.021	1	Cd82
0.700252	0.317601	0.051	0.047	1	Cd9
0.250989	0.53161	0.076	0.061	1	Cd93
0.138257	-0.514362	0.058	0.079	1	Cd99l2
0.024013	0.501846	0.052	0.028	1	Cdadc1
0.533018	-0.203004	0.07	0.079	1	Cdc123
0.252827	-0.317764	0.062	0.078	1	Cdc14a
0.750045	0.608736	0.012	0.01	1	Cdc14b
0.645873	0.577294	0.022	0.018	1	Cdc23
0.20174	0.238978	0.154	0.132	1	Cdc26
0.620135	-0.354958	0.017	0.021	1	Cdc27
0.0375911	0.10343	0.436	0.403	1	Cdc34
0.164393	0.292616	0.14	0.116	1	Cdc37
0.278227	0.198491	0.119	0.104	1	Cdc37l1
0.512627	0.867632	0.023	0.018	1	Cdc40
0.759585	-0.155054	0.298	0.311	1	Cdc42
0.736731	0.39011	0.055	0.061	1	Cdc42bpa
0.498074	0.508323	0.02	0.016	1	Cdc42bpb
0.150591	1.10013	0.013	0.006	1	Cdc42bpg
0.528359	0.427427	0.023	0.018	1	Cdc42ep1
0.582032	0.282339	0.035	0.03	1	Cdc42ep2
0.856434	-0.17148	0.11	0.108	1	Cdc42ep3
0.225113	1.57805	0.012	0.006	1	Cdc42ep4
0.400793	-0.134124	0.022	0.016	1	Cdc42se1
0.244629	0.728699	0.054	0.041	1	Cdc42se2
0.120362	0.489771	0.129	0.105	1	Cdc5l
0.684595	-0.208783	0.071	0.078	1	Cdc73
0.0308869	2.33086	0.013	0.003	1	Cdca4
0.227042	0.157901	0.118	0.098	1	Cdh13
0.595168	-0.750763	0.017	0.021	1	Cdh15
0.0948519	1.1202	0.019	0.009	1	Cdh4
0.437167	0.424809	0.148	0.139	1	Cdh5
0.393099	-0.119548	0.089	0.104	1	Cdip1
0.700965	-0.608699	0.015	0.017	1	Cdk10
0.584407	-0.308859	0.078	0.087	1	Cdk11b
0.5284	0.879981	0.01	0.007	1	Cdk12
0.797459	0.251659	0.029	0.027	1	Cdk13
0.236572	-0.603562	0.077	0.095	1	Cdk16
0.475502	0.330475	0.017	0.013	1	Cdk17
0.147437	1.82038	0.013	0.006	1	Cdk18
0.649018	-0.295931	0.035	0.04	1	Cdk19
0.221598	0.435743	0.116	0.098	1	Cdk2ap1
0.291501	0.626991	0.055	0.044	1	Cdk4
0.0877559	1.22984	0.038	0.023	1	Cdk5
0.234188	-0.235351	0.029	0.041	1	Cdk5rap1
0.71473	-0.383755	0.015	0.017	1	Cdk5rap2
0.0594903	1.31196	0.025	0.011	1	Cdk7
0.686961	0.220151	0.033	0.03	1	Cdk9
0.363887	-0.575247	0.033	0.043	1	Cdkal1
0.460026	1.16861	0.017	0.013	1	Cdkl2
0.445559	-0.234181	0.074	0.087	1	Cdkn1b
0.410032	0.476467	0.045	0.037	1	Cdkn1c
0.129834	-0.752324	0.013	0.024	1	Cdkn2aip
0.135004	-0.399793	0.035	0.051	1	Cdkn2aipnl
0.169631	-0.941934	0.022	0.034	1	Cdkn2c
0.273407	-0.656696	0.022	0.031	1	Cdkn2d
0.393612	0.584039	0.041	0.033	1	Cdnf
0.0784012	1.39207	0.017	0.007	1	Cdon
0.123568	-0.438936	0.036	0.054	1	Cdpf1
0.00336464	1.50488	0.048	0.02	1	Cds2
0.337012	-0.223563	0.224	0.251	1	Cdv3
0.429628	0.906155	0.015	0.01	1	Cdyl
0.548565	0.375213	0.179	0.173	1	Cebpb
0.120426	0.14226	0.07	0.05	1	Cebpd
0.363931	-0.291962	0.1	0.118	1	Cebpg
0.676131	0.474085	0.077	0.072	1	Cebpz
0.448896	0.968153	0.016	0.011	1	Cecr2
0.408719	-0.16705	0.109	0.125	1	Celf1
0.204183	-0.262832	0.132	0.157	1	Celf2
0.0771036	1.72887	0.017	0.007	1	Celsr2
0.881871	-0.513121	0.017	0.018	1	Cemip2
0.351171	-0.17415	0.137	0.156	1	Cenpb
0.0624567	1.52831	0.016	0.006	1	Cenpc1
0.201837	0.28149	0.016	0.009	1	Cenpq
0.466627	-0.369765	0.035	0.043	1	Cenpv
0.602064	0.827202	0.016	0.013	1	Cenpw
0.446082	-0.441964	0.07	0.081	1	Cenpx
0.277228	-0.448202	0.036	0.048	1	Cep104
0.374392	-0.45792	0.023	0.031	1	Cep120
0.0309779	0.41492	0.01	0.001	1	Cep135
0.257449	-0.490305	0.026	0.037	1	Cep170
0.375161	0.830687	0.036	0.028	1	Cep19
0.915968	-0.173082	0.205	0.206	1	Cep20
0.805525	0.749221	0.023	0.026	1	Cep290
0.18443	-0.352501	0.013	0.023	1	Cep295
0.963189	0.237917	0.028	0.028	1	Cep43
0.408975	0.415353	0.013	0.009	1	Cep44
0.163538	1.04975	0.026	0.016	1	Cep57
0.958512	0.394599	0.031	0.031	1	Cep63
0.742938	0.52641	0.01	0.009	1	Cep76
0.309259	-0.240824	0.039	0.051	1	Cep83
0.235653	0.49798	0.119	0.102	1	Cep85l
0.594431	1.19924	0.016	0.013	1	Cep95
0.0938075	1.35165	0.019	0.009	1	Cers5
0.62232	-0.473364	0.074	0.081	1	Cert1
6.46246e-07	1.04108	0.215	0.123	0.0143848	Ces1d
0.0961201	0.265465	0.103	0.078	1	Cetn2
0.18473	0.210856	0.102	0.082	1	Cetn3
0.538712	-0.346415	0.022	0.027	1	Cfap20
0.696679	-0.178048	0.042	0.047	1	Cfap68
0.388915	-1.99619	0.006	0.01	1	Cfap70
0.105896	0.276718	0.048	0.031	1	Cfap97
0.142069	-0.901933	0.004	0.011	1	Cfd
0.0383115	0.797209	0.064	0.04	1	Cfdp1
0.387767	0.38647	0.035	0.027	1	Cfh
0.0653824	0.652492	0.105	0.078	1	Cfl1
0.00818753	0.174448	0.656	0.611	1	Cfl2
0.838741	-0.278356	0.047	0.044	1	Cflar
0.941234	0.507582	0.016	0.016	1	Cfp
0.807484	0.246991	0.042	0.045	1	Cggbp1
0.0210138	-0.174318	0.164	0.221	1	Chac1
0.216476	-1.03821	0.012	0.02	1	Champ1
0.00123605	-0.360141	0.547	0.627	1	Chchd1
8.50415e-10	-0.2579	0.964	0.939	1.89294e-05	Chchd10
3.18095e-05	-0.201354	0.917	0.894	0.708047	Chchd2
0.600501	0.442968	0.057	0.051	1	Chchd4
0.220817	0.27407	0.06	0.045	1	Chchd5
0.805157	-0.353392	0.026	0.028	1	Chchd6
0.922524	0.260703	0.028	0.027	1	Chd1
0.788916	0.340555	0.022	0.02	1	Chd1l
0.186333	-0.291747	0.057	0.075	1	Chd2
0.74657	0.566806	0.01	0.009	1	Chd3
0.711742	0.326725	0.081	0.078	1	Chd4
0.956898	-0.151363	0.036	0.037	1	Chd6
0.869251	-0.111784	0.044	0.045	1	Chd7
0.495555	0.23698	0.038	0.031	1	Chd8
0.491962	0.558017	0.038	0.031	1	Chd9
0.764644	0.852722	0.015	0.013	1	Chek2
0.014997	1.20256	0.036	0.016	1	Cherp
0.44026	0.136683	0.028	0.021	1	Chfr
0.0951351	0.633752	0.045	0.028	1	Chic2
0.83355	-0.535941	0.01	0.011	1	Chid1
0.0837946	0.802059	0.064	0.044	1	Chm
0.152231	-0.395588	0.044	0.061	1	Chmp1a
0.266939	-0.322813	0.015	0.023	1	Chmp1b2
0.987977	0.238948	0.105	0.108	1	Chmp2b
0.430835	0.337475	0.156	0.146	1	Chmp4b
0.464448	-0.181813	0.065	0.077	1	Chmp5
0.894096	0.231586	0.042	0.044	1	Chmp7
0.739533	0.362666	0.016	0.018	1	Chodl
0.121753	0.361204	0.125	0.101	1	Chordc1
0.919383	0.108208	0.089	0.092	1	Chp1
0.649035	-0.365674	0.01	0.013	1	Chpf
0.455277	0.537766	0.016	0.011	1	Chpf2
0.029685	-0.453394	0.148	0.197	1	Chrac1
0.141211	-0.668233	0.01	0.02	1	Chrna1
0.922711	0.144986	0.028	0.027	1	Chrnb1
0.441128	-0.140856	0.026	0.02	1	Chrne
0.387005	-0.85145	0.006	0.01	1	Chst12
0.0308869	2.40991	0.013	0.003	1	Chst15
0.585508	0.17576	0.144	0.136	1	Chtop
0.614687	0.124973	0.048	0.043	1	Chuk
0.189406	-0.399348	0.263	0.294	1	Churc1
0.307699	-0.275769	0.061	0.075	1	Ciao1
0.0144479	0.525102	0.147	0.106	1	Ciao2a
0.588318	-0.261122	0.151	0.165	1	Ciao2b
0.43609	0.548071	0.055	0.047	1	Ciao3
0.555517	-0.207921	0.036	0.043	1	Ciapin1
0.0779864	1.62925	0.017	0.007	1	Ciart
0.812521	-0.301693	0.009	0.01	1	Cib1
0.540679	0.653106	0.028	0.023	1	Cibar1
0.0622868	1.02052	0.031	0.016	1	Cic
0.957114	0.150184	0.012	0.011	1	Cilk1
0.603309	-0.860868	0.017	0.021	1	Cilp
0.832368	-0.190092	0.062	0.065	1	Cipc
0.34323	-0.330499	0.049	0.061	1	Cir1
0.229008	0.579503	0.036	0.026	1	Cirbp
0.417534	0.345363	0.142	0.13	1	Cish
0.121906	-0.159599	0.167	0.206	1	Cited2
0.0607186	-0.907096	0.039	0.061	1	Cited4
0.671012	0.592587	0.032	0.028	1	Ciz1
0.614731	-0.137528	0.016	0.013	1	Ckb
1.87121e-17	-0.139028	1	1	4.16512e-13	Ckm
0.000159114	-0.186352	0.919	0.898	1	Ckmt2
0.0784203	0.634907	0.07	0.048	1	Clasp1
0.20102	-0.630712	0.057	0.074	1	Clasp2
0.710131	-0.872689	0.015	0.017	1	Clasrp
0.203831	-0.466133	0.051	0.067	1	Clcc1
0.876496	-0.205889	0.11	0.115	1	Clcn1
0.519064	0.441694	0.067	0.078	1	Clcn3
0.237972	0.109644	0.102	0.084	1	Clcn4
0.528945	1.24753	0.01	0.007	1	Clcn6
0.807024	0.122742	0.023	0.021	1	Clcn7
0.951714	-0.297755	0.025	0.024	1	Cldn12
0.604637	-0.246771	0.029	0.034	1	Cldn5
0.0200647	0.856235	0.106	0.072	1	Cldnd1
0.11974	1.25222	0.016	0.007	1	Clec10a
0.535501	0.238995	0.01	0.007	1	Clec14a
0.811375	0.143003	0.026	0.028	1	Clec16a
0.00183995	0.770768	0.142	0.091	1	Clec2d
0.182498	0.56958	0.068	0.052	1	Clec3b
0.176561	1.09615	0.028	0.017	1	Clic1
0.285115	0.413949	0.124	0.109	1	Clic4
0.634882	-0.15496	0.115	0.108	1	Clint1
0.00554609	0.379933	0.455	0.407	1	Clip1
0.435126	-0.121396	0.154	0.174	1	Clip4
0.298082	-0.270794	0.058	0.072	1	Clk3
0.278328	-0.348011	0.064	0.081	1	Clk4
0.451681	0.307014	0.016	0.011	1	Clmp
0.389394	-0.368698	0.006	0.01	1	Cln3
0.147331	-0.585486	0.025	0.038	1	Cln5
0.709212	-0.451888	0.015	0.017	1	Cln6
0.277534	-0.671836	0.016	0.024	1	Cln8
0.751074	0.427034	0.052	0.05	1	Clock
0.259762	1.26204	0.013	0.007	1	Clp1
0.79257	0.121478	0.067	0.072	1	Clpb
0.384393	0.513643	0.061	0.051	1	Clptm1
0.25823	0.33313	0.161	0.143	1	Clpx
0.93515	0.240909	0.023	0.023	1	Clstn1
0.468764	0.134171	0.164	0.155	1	Cltb
0.277948	-0.230277	0.224	0.254	1	Cltc
3.90502e-07	-1.3015	0.109	0.209	0.00869218	Clu
0.935458	0.283493	0.019	0.018	1	Cluap1
0.690842	-0.147472	0.158	0.152	1	Cluh
0.225857	0.578215	0.09	0.074	1	Clybl
0.249385	-0.279996	0.039	0.052	1	Cmas
0.801392	0.139457	0.173	0.173	1	Cmc1
0.109708	-0.550789	0.065	0.089	1	Cmc2
0.134385	-1.35748	0.019	0.031	1	Cmc4
0.834132	-0.27472	0.01	0.011	1	Cmklr1
0.729342	-0.107534	0.076	0.071	1	Cmpk1
0.22031	-0.223634	0.089	0.109	1	Cmss1
0.775289	0.27615	0.015	0.013	1	Cmtm3
0.930299	0.162709	0.025	0.026	1	Cmtm6
0.284997	-0.484447	0.016	0.024	1	Cmtm7
0.340017	1.20199	0.01	0.006	1	Cmtr1
0.179643	-0.857548	0.006	0.013	1	Cmtr2
0.00178295	0.215373	0.866	0.813	1	Cmya5
0.604024	-0.118658	0.029	0.034	1	Cndp2
0.420218	-0.314528	0.09	0.105	1	Cnep1r1
0.197789	-0.179912	0.131	0.157	1	Cnih1
0.179118	-0.544796	0.076	0.096	1	Cnksr1
0.266671	0.304773	0.013	0.007	1	Cnksr3
0.0604365	-0.560428	0.031	0.016	1	Cnn2
0.890849	-0.122363	0.039	0.038	1	Cnn3
0.48476	0.134278	0.073	0.085	1	Cnot1
0.382436	-0.303672	0.033	0.043	1	Cnot10
0.302808	0.290361	0.036	0.027	1	Cnot11
0.951061	-0.279293	0.028	0.027	1	Cnot3
0.545443	0.311913	0.076	0.068	1	Cnot4
0.110982	-1.36891	0.012	0.023	1	Cnot6
0.944681	-0.117282	0.029	0.03	1	Cnot6l
0.327961	0.25863	0.1	0.087	1	Cnot7
0.640388	-0.250444	0.02	0.024	1	Cnot9
0.194979	-0.743775	0.01	0.018	1	Cnp
0.521906	-0.821936	0.02	0.026	1	Cnppd1
0.939959	0.423383	0.015	0.014	1	Cnpy3
0.192483	0.263536	0.01	0.004	1	Cnrip1
0.514808	0.475862	0.061	0.054	1	Cnst
0.535097	-0.531085	0.022	0.027	1	Cntfr
0.0152318	1.79316	0.02	0.006	1	Cntln
0.766988	0.256851	0.013	0.011	1	Cntrl
0.222639	-0.228715	0.211	0.241	1	Coa3
0.222966	-0.524012	0.012	0.02	1	Coa4
0.828688	-0.177783	0.092	0.096	1	Coa6
0.77181	0.188781	0.017	0.016	1	Coasy
0.135952	0.557771	0.086	0.065	1	Cobl
0.20011	1.74611	0.016	0.009	1	Cobll1
0.514363	0.546885	0.023	0.018	1	Cog1
0.0521978	0.383582	0.033	0.017	1	Cog2
0.531672	0.468399	0.01	0.007	1	Cog3
0.0287038	-0.611594	0.042	0.07	1	Cog4
0.91426	0.295231	0.019	0.02	1	Cog5
0.367551	0.23035	0.031	0.023	1	Cog7
0.422927	-0.147915	0.087	0.102	1	Cog8
0.689083	0.491298	0.012	0.014	1	Coil
0.266339	0.573069	0.013	0.007	1	Col12a1
0.306011	-0.656032	0.007	0.013	1	Col14a1
0.341844	0.526904	0.07	0.058	1	Col15a1
0.244463	-0.565978	0.009	0.016	1	Col18a1
0.230506	-0.227371	0.115	0.096	1	Col1a1
0.149883	0.330129	0.166	0.142	1	Col1a2
0.813763	-0.430434	0.009	0.01	1	Col22a1
0.0519265	2.29078	0.012	0.003	1	Col24a1
0.0434293	-0.632905	0.09	0.123	1	Col4a2
0.0375361	-2.58054	0.003	0.013	1	Col4a4
0.0988602	1.06	0.039	0.024	1	Col5a1
0.78152	0.386227	0.039	0.037	1	Col5a2
0.120064	1.01884	0.035	0.021	1	Col5a3
0.68848	-0.418749	0.076	0.07	1	Col6a1
0.0108161	0.694991	0.089	0.054	1	Col6a2
0.381348	0.49968	0.106	0.095	1	Col6a3
0.116009	1.80889	0.016	0.007	1	Col6a6
0.304895	-0.527473	0.012	0.018	1	Col7a1
0.522461	-0.398496	0.012	0.016	1	Col8a1
0.789413	-2.11581	0.017	0.016	1	Colec12
0.267099	-0.60332	0.044	0.057	1	Colgalt1
0.550366	0.895119	0.012	0.009	1	Colgalt2
0.0481712	0.284916	0.246	0.207	1	Commd1
0.776894	0.307443	0.017	0.016	1	Commd10
0.984861	0.170482	0.044	0.044	1	Commd2
0.327128	-0.342978	0.186	0.204	1	Commd3
0.452319	0.108767	0.057	0.048	1	Commd4
0.390352	-0.400485	0.006	0.01	1	Commd5
0.306661	0.374684	0.054	0.043	1	Commd6
0.218542	-0.306496	0.028	0.04	1	Commd7
0.232437	-0.3603	0.061	0.078	1	Commd8
0.146972	-0.633459	0.042	0.06	1	Commd9
0.178936	-0.871313	0.013	0.023	1	Comtd1
0.412509	0.278672	0.116	0.104	1	Cop1
0.709931	0.137191	0.118	0.113	1	Copa
0.691779	-0.13841	0.151	0.145	1	Cope
0.139879	0.133364	0.071	0.052	1	Copg1
0.299277	-0.932444	0.012	0.018	1	Coprs
0.75504	-0.187771	0.186	0.193	1	Cops2
0.111289	-0.388206	0.166	0.2	1	Cops3
0.647784	-0.224122	0.166	0.177	1	Cops4
0.928144	-0.158498	0.275	0.277	1	Cops5
0.0170502	-0.499106	0.084	0.125	1	Cops7a
0.338323	-0.590381	0.009	0.014	1	Cops7b
0.418713	-0.215726	0.097	0.112	1	Cops8
0.490967	-0.136246	0.56	0.599	1	Cops9
0.694313	0.229427	0.051	0.047	1	Copz1
0.348902	-0.29032	0.452	0.461	1	Coq10a
0.0602045	-0.526442	0.084	0.115	1	Coq2
0.459925	-0.373669	0.07	0.081	1	Coq3
0.30167	-0.511034	0.017	0.026	1	Coq4
0.142024	0.597729	0.049	0.034	1	Coq6
0.0126843	0.178544	0.608	0.553	1	Coq8a
0.748388	0.531559	0.01	0.009	1	Coq8b
0.0429375	-0.276898	0.382	0.448	1	Coq9
0.838788	0.202845	0.01	0.011	1	Coro1a
0.3761	0.505549	0.012	0.007	1	Coro1c
0.226855	-0.23121	0.145	0.172	1	Coro6
0.116177	1.67196	0.016	0.007	1	Coro7
0.543113	-0.231113	0.058	0.067	1	Cox10
0.492518	-0.131574	0.118	0.106	1	Cox11
0.0529377	-1.01013	0.022	0.04	1	Cox15
0.000948107	0.176424	0.749	0.667	1	Cox17
0.101559	-0.17844	0.093	0.122	1	Cox19
0.524911	-0.206978	0.192	0.21	1	Cox20
0.000820389	-0.148748	0.964	0.952	1	Cox4i1
0.957908	-0.658389	0.013	0.013	1	Cox4i2
1.72003e-06	-0.248347	0.929	0.94	0.0382862	Cox5a
0.00525755	-0.215162	0.911	0.919	1	Cox5b
0.175403	-1.58716	0.013	0.023	1	Cox5b-ps
7.51021e-08	-0.220214	0.99	0.977	0.0016717	Cox6a2
0.00398141	0.104717	0.993	0.974	1	Cox7c
0.589579	-0.218242	0.211	0.224	1	Cox8a
0.583048	0.206835	0.013	0.01	1	Cp
0.325719	0.52252	0.064	0.052	1	Cpd
0.036019	0.207463	0.459	0.421	1	Cpe
0.152536	-0.324934	0.128	0.156	1	Cpeb1
0.591289	-0.305944	0.074	0.082	1	Cpeb3
0.00250656	-0.41256	0.142	0.209	1	Cpeb4
0.612255	0.532636	0.054	0.048	1	Cped1
0.385576	-0.8655	0.006	0.01	1	Cplane1
0.0498788	1.83111	0.019	0.007	1	Cpm
0.623567	-1.62225	0.009	0.011	1	Cpne2
0.292382	0.1859	0.033	0.024	1	Cpne3
0.0308197	2.4554	0.01	0.001	1	Cpne8
0.654542	0.562399	0.052	0.048	1	Cpox
0.792759	-0.627695	0.026	0.028	1	Cpsf1
0.598273	0.404752	0.052	0.047	1	Cpsf2
0.891428	0.133336	0.036	0.038	1	Cpsf3
0.372659	1.30199	0.012	0.007	1	Cpsf4
0.619133	-0.570022	0.033	0.038	1	Cpsf6
0.313752	-0.343359	0.025	0.034	1	Cpsf7
0.178546	-0.689831	0.017	0.028	1	Cpt1a
0.22795	0.144472	0.176	0.155	1	Cpt2
0.149685	1.06332	0.013	0.006	1	Cpxm1
0.652154	-0.565051	0.01	0.013	1	Cpxm2
0.381204	-0.116295	0.041	0.051	1	Cr1l
0.247287	0.807954	0.019	0.011	1	Cracr2b
0.316777	0.279177	0.016	0.01	1	Cradd
0.370678	-0.496025	0.01	0.016	1	Cramp1
0.0515742	0.165228	0.366	0.328	1	Crat
0.310846	-0.242064	0.039	0.051	1	Crbn
0.119	0.161288	0.049	0.033	1	Creb1
0.56303	-0.654621	0.051	0.057	1	Creb3
0.340457	1.16376	0.01	0.006	1	Creb3l1
0.346143	0.355633	0.042	0.033	1	Creb3l2
0.202829	0.976693	0.016	0.009	1	Creb5
0.926965	0.176405	0.094	0.098	1	Crebbp
0.588343	0.330601	0.064	0.058	1	Crebrf
0.757472	-0.294903	0.019	0.021	1	Crebzf
0.8487	-0.32055	0.051	0.054	1	Creld1
0.467535	0.926629	0.017	0.013	1	Creld2
0.056239	-0.523874	0.036	0.058	1	Crem
0.23834	0.498713	0.035	0.024	1	Crhr2
0.161814	0.165615	0.156	0.13	1	Crim1
0.338341	0.117942	0.272	0.255	1	Crip1
0.144032	0.432228	0.105	0.082	1	Crip2
0.057968	0.447045	0.067	0.044	1	Crispld2
0.443747	-0.25588	0.044	0.052	1	Crkl
0.0106231	2.35949	0.026	0.009	1	Crlf1
0.594559	-0.387836	0.007	0.01	1	Crlf2
0.965864	-0.225986	0.01	0.01	1	Crlf3
0.252018	0.163496	0.067	0.052	1	Crls1
0.115742	0.68373	0.054	0.037	1	Crnkl1
0.36205	0.38561	0.019	0.013	1	Crtc2
0.487994	-0.352135	0.017	0.023	1	Crtc3
0.0320366	-1.15637	0.016	0.034	1	Cry1
0.789752	0.517781	0.031	0.028	1	Cry2
1.29315e-06	-0.357498	0.863	0.896	0.0287843	Cryab
0.221048	1.28291	0.017	0.01	1	Crybb1
0.475509	0.138976	0.009	0.013	1	Cryl1
0.047731	-0.828718	0.01	0.024	1	Cryz
0.557791	0.14856	0.029	0.024	1	Cryzl1
0.0354804	-0.281373	0.507	0.567	1	Cs
0.576854	-0.567028	0.015	0.018	1	Csad
0.505	0.676519	0.022	0.017	1	Csf1
0.256342	0.906291	0.029	0.02	1	Csf1r
0.410741	0.253019	0.1	0.089	1	Csgalnact2
0.0518531	1.08308	0.023	0.01	1	Csk
0.28528	-0.363457	0.065	0.081	1	Csnk1d
0.797603	-0.1516	0.048	0.045	1	Csnk1e
0.0891161	0.179006	0.121	0.094	1	Csnk1g2
0.645479	0.408691	0.022	0.018	1	Csnk1g3
0.401601	0.167101	0.16	0.148	1	Csnk2a1
0.160523	0.980829	0.019	0.01	1	Cspg4
0.0925436	0.642961	0.052	0.034	1	Cspp1
0.263036	0.915924	0.013	0.007	1	Csrnp1
0.186773	0.606063	0.047	0.033	1	Csrp1
0.231448	-0.242455	0.07	0.088	1	Csrp3
0.0873134	-0.1993	0.833	0.824	1	Cst3
0.887045	-0.109795	0.047	0.048	1	Cstb
0.986845	0.249175	0.035	0.035	1	Cstf1
0.123494	1.17863	0.022	0.011	1	Cstf2
0.777876	-0.272369	0.022	0.024	1	Cstf3
0.548556	-0.805676	0.055	0.064	1	Cstpp1
0.634004	0.543041	0.019	0.016	1	Ctbp2
0.579585	0.316187	0.013	0.01	1	Ctbs
0.770215	0.421439	0.015	0.013	1	Ctc1
0.517833	-0.272275	0.045	0.052	1	Ctcf
0.0438102	0.493167	0.122	0.091	1	Ctdsp1
0.316284	0.792022	0.016	0.01	1	Ctdspl2
0.670037	-0.239695	0.051	0.057	1	Ctla2a
0.346612	0.474277	0.09	0.078	1	Ctnna1
0.560173	0.130173	0.013	0.017	1	Ctnna3
0.0433984	0.24354	0.283	0.244	1	Ctnnb1
0.940252	0.124216	0.016	0.016	1	Ctnnbip1
0.111994	-0.492378	0.023	0.038	1	Ctnnbl1
0.672652	0.801545	0.032	0.028	1	Ctnnd1
0.329706	-0.478245	0.028	0.037	1	Ctps
0.00448336	1.03617	0.045	0.018	1	Ctr9
0.090084	-0.337778	0.067	0.092	1	Ctsa
0.01884	0.218865	0.419	0.377	1	Ctsb
0.00130877	1.0261	0.105	0.06	1	Ctsc
0.0323923	-0.36299	0.606	0.62	1	Ctsd
0.535653	0.61555	0.025	0.02	1	Ctsh
0.371407	-0.74101	0.01	0.016	1	Ctsk
0.0922399	-0.275894	0.201	0.24	1	Ctsl
0.380957	-0.182733	0.01	0.016	1	Ctso
0.961141	0.119182	0.012	0.011	1	Ctss
0.183418	-0.692264	0.045	0.061	1	Ctsz
0.94261	0.193633	0.025	0.026	1	Cttn
0.588808	-1.25401	0.007	0.01	1	Cttnbp2nl
0.564552	-0.642717	0.015	0.018	1	Ctu2
0.535653	0.311144	0.025	0.02	1	Ctxn3
0.101999	-0.510972	0.11	0.142	1	Cuedc1
0.263575	-0.1828	0.096	0.116	1	Cuedc2
0.583029	-0.209833	0.125	0.138	1	Cul1
0.589683	0.132003	0.119	0.113	1	Cul4a
0.598465	0.252657	0.016	0.02	1	Cul4b
0.398356	-0.226187	0.188	0.207	1	Cul5
0.333917	0.943764	0.017	0.011	1	Cul9
0.042051	0.75558	0.058	0.035	1	Cutc
0.364984	0.398307	0.119	0.106	1	Cux1
0.278111	0.122203	0.259	0.24	1	Cwc15
0.648462	0.259424	0.023	0.02	1	Cwc22
0.0221344	1.80642	0.026	0.01	1	Cwc25
0.0206246	1.31443	0.047	0.024	1	Cwc27
0.00571033	0.609131	0.102	0.062	1	Cwf19l2
0.0557303	0.477007	0.243	0.209	1	Cxcl14
0.761432	0.729184	0.016	0.014	1	Cxxc1
0.0238778	-1.29761	0.023	0.045	1	Cxxc5
0.755779	0.957361	0.013	0.011	1	Cyb561
0.652154	-0.265381	0.01	0.013	1	Cyb561a3
0.0525896	1.73817	0.012	0.003	1	Cyb561d2
0.278638	-0.291507	0.1	0.121	1	Cyb5b
0.246018	-0.78812	0.019	0.028	1	Cyb5d2
0.107313	0.398107	0.058	0.04	1	Cyb5r3
0.0826691	-0.377678	0.055	0.079	1	Cyb5r4
0.79427	0.282713	0.032	0.03	1	Cyba
0.906733	-0.361637	0.02	0.021	1	Cygb
0.373714	0.427329	0.052	0.043	1	Cyhr1
0.0830908	0.229741	0.041	0.024	1	Cyld
0.406442	1.04111	0.013	0.009	1	Cyp1b1
0.650594	-0.310361	0.01	0.013	1	Cyp20a1
0.445339	-0.572257	0.015	0.01	1	Cyp26b1
0.0619343	0.743748	0.016	0.006	1	Cyp2j6
0.435366	-0.118468	0.02	0.027	1	Cyp2u1
0.24395	0.901137	0.019	0.011	1	Cyp4b1
0.753439	0.373831	0.012	0.01	1	Cyp4f13
0.383675	-1.2406	0.006	0.01	1	Cyp51
0.340754	0.334336	0.017	0.011	1	Cyren
0.462846	-0.526271	0.045	0.054	1	Cyrib
0.0556055	-0.22423	0.456	0.513	1	Cystm1
0.859585	0.38582	0.073	0.072	1	Cyth1
0.550861	-0.441179	0.013	0.017	1	Cyth2
0.596117	-0.279341	0.028	0.033	1	Cyth3
0.169407	-0.291234	0.051	0.07	1	Cyyr1
0.43527	-0.223582	0.061	0.072	1	Czib
0.120704	-0.59249	0.006	0.014	1	D17H6S53E
0.614041	0.896678	0.017	0.014	1	D2hgdh
0.230892	0.66218	0.012	0.006	1	D430041D05Rik
0.571364	-0.181376	0.097	0.108	1	D5Ertd579e
0.304193	-1.26873	0.007	0.013	1	D6Wsu163e
0.0630883	1.0565	0.016	0.006	1	Dach1
0.334564	1.01365	0.017	0.011	1	Dach2
0.174369	-0.359225	0.009	0.017	1	Dact1
0.0819606	0.288293	0.113	0.085	1	Dad1
0.340348	0.157448	0.288	0.279	1	Dag1
0.942181	0.780122	0.013	0.013	1	Dagla
0.371617	0.48317	0.032	0.024	1	Daglb
0.498599	-0.462897	0.01	0.014	1	Dalrd3
0.394539	-0.738177	0.019	0.026	1	Dand5
0.608765	-0.103335	0.017	0.021	1	Dap
0.496617	-0.106902	0.076	0.087	1	Dap3
0.0386068	2.02904	0.017	0.006	1	Dapk3
0.763079	-0.456638	0.012	0.01	1	Dapp1
0.601577	-0.153284	0.153	0.165	1	Dars
0.638337	-0.557581	0.02	0.024	1	Dars2
0.643514	0.573102	0.022	0.018	1	Daxx
0.272034	-0.652164	0.042	0.055	1	Dazap1
0.0710581	0.353434	0.147	0.119	1	Dazap2
0.0211202	0.115075	0.673	0.633	1	Dbi
0.426547	-0.976266	0.007	0.011	1	Dbn1
0.633583	0.314652	0.019	0.016	1	Dbndd2
0.599299	0.111847	0.015	0.011	1	Dbnl
0.337071	0.175119	0.125	0.111	1	Dbp
0.697772	0.217689	0.076	0.071	1	Dbt
0.795301	0.471299	0.029	0.027	1	Dcaf1
0.649744	-0.41059	0.022	0.026	1	Dcaf10
0.28327	-0.208579	0.145	0.17	1	Dcaf11
0.304912	0.390532	0.055	0.044	1	Dcaf12
0.0995128	0.190242	0.054	0.035	1	Dcaf13
0.144526	-1.23315	0.007	0.016	1	Dcaf17
0.092794	-0.40143	0.02	0.035	1	Dcaf4
0.351628	-0.308651	0.029	0.038	1	Dcaf5
0.522372	0.430571	0.144	0.138	1	Dcaf6
0.989935	0.139206	0.041	0.041	1	Dcaf7
0.0673436	-0.982385	0.01	0.023	1	Dcakd
0.191242	1.18228	0.01	0.004	1	Dcbld1
0.217872	-1.37692	0.004	0.01	1	Dck
0.0232776	0.115909	0.561	0.515	1	Dcn
0.409398	0.639885	0.013	0.009	1	Dcp1b
0.0421112	0.92863	0.022	0.009	1	Dcp2
0.816787	0.163943	0.08	0.085	1	Dctn1
0.541369	-0.145214	0.102	0.115	1	Dctn2
0.615322	-0.33863	0.112	0.119	1	Dctn3
0.263328	-0.232174	0.064	0.079	1	Dctn4
0.31508	0.665902	0.025	0.017	1	Dctn5
0.0160858	0.81551	0.115	0.079	1	Dctn6
0.00368439	-0.869298	0.083	0.13	1	Dctpp1
0.430561	0.268154	0.11	0.099	1	Dcun1d1
0.193244	-0.130947	0.118	0.145	1	Dcun1d2
0.0144636	1.31066	0.036	0.016	1	Dcun1d3
0.777089	0.388155	0.02	0.018	1	Dcun1d4
0.468025	0.127741	0.206	0.194	1	Dcun1d5
0.495513	0.223652	0.025	0.031	1	Dcxr
0.772752	0.443638	0.051	0.048	1	Dda1
0.429811	-0.260463	0.007	0.011	1	Ddah1
0.406021	0.764844	0.013	0.009	1	Ddah2
0.192445	-0.155212	0.148	0.179	1	Ddb1
0.387005	-1.09439	0.006	0.01	1	Ddb2
0.0339593	-0.950761	0.013	0.03	1	Ddhd2
0.000695195	-0.900284	0.071	0.126	1	Ddi2
0.447977	0.433439	0.029	0.023	1	Ddit3
0.152295	0.960474	0.025	0.014	1	Ddit4
0.000785009	0.277458	0.547	0.471	1	Ddit4l
0.102226	0.49801	0.086	0.064	1	Ddost
0.0614155	1.84774	0.016	0.006	1	Ddr1
0.811438	-0.202422	0.026	0.024	1	Ddr2
0.0828566	-0.360294	0.076	0.104	1	Ddt
0.809074	0.234543	0.025	0.027	1	Ddx10
0.220891	0.246349	0.131	0.111	1	Ddx17
0.708556	-0.344383	0.039	0.035	1	Ddx18
0.628746	-0.518788	0.031	0.035	1	Ddx19a
0.0565857	-1.11398	0.009	0.021	1	Ddx19b
0.197936	0.612284	0.031	0.02	1	Ddx20
0.14416	0.28066	0.106	0.084	1	Ddx21
0.776954	0.847918	0.019	0.017	1	Ddx27
0.610222	0.283539	0.028	0.033	1	Ddx28
0.044281	0.837569	0.032	0.016	1	Ddx39a
0.143316	-0.114403	0.221	0.262	1	Ddx3x
0.0954874	0.25472	0.188	0.157	1	Ddx3y
0.429219	0.539785	0.015	0.01	1	Ddx41
0.267458	0.4907	0.058	0.045	1	Ddx42
0.659364	-0.109102	0.048	0.054	1	Ddx46
0.991822	-0.235578	0.038	0.038	1	Ddx47
0.218938	0.727931	0.047	0.034	1	Ddx49
0.00232602	5.79512	0.013	0	1	Ddx51
0.203331	-0.41884	0.032	0.045	1	Ddx54
0.283283	1.1974	0.015	0.009	1	Ddx55
0.691054	-0.272913	0.026	0.03	1	Ddx56
0.109134	1.11201	0.026	0.014	1	Ddx59
0.497326	-0.149179	0.148	0.165	1	Ddx6
0.0773382	1.85424	0.017	0.007	1	Deaf1
0.000114782	0.529107	0.244	0.165	1	Decr1
0.263852	-1.0849	0.006	0.011	1	Decr2
0.216002	-0.416923	0.028	0.04	1	Dedd
0.195648	-0.932472	0.01	0.018	1	Dedd2
0.583861	-0.532477	0.026	0.031	1	Def8
0.954504	0.187318	0.054	0.054	1	Degs1
0.23832	0.424651	0.065	0.051	1	Dele1
0.0365105	-2.9658	0.001	0.01	1	Dennd10
0.244903	0.716589	0.038	0.027	1	Dennd1a
0.51047	0.19454	0.051	0.044	1	Dennd1b
0.533311	0.809906	0.01	0.007	1	Dennd2a
0.0898564	-0.383889	0.112	0.145	1	Dennd4b
0.376884	0.276424	0.016	0.023	1	Dennd5b
0.445252	-0.600677	0.015	0.02	1	Dennd6a
0.0404677	0.988733	0.026	0.011	1	Dennd6b
0.0647831	0.391532	0.183	0.152	1	Denr
0.0933535	1.34969	0.019	0.009	1	Depp1
0.30991	0.517304	0.119	0.105	1	Deptor
0.424269	0.799271	0.026	0.02	1	Derl2
0.640671	-0.99754	0.022	0.026	1	Desi1
0.218114	-0.35067	0.073	0.091	1	Desi2
0.608969	0.363742	0.016	0.02	1	Det1
0.0671037	-0.824935	0.035	0.055	1	Dffa
0.902466	-0.430606	0.02	0.021	1	Dgat1
0.0129445	0.900336	0.07	0.04	1	Dgat2
0.126956	0.449531	0.045	0.03	1	Dgcr2
0.149694	0.640422	0.103	0.084	1	Dgcr6
0.742344	-0.291871	0.017	0.02	1	Dgcr8
0.711509	-0.258026	0.015	0.017	1	Dgka
0.02194	-0.878409	0.019	0.04	1	Dgkd
0.243695	0.841983	0.019	0.011	1	Dgke
0.0329914	1.48184	0.02	0.007	1	Dgkh
0.322773	0.346571	0.06	0.048	1	Dgkz
0.983505	0.338002	0.031	0.031	1	Dglucy
0.783505	0.260767	0.064	0.061	1	Dhdh
0.135284	-0.679379	0.017	0.03	1	Dhodh
0.563386	-0.185841	0.048	0.055	1	Dhps
0.368368	-0.262029	0.031	0.04	1	Dhrs1
0.889964	-0.381442	0.019	0.02	1	Dhrs11
0.134864	0.326914	0.067	0.048	1	Dhrs3
0.0137585	0.54977	0.045	0.021	1	Dhrs4
0.696203	0.105092	0.052	0.048	1	Dhrs7
0.154229	-0.420235	0.045	0.062	1	Dhrs7b
0.271437	0.191486	0.225	0.209	1	Dhrs7c
0.231978	0.250944	0.103	0.087	1	Dhx15
0.819333	-0.339866	0.028	0.03	1	Dhx16
0.675251	0.416282	0.038	0.034	1	Dhx29
0.383996	-0.514061	0.025	0.033	1	Dhx30
0.0398605	0.536619	0.109	0.079	1	Dhx32
0.558113	0.745002	0.012	0.009	1	Dhx33
0.942016	0.465265	0.015	0.014	1	Dhx35
0.103304	0.375381	0.067	0.047	1	Dhx36
0.946043	0.41313	0.017	0.017	1	Dhx38
0.681735	0.620007	0.041	0.037	1	Dhx40
0.484227	0.660625	0.019	0.014	1	Dhx57
0.948686	0.503058	0.013	0.013	1	Dhx8
0.544774	0.382906	0.061	0.054	1	Dhx9
0.262344	-0.437342	0.049	0.064	1	Diablo
0.0746801	-0.375862	0.129	0.166	1	Diaph1
0.883397	-0.101621	0.016	0.017	1	Diaph2
0.334574	-0.241434	0.042	0.054	1	Dicer1
0.0913092	1.15114	0.031	0.017	1	Dimt1
0.967678	-1.04694	0.013	0.013	1	Dip2a
0.0657005	-0.808797	0.007	0.018	1	Dip2b
0.167039	-0.849681	0.022	0.034	1	Dip2c
0.272557	0.370874	0.062	0.05	1	Dipk1a
0.315298	0.963999	0.016	0.01	1	Dipk2a
0.620193	-0.155352	0.019	0.023	1	Dis3
0.0703083	0.84468	0.057	0.037	1	Dis3l
0.567411	-1.21704	0.015	0.018	1	Dis3l2
0.382419	0.463152	0.06	0.05	1	Dkc1
0.860655	-0.111528	0.045	0.047	1	Dkk3
0.981575	0.129547	0.041	0.041	1	Dlc1
0.502162	-0.104355	0.01	0.014	1	Dll4
0.24867	-0.259112	0.186	0.214	1	Dlst
0.867435	0.291179	0.062	0.062	1	Dmac2
0.350624	-0.320373	0.038	0.048	1	Dmac2l
0.0902817	0.491406	0.036	0.021	1	Dmap1
0.00176272	0.559299	0.265	0.203	1	Dmd
0.119887	0.158871	0.028	0.016	1	Dmtf1
0.536977	-0.191319	0.06	0.052	1	Dmwd
0.217222	0.653574	0.083	0.067	1	Dmxl1
0.0934831	1.06261	0.019	0.009	1	Dnaaf5
0.303468	-0.780518	0.007	0.013	1	Dnaaf9
0.0206962	0.427086	0.23	0.186	1	Dnaja1
0.960393	-0.450579	0.016	0.016	1	Dnajb1
0.275327	0.417411	0.06	0.047	1	Dnajb11
4.57304e-06	0.784549	0.253	0.157	0.101791	Dnajb4
0.0178347	-0.312574	0.179	0.234	1	Dnajb5
0.774886	-0.18649	0.158	0.167	1	Dnajb6
0.992139	-0.193326	0.128	0.129	1	Dnajb9
0.227186	-0.460839	0.038	0.051	1	Dnajc10
0.751777	0.151268	0.047	0.051	1	Dnajc11
0.800364	0.417546	0.054	0.051	1	Dnajc13
0.166896	-0.537574	0.022	0.034	1	Dnajc14
0.40224	0.319862	0.023	0.017	1	Dnajc16
0.483194	-1.01379	0.017	0.023	1	Dnajc17
0.0125717	1.31134	0.035	0.014	1	Dnajc18
0.0185688	0.172918	0.484	0.445	1	Dnajc19
0.719732	0.192361	0.083	0.078	1	Dnajc2
0.546077	0.100894	0.244	0.237	1	Dnajc21
0.0263142	0.901775	0.032	0.014	1	Dnajc24
0.124626	1.02627	0.036	0.023	1	Dnajc28
0.38	0.238948	0.097	0.085	1	Dnajc3
0.2155	-0.760794	0.022	0.033	1	Dnajc30
0.525717	-0.322178	0.045	0.052	1	Dnajc4
0.332195	-0.563683	0.048	0.06	1	Dnajc5
0.142132	0.233738	0.099	0.077	1	Dnajc7
0.979082	0.249471	0.049	0.05	1	Dnajc9
0.281376	0.329175	0.176	0.16	1	Dnase1l1
0.553815	0.144209	0.013	0.017	1	Dnase2a
0.382465	-0.211331	0.163	0.146	1	Dnlz
0.857909	-0.17957	0.013	0.014	1	Dnm1
0.788326	0.136284	0.097	0.104	1	Dnm1l
0.08073	0.813717	0.049	0.031	1	Dnm2
0.312027	1.10399	0.016	0.01	1	Dnmt1
0.763433	-0.448667	0.042	0.045	1	Dnmt3a
0.62057	-0.482296	0.009	0.011	1	Dnph1
0.223818	0.299132	0.047	0.034	1	Dnttip1
0.000561359	1.07049	0.105	0.055	1	Dnttip2
0.960948	0.121139	0.01	0.01	1	Dock11
0.895573	0.394019	0.033	0.033	1	Dock4
0.336186	0.418742	0.017	0.011	1	Dock6
0.290796	-0.119193	0.042	0.031	1	Dock9
0.441173	-0.430157	0.015	0.01	1	Dok4
0.525401	0.51401	0.025	0.02	1	Dok7
0.129368	-0.539665	0.044	0.062	1	Dolk
0.232924	1.06062	0.026	0.017	1	Dop1a
0.67134	0.144993	0.032	0.028	1	Dop1b
0.994172	0.134365	0.039	0.04	1	Dot1l
0.814223	0.104527	0.032	0.03	1	Dpagt1
0.769205	-0.24337	0.044	0.047	1	Dpcd
0.0183658	0.44052	0.067	0.038	1	Dpep1
0.0889184	0.327798	0.062	0.043	1	Dpf2
0.447309	1.06916	0.016	0.011	1	Dpf3
0.0625104	-2.00658	0.003	0.011	1	Dph2
0.0963396	1.61702	0.015	0.006	1	Dph5
0.116849	1.61132	0.016	0.007	1	Dph6
0.982261	-0.124507	0.105	0.106	1	Dpm1
0.281188	-0.699719	0.016	0.024	1	Dpm2
0.927072	-0.148133	0.092	0.094	1	Dpm3
0.501152	-0.268503	0.017	0.023	1	Dpp3
0.259663	-0.758649	0.015	0.023	1	Dpp7
0.457002	0.184054	0.057	0.048	1	Dpp8
0.840721	-0.116491	0.032	0.034	1	Dpp9
0.0543068	0.548101	0.108	0.079	1	Dpt
0.0957492	-2.02209	0.007	0.017	1	Dpy19l1
0.596467	0.131573	0.049	0.044	1	Dpy19l4
0.0678374	0.653986	0.074	0.051	1	Dpysl2
0.947341	0.605721	0.012	0.011	1	Dpysl3
0.823479	0.28753	0.062	0.061	1	Dr1
0.774631	0.184941	0.169	0.169	1	Dram2
0.795093	0.195147	0.028	0.026	1	Drosha
0.552942	1.21276	0.012	0.009	1	Dse
0.322822	0.112532	0.468	0.47	1	Dst
0.366219	-0.360564	0.073	0.087	1	Dstn
0.0865693	1.43958	0.023	0.011	1	Dstyk
0.301138	0.259671	0.023	0.016	1	Dtd1
0.41142	-0.610815	0.013	0.018	1	Dtd2
0.20658	0.828685	0.016	0.009	1	Dtwd1
0.835295	0.608284	0.01	0.011	1	Dtwd2
0.00496815	-2.68361	0.003	0.018	1	Dtx2
0.458382	0.114317	0.022	0.028	1	Dtx3
0.162329	-0.313908	0.02	0.033	1	Dtx3l
0.353066	-0.24472	0.048	0.06	1	Dtymk
0.251948	-0.47686	0.026	0.037	1	Dus1l
0.876358	-0.121722	0.015	0.016	1	Dus2
0.66194	0.329681	0.031	0.027	1	Dus3l
1.0719e-15	1.2891	0.267	0.102	2.38595e-11	Dusp1
0.300103	-0.381098	0.076	0.091	1	Dusp10
0.273972	-0.527552	0.047	0.06	1	Dusp11
0.457852	-0.15543	0.16	0.179	1	Dusp13
0.00435867	-2.27963	0.001	0.016	1	Dusp14
0.823847	0.101319	0.026	0.028	1	Dusp16
0.0233066	-1.40612	0.003	0.014	1	Dusp18
0.614609	0.125367	0.047	0.041	1	Dusp19
0.705278	0.111589	0.106	0.113	1	Dusp22
0.0347623	-0.621163	0.035	0.06	1	Dusp26
0.0500775	0.69393	0.071	0.047	1	Dusp27
0.345105	0.268681	0.042	0.033	1	Dusp28
0.309231	-0.256868	0.073	0.088	1	Dusp29
0.0248107	0.353333	0.201	0.159	1	Dusp3
0.74183	-0.437272	0.032	0.035	1	Dusp6
0.119445	0.472314	0.052	0.035	1	Dusp7
0.948223	-0.234995	0.02	0.02	1	Dut
0.747003	-0.106737	0.115	0.111	1	Dvl1
0.323012	0.364832	0.038	0.028	1	Dvl3
0.606364	-0.157256	0.094	0.102	1	Dync1h1
0.18321	0.44975	0.128	0.108	1	Dync1i2
0.0106843	-0.747303	0.067	0.106	1	Dync1li1
0.873361	-0.137828	0.044	0.045	1	Dync1li2
0.0462627	1.11019	0.047	0.027	1	Dync2i1
0.388387	0.162864	0.188	0.173	1	Dynll1
0.713983	-0.111927	0.234	0.248	1	Dynll2
0.737349	-0.23348	0.192	0.199	1	Dynlrb1
0.479023	-0.33731	0.017	0.013	1	Dynlt1f
0.923877	0.117124	0.029	0.028	1	Dynlt2b
0.194854	0.453195	0.086	0.068	1	Dynlt3
0.423859	-0.537774	0.022	0.028	1	Dyrk1b
0.280935	-0.104265	0.167	0.145	1	Dyrk2
0.423256	-0.146713	0.045	0.055	1	Dysf
0.31497	-0.193665	0.016	0.01	1	E130308A19Rik
0.204206	0.50557	0.051	0.037	1	E2f3
0.269281	-0.748273	0.01	0.017	1	E4f1
0.155192	0.677131	0.025	0.014	1	Eaf1
0.459532	0.317469	0.086	0.077	1	Eapp
0.170551	1.45003	0.02	0.011	1	Ears2
0.0232131	0.953109	0.08	0.051	1	Ebag9
0.891179	0.229064	0.041	0.04	1	Ebf1
0.249612	-0.233251	0.009	0.016	1	Ebf2
0.961141	-0.502618	0.012	0.011	1	Ebf3
0.781491	0.515946	0.025	0.023	1	Ebp
0.654931	-0.93725	0.023	0.027	1	Ebpl
0.552591	-0.306331	0.065	0.074	1	Ece1
2.08622e-20	0.946683	0.605	0.416	4.64372e-16	Ech1
0.298608	-0.225867	0.031	0.041	1	Echdc1
0.00146498	-1.88078	0.012	0.038	1	Echdc2
0.532764	0.448457	0.01	0.007	1	Echdc3
0.075083	0.198482	0.311	0.275	1	Eci1
0.504668	-0.176107	0.126	0.14	1	Eci2
0.508401	-0.126022	0.029	0.035	1	Ecm2
0.297652	0.120952	0.225	0.207	1	Ecpas
0.503931	0.913402	0.022	0.017	1	Ecscr
0.101058	-0.344579	0.108	0.138	1	Ecsit
0.336143	-1.25032	0.009	0.014	1	Edem1
0.0366018	-3.01504	0.001	0.01	1	Edem2
0.558595	0.27111	0.029	0.024	1	Edem3
0.342933	-0.271028	0.25	0.279	1	Edf1
0.58405	0.642599	0.044	0.038	1	Ednrb
0.612461	0.603298	0.016	0.013	1	Edrf1
0.240898	0.703634	0.073	0.058	1	Eea1
0.579066	-0.100199	0.058	0.067	1	Eed
4.32883e-07	0.548206	0.56	0.477	0.00963554	Eef1a1
0.000829072	0.372133	0.472	0.404	1	Eef1a2
0.962595	0.174825	0.084	0.085	1	Eef1akmt1
0.260153	-0.498666	0.02	0.03	1	Eef1akmt2
0.288169	0.905799	0.015	0.009	1	Eef1akmt4
0.00208474	0.451145	0.298	0.237	1	Eef1d
0.261503	-0.237261	0.057	0.072	1	Eef1e1
0.833241	-0.158298	0.5	0.516	1	Eef1g
0.154495	-0.267261	0.565	0.596	1	Eef2
0.199471	-0.884021	0.01	0.018	1	Eef2kmt
0.273357	-0.308507	0.015	0.023	1	Eeig2
0.00364984	0.364501	0.265	0.201	1	Eepd1
0.686391	-0.205597	0.092	0.098	1	Efcab14
0.344052	-0.298054	0.02	0.028	1	Efcab2
0.264208	-0.320849	0.006	0.011	1	Efcab6
0.186378	-0.596609	0.031	0.044	1	Efemp1
0.0517804	1.11576	0.023	0.01	1	Efemp2
0.0586344	0.761433	0.025	0.011	1	Efhd2
0.016645	1.12163	0.048	0.024	1	Efna1
0.0275991	1.09821	0.023	0.009	1	Efnb1
0.900417	0.594726	0.017	0.018	1	Efnb2
0.846793	0.159731	0.065	0.064	1	Efr3a
0.198567	-0.551909	0.01	0.018	1	Efr3b
0.33519	-0.122302	0.026	0.035	1	Eftud2
0.209957	0.642399	0.06	0.045	1	Egf
0.0649606	0.528259	0.097	0.071	1	Egfl7
0.134422	-0.647027	0.023	0.037	1	Egflam
0.798539	0.345798	0.029	0.027	1	Egfr
0.119117	0.340919	0.125	0.102	1	Egln2
0.179923	0.730488	0.028	0.017	1	Egr1
0.0544123	-1.17136	0.009	0.021	1	Ehbp1
0.747279	0.3055	0.067	0.064	1	Ehd1
0.0010253	1.08365	0.121	0.071	1	Ehd2
0.565028	-0.164216	0.055	0.048	1	Ehd4
0.526082	0.5731	0.025	0.02	1	Ehhadh
0.368523	0.806618	0.035	0.027	1	Ehmt1
0.617247	-0.438297	0.061	0.068	1	Ei24
0.20487	0.419564	0.031	0.02	1	Eid1
0.306011	-0.801317	0.007	0.013	1	Eid2b
0.00309874	-0.207932	0.895	0.891	1	Eif1
0.129478	-0.7274	0.022	0.035	1	Eif1a
0.571514	-0.310035	0.036	0.043	1	Eif1ad
0.00300693	0.466325	0.302	0.241	1	Eif1ax
0.77591	0.119063	0.094	0.091	1	Eif1b
0.00919254	0.398922	0.167	0.121	1	Eif2a
0.429261	0.122394	0.036	0.045	1	Eif2ak1
0.190316	1.34016	0.01	0.004	1	Eif2ak2
0.877921	-0.253072	0.016	0.017	1	Eif2ak3
0.190007	1.53697	0.01	0.004	1	Eif2ak4
0.640152	-0.192281	0.067	0.061	1	Eif2b1
0.134758	-0.535522	0.057	0.077	1	Eif2b2
0.13712	-0.527415	0.048	0.067	1	Eif2b3
0.737635	-0.389075	0.078	0.084	1	Eif2b5
0.874187	-0.310629	0.039	0.041	1	Eif2d
0.118603	0.334901	0.115	0.091	1	Eif2s1
6.13136e-06	0.37346	0.647	0.57	0.136478	Eif2s2
0.0920908	0.521615	0.118	0.092	1	Eif2s3x
0.559656	-0.205188	0.086	0.096	1	Eif2s3y
0.630077	0.290208	0.116	0.112	1	Eif3b
0.45868	-0.44036	0.1	0.113	1	Eif3d
0.737895	-0.178494	0.118	0.125	1	Eif3g
0.230371	-0.174758	0.221	0.252	1	Eif3h
0.00164624	0.339879	0.328	0.258	1	Eif3j1
0.0127619	2.29392	0.023	0.007	1	Eif3j2
0.0743457	-0.302812	0.19	0.234	1	Eif3k
0.453916	-0.137354	0.103	0.119	1	Eif3l
0.898545	-0.132558	0.234	0.243	1	Eif3m
0.275834	0.114048	0.212	0.193	1	Eif4b
0.236798	0.164508	0.199	0.18	1	Eif4e
0.363784	-0.31713	0.083	0.099	1	Eif4e3
0.00415406	-0.643784	0.092	0.143	1	Eif4ebp1
0.0934238	-0.4729	0.035	0.054	1	Eif4enif1
0.509423	-0.171847	0.321	0.343	1	Eif4g1
0.254401	0.23391	0.172	0.153	1	Eif4h
0.00515754	0.465769	0.219	0.165	1	Eif5b
0.584718	-0.144551	0.052	0.06	1	Eif6
0.435791	-0.254549	0.015	0.01	1	Eipr1
0.957977	-0.371476	0.015	0.014	1	Elac1
0.541679	-0.230878	0.022	0.027	1	Elac2
0.399117	-0.206842	0.065	0.078	1	Elavl1
0.685911	-0.628008	0.013	0.016	1	Elf1
0.244407	0.396846	0.068	0.054	1	Elf2
0.492396	-0.717417	0.01	0.014	1	Elk1
0.200201	0.421204	0.054	0.04	1	Elk3
0.491013	-0.249474	0.057	0.067	1	Elk4
0.787739	0.149001	0.055	0.052	1	Ell2
0.328484	-0.338932	0.019	0.027	1	Elmo2
0.680576	0.375304	0.012	0.014	1	Elmod3
0.830643	-0.150981	0.01	0.011	1	Eln
0.209932	0.516542	0.124	0.105	1	Eloa
0.375238	0.767251	0.012	0.007	1	Elovl1
0.142239	0.748856	0.031	0.018	1	Elovl5
0.410725	0.187306	0.038	0.03	1	Elp1
0.447932	0.518804	0.058	0.05	1	Elp3
0.938567	-0.284315	0.044	0.043	1	Elp5
0.601194	0.553767	0.015	0.011	1	Elp6
0.0442806	-0.640073	0.052	0.079	1	Emc1
0.352735	-0.345289	0.087	0.102	1	Emc10
4.22606e-05	0.58858	0.32	0.24	0.940679	Emc2
0.669518	0.128266	0.099	0.094	1	Emc3
0.230362	0.258011	0.203	0.184	1	Emc4
0.815855	0.143034	0.126	0.126	1	Emc7
0.0219663	1.13552	0.026	0.01	1	Emc8
0.807318	-0.331072	0.062	0.06	1	Emc9
0.0793432	0.39983	0.057	0.037	1	Emd
0.858024	-0.181705	0.169	0.172	1	Emg1
0.614731	0.108997	0.016	0.013	1	Emid1
0.818111	0.112147	0.009	0.01	1	Emilin2
0.810751	0.25423	0.078	0.084	1	Eml1
0.151274	1.11268	0.013	0.006	1	Eml2
0.229438	1.21169	0.012	0.006	1	Eml3
0.219578	-0.869961	0.004	0.01	1	Eml4
0.405391	0.514165	0.068	0.058	1	Emp1
0.228954	1.10112	0.012	0.006	1	Emp2
0.643868	0.423484	0.02	0.017	1	Emsy
0.0606953	2.24762	0.016	0.006	1	En1
0.837087	-0.234155	0.057	0.06	1	Enah
0.0244904	2.09975	0.019	0.006	1	Endod1
0.811901	-1.26852	0.009	0.01	1	Endov
0.00314619	1.00598	0.086	0.047	1	Eng
0.00711084	-1.79773	0.019	0.044	1	Enho
0.936321	-0.147052	0.029	0.028	1	Eno1
2.45677e-06	-0.1587	0.988	0.974	0.0546851	Eno3
0.418126	-0.698813	0.013	0.018	1	Enoph1
0.0449647	2.82737	0.015	0.004	1	Enox2
0.883575	-0.128709	0.019	0.02	1	Enpep
0.275947	0.185151	0.055	0.043	1	Enpp2
0.554784	0.121776	0.1	0.092	1	Enpp4
0.430871	0.506143	0.028	0.021	1	Enpp5
0.427659	0.156839	0.161	0.149	1	Ensa
0.363075	-0.647062	0.023	0.031	1	ENSMUSG00000095041
0.700706	0.154886	0.013	0.016	1	Entpd1
0.459435	0.482412	0.032	0.026	1	Entpd2
0.119234	-0.665921	0.006	0.014	1	Entpd5
0.0881005	1.15554	0.023	0.011	1	Entpd6
0.407314	-0.497594	0.029	0.037	1	Entr1
0.242178	-0.444217	0.049	0.064	1	Entrep1
0.955457	-0.35373	0.017	0.017	1	Entrep3
0.173942	1.5369	0.015	0.007	1	Eogt
0.331887	-0.373554	0.076	0.091	1	Ep300
0.0904621	1.20312	0.038	0.023	1	Ep400
0.523002	0.536391	0.1	0.094	1	Epb41
0.960948	0.340737	0.01	0.01	1	Epb41l1
[truncated: 5,508 more rows]

## Sheet: DEG_Cluster3
p_val	avg_log2FC	pct.1	pct.2	p_val_adj	gene
1.26143e-97	0.972987	1	0.987	2.80782e-93	Fabp3
6.62627e-47	2.06394	0.582	0.191	1.47494e-42	BC048679
3.57744e-46	1.46408	0.739	0.317	7.96302e-42	Car3
1.68242e-39	1.07599	0.87	0.604	3.7449e-35	Ech1
1.72778e-36	-0.431444	1	0.997	3.84587e-32	Gapdh
2.78452e-32	-0.171453	1	1	6.19805e-28	Acta1
1.66261e-30	0.487731	0.992	0.955	3.7008e-26	Ndufb1
3.45038e-29	3.87081	0.238	0.022	7.68021e-25	Mybph
2.99155e-23	0.800687	0.87	0.704	6.65888e-19	Hadhb
4.86517e-22	-0.232877	1	0.997	1.08294e-17	Myl1
7.25083e-22	-0.299172	0.994	0.997	1.61396e-17	Tpm2
1.70779e-20	0.80815	0.788	0.572	3.80136e-16	Acadl
5.42303e-20	0.94134	0.669	0.444	1.20711e-15	Acaa2
1.65175e-19	-0.834726	0.688	0.747	3.67663e-15	Pdk4
3.40666e-19	1.08356	0.516	0.268	7.58289e-15	Decr1
1.03176e-17	0.561355	0.955	0.861	2.2966e-13	Trdn
6.66359e-16	0.635943	0.813	0.643	1.48325e-11	Cd36
1.26693e-15	0.774519	0.707	0.489	2.82006e-11	Nmrk2
8.41123e-15	-0.753663	0.58	0.724	1.87226e-10	Txnip
1.62381e-14	-4.56013	0.021	0.149	3.61444e-10	Myl3
1.93763e-14	-1.07157	0.35	0.556	4.31298e-10	Ankrd2
1.26637e-13	-1.7041	0.096	0.266	2.81881e-09	Ppargc1a
4.60347e-13	-0.241571	0.992	0.995	1.02469e-08	Cox6a2
5.99476e-13	1.07498	0.367	0.175	1.33437e-08	Dusp1
2.08877e-12	0.260694	0.994	0.978	4.64939e-08	Atp5k
2.84573e-12	0.611664	0.73	0.587	6.33431e-08	Hadha
3.47657e-12	0.281453	1	0.998	7.7385e-08	Ttn
5.33174e-12	-0.122882	1	1	1.18679e-07	Tnni2
9.49513e-12	-0.307716	0.972	0.984	2.11352e-07	Tcap
1.34354e-11	0.259172	0.998	0.99	2.99058e-07	Neb
3.65029e-11	-0.191192	0.998	0.994	8.12518e-07	Cox6c
4.79353e-11	0.583279	0.758	0.628	1.06699e-06	Ankrd23
7.99878e-11	0.319127	0.977	0.954	1.78045e-06	Ndufa3
1.44015e-10	-0.661591	0.624	0.673	3.20563e-06	Trim63
1.74047e-10	0.690957	0.639	0.481	3.8741e-06	Igfbp5
1.7492e-10	-0.739593	0.491	0.623	3.89354e-06	Slc2a4
2.62382e-10	0.29524	0.972	0.936	5.84036e-06	Xirp2
8.14616e-10	1.51852	0.193	0.072	1.81325e-05	Fbp2
9.09302e-10	-0.232825	0.985	0.987	2.02402e-05	Fth1
1.05236e-09	-0.329141	0.968	0.984	2.34246e-05	Cox5b
2.87179e-09	1.34051	0.242	0.112	6.39232e-05	Ces1d
4.21925e-09	-0.387727	0.851	0.886	9.39162e-05	Ugp2
6.1245e-09	0.771303	0.454	0.301	0.000136325	Dnajb4
7.93589e-09	-1.24484	0.147	0.284	0.000176645	Smox
1.68311e-08	-0.453737	0.737	0.816	0.000374643	Mrpl42
1.81664e-08	0.429563	0.764	0.627	0.000404365	Acadvl
1.90214e-08	0.25191	0.992	0.99	0.000423398	Myh1
2.01557e-08	0.379397	0.83	0.689	0.000448645	Acadm
2.43035e-08	0.689884	0.422	0.264	0.000540972	Ppp1r1a
3.5172e-08	0.375818	0.82	0.726	0.000782893	Etfb
3.6259e-08	0.588022	0.586	0.441	0.000807089	Eci1
3.83574e-08	0.361904	0.856	0.739	0.000853798	Hrc
4.56293e-08	0.939269	0.255	0.13	0.00101566	Ephx2
4.92506e-08	-1.19129	0.091	0.21	0.00109627	Nr4a3
6.28665e-08	0.769698	0.399	0.263	0.00139934	Dmd
6.66682e-08	0.448884	0.807	0.686	0.00148397	Mylk4
9.22564e-08	0.520646	0.699	0.534	0.00205353	Mef2c
9.45938e-08	1.13251	0.185	0.079	0.00210556	Rhob
1.07165e-07	0.671162	0.518	0.388	0.00238539	Ptma
1.57047e-07	1.07605	0.234	0.117	0.0034957	Vwa8
1.70035e-07	-0.308294	0.851	0.865	0.00378482	Mpc1
1.70614e-07	-0.600941	0.539	0.627	0.0037977	Oxct1
1.91025e-07	-0.370146	0.832	0.841	0.00425202	Pgk1
3.69496e-07	0.589918	0.486	0.345	0.00822462	Gpam
4.16061e-07	0.340769	0.788	0.651	0.00926111	Lgals1
4.59891e-07	-0.332363	0.892	0.899	0.0102367	Lpl
5.31476e-07	1.52334	0.113	0.037	0.0118301	Ppp4r3a
5.51061e-07	0.941164	0.274	0.155	0.0122661	Hspa1b
7.04215e-07	0.617117	0.372	0.236	0.0156751	Hspa1a
8.28835e-07	-6.65622	0.002	0.05	0.018449	Myh7
8.80992e-07	1.67585	0.104	0.032	0.01961	Parm1
9.28452e-07	0.401214	0.713	0.582	0.0206664	Pdlim3
1.17176e-06	-0.197031	0.979	0.971	0.0260821	Cox5a
1.2379e-06	-0.819399	0.295	0.41	0.0275545	Lmod3
1.46316e-06	0.848278	0.221	0.115	0.0325684	Arhgdia
2.01864e-06	0.526983	0.535	0.402	0.0449329	Etfdh
2.48809e-06	1.01138	0.216	0.115	0.0553824	Plin5
2.8279e-06	0.472729	0.633	0.514	0.0629463	Eef1a2
3.21879e-06	-0.360075	0.819	0.849	0.0716471	Actn2
3.26367e-06	-0.212108	0.979	0.973	0.072646	Atp5g1
3.7305e-06	-0.180669	0.996	0.982	0.0830371	Ckmt2
4.07812e-06	0.577644	0.378	0.253	0.0907749	Slc25a20
4.14108e-06	0.697365	0.316	0.2	0.0921763	Tmsb10
4.27717e-06	0.375614	0.662	0.524	0.0952056	Lmcd1
4.56482e-06	0.600265	0.384	0.256	0.101608	Cpt2
4.71114e-06	-0.242229	0.96	0.95	0.104865	Eif1
5.23623e-06	-0.535211	0.522	0.596	0.116553	Fbxo32
5.68195e-06	0.802231	0.335	0.221	0.126474	Ptpn3
5.78761e-06	0.433831	0.571	0.446	0.128826	Crat
5.92915e-06	0.338901	0.715	0.609	0.131977	Actb
6.14818e-06	1.17828	0.125	0.05	0.136852	Fos
6.18113e-06	1.3883	0.121	0.048	0.137586	Stom
6.70968e-06	-1.23385	0.185	0.285	0.149351	Myoz2
6.77614e-06	1.53971	0.096	0.032	0.15083	Pik3r1
7.24954e-06	0.547473	0.429	0.314	0.161367	Hsp90b1
8.57756e-06	-0.523711	0.465	0.556	0.190928	Lpin1
8.73672e-06	0.302797	0.788	0.676	0.194471	Psap
1.01777e-05	-0.258925	0.945	0.934	0.226545	Uqcrh
1.01783e-05	0.236645	0.822	0.745	0.22656	Ndufa1
1.17562e-05	1.33455	0.127	0.054	0.261682	Spacdr
1.20793e-05	-0.248407	0.951	0.913	0.268874	Myoz1
1.21573e-05	-0.201585	0.941	0.946	0.27061	Ndufa6
1.25985e-05	0.582887	0.285	0.175	0.280429	Acads
1.39005e-05	-0.142678	0.994	0.986	0.30941	Cox7b
1.41562e-05	0.793054	0.227	0.128	0.315102	Dync1i2
1.44122e-05	0.4119	0.779	0.665	0.320802	Abra
1.47852e-05	-0.379393	0.681	0.739	0.329103	Smpx
1.5619e-05	1.8056	0.087	0.029	0.347662	Plxnd1
1.64648e-05	0.943745	0.159	0.077	0.36649	Klf2
1.65544e-05	0.383086	0.688	0.585	0.368484	Ktn1
1.66158e-05	0.478359	0.497	0.377	0.369851	Kpna3
1.7136e-05	0.632856	0.287	0.179	0.381431	Nptn
1.73551e-05	0.366138	0.51	0.38	0.386306	Ahnak
1.74504e-05	-0.306133	0.86	0.864	0.388428	Hspb6
1.77529e-05	0.697704	0.208	0.112	0.395163	Ranbp2
1.94237e-05	-2.20767	0.042	0.107	0.432352	Myl2
2.07212e-05	0.485719	0.452	0.33	0.461232	Herpud1
2.32759e-05	0.741195	0.255	0.155	0.518099	Amy1
2.42183e-05	0.40369	0.539	0.415	0.539074	Zbtb20
2.54095e-05	-1.14607	0.07	0.147	0.56559	Bdh1
2.78035e-05	0.380899	0.51	0.383	0.618878	Cat
2.86782e-05	0.563992	0.276	0.173	0.638348	App
3.05733e-05	0.66253	0.302	0.2	0.68053	Polr2l
3.12554e-05	0.717697	0.202	0.112	0.695715	Cdc42ep3
3.34018e-05	3.82771	0.036	0.003	0.74349	Ak4
3.56462e-05	-0.956078	0.123	0.213	0.793448	Ighm
3.63281e-05	0.402597	0.497	0.373	0.808628	Sparc
3.76693e-05	-0.504753	0.541	0.611	0.838482	Plaat3
3.78844e-05	0.5832	0.285	0.186	0.843268	Hsdl2
4.42887e-05	0.703679	0.236	0.141	0.985823	Dgat2
4.80139e-05	0.577596	0.282	0.176	1	Strn3
5.39192e-05	-0.298906	0.851	0.878	1	Gpx4
5.43178e-05	-0.537599	0.427	0.513	1	Mlf1
5.70749e-05	0.611682	0.276	0.171	1	Sfr1
5.8427e-05	0.212703	0.924	0.849	1	Gnas
5.89374e-05	0.638726	0.276	0.178	1	Retsat
5.96584e-05	-0.797101	0.149	0.24	1	Mgst1
6.07063e-05	0.606327	0.357	0.252	1	Tpr
6.13219e-05	1.04704	0.17	0.093	1	Clec2d
6.15513e-05	0.160085	0.992	0.982	1	Atp5md
6.20577e-05	0.530638	0.278	0.179	1	Acot2
7.2475e-05	1.15416	0.119	0.054	1	Angpt1
7.61726e-05	0.927811	0.136	0.066	1	Rnpepl1
7.86019e-05	0.360707	0.442	0.317	1	Saraf
8.39588e-05	0.491394	0.38	0.274	1	Ncl
8.68833e-05	0.867644	0.166	0.09	1	Herc2
8.77153e-05	-0.342625	0.709	0.748	1	Mgst3
9.40472e-05	0.392954	0.69	0.598	1	Dcn
9.43862e-05	0.391598	0.444	0.322	1	Ly6c1
9.72744e-05	1.43682	0.078	0.027	1	S100a4
0.000100077	0.809837	0.164	0.087	1	Capn2
0.000102245	-0.19478	0.941	0.929	1	Casq1
0.000105938	-0.983751	0.121	0.202	1	Pfkfb3
0.000107663	1.15327	0.104	0.045	1	Vtn
0.000108768	1.75041	0.072	0.024	1	Sdc3
0.000112112	0.426278	0.422	0.306	1	Tbca
0.000115202	0.625834	0.214	0.125	1	Lum
0.000123299	0.268168	0.565	0.433	1	Actg1
0.000123599	-0.125229	0.994	0.992	1	Atp5l
0.000125988	0.100556	1	0.995	1	Atp5e
0.000129442	-0.126857	0.996	0.994	1	Ndufa4
0.000132403	1.52204	0.074	0.026	1	Ndufa4l2
0.000138181	0.442505	0.664	0.571	1	Eef1a1
0.000139819	1.50613	0.074	0.026	1	Ogfr
0.000140775	0.411052	0.378	0.269	1	Sparcl1
0.000142798	0.871459	0.138	0.071	1	Nufip2
0.000143471	0.483518	0.312	0.208	1	Eif5b
0.000155551	-0.156513	0.97	0.973	1	Uqcr10
0.000159315	0.886336	0.11	0.05	1	Prelp
0.000163063	-0.124123	0.991	0.982	1	Atp5j2
0.000164171	-0.14572	0.994	0.992	1	Atp5a1
0.000165566	-1.08256	0.059	0.125	1	Gadd45g
0.000166812	1.05329	0.098	0.042	1	Hs6st1
0.000183972	0.261996	0.611	0.487	1	Nudt4
0.00018414	0.777988	0.223	0.144	1	Rbpms
0.000188819	0.56269	0.353	0.258	1	Timp3
0.000191362	1.21156	0.062	0.019	1	Efhd2
0.000191761	0.346936	0.711	0.627	1	Hspb1
0.000193727	-0.170712	0.994	0.995	1	Cox4i1
0.000199532	0.316075	0.507	0.393	1	Hsp90aa1
0.000200304	-0.144691	0.985	0.987	1	Atp5b
0.00020474	2.37067	0.038	0.006	1	Lrrc40
0.000213184	0.416661	0.376	0.271	1	Mef2a
0.000218057	0.412605	0.48	0.383	1	Nfic
0.000220262	0.824941	0.123	0.061	1	Ankrd12
0.000223506	1.77759	0.059	0.018	1	Setd5
0.000226115	0.411303	0.346	0.242	1	Cavin2
0.00022736	2.50244	0.034	0.005	1	Ccne2
0.000231824	0.285432	0.807	0.704	1	Ptp4a3
0.000239635	0.779319	0.153	0.082	1	Fcgrt
0.000246558	0.551654	0.185	0.107	1	Atrx
0.00024995	0.67994	0.185	0.107	1	Nfia
0.000249963	-0.663028	0.369	0.452	1	Twf2
0.000252097	1.28682	0.093	0.04	1	Pdxdc1
0.000253881	0.297148	0.629	0.542	1	Rgs5
0.00025502	0.24969	0.718	0.604	1	Klhl41
0.000262561	0.540092	0.378	0.284	1	Vim
0.000281685	0.717171	0.136	0.071	1	Mtpn
0.000285391	1.54218	0.068	0.024	1	Zfp503
0.000287228	0.624547	0.291	0.204	1	Bbip1
0.000289021	1.18928	0.115	0.058	1	Nr2f2
0.00029768	0.524345	0.219	0.139	1	Slc27a1
0.000300248	0.484146	0.336	0.237	1	Serpinh1
0.000301873	-1.54323	0.034	0.085	1	Sbk2
0.000311016	0.751315	0.217	0.141	1	Bcl6
0.000312229	0.682063	0.174	0.101	1	Lsm5
0.000316439	1.56083	0.049	0.013	1	Bcl9l
0.000317864	0.501027	0.268	0.179	1	Adgrf5
0.00032612	0.466407	0.244	0.159	1	Prrx1
0.000335985	1.11606	0.108	0.051	1	Tmem267
0.000336523	-0.922136	0.081	0.149	1	Impact
0.000358275	-0.251794	0.828	0.827	1	Ndufs5
0.000366539	0.326663	0.505	0.394	1	Pet100
0.000379657	1.17677	0.089	0.038	1	Acvr2a
0.000379982	0.331605	0.531	0.404	1	Aqp1
0.000386631	0.755736	0.085	0.035	1	Zc3h18
0.000392406	0.584151	0.149	0.083	1	Dbp
0.000397835	0.185163	0.934	0.891	1	Ndufb8
0.000398981	1.49745	0.051	0.014	1	Exoc2
0.000408481	1.44857	0.081	0.034	1	Scaper
0.000418945	-0.53732	0.318	0.412	1	Vldlr
0.000430905	1.06439	0.121	0.062	1	Arhgap29
0.000434978	1.63434	0.059	0.019	1	Ostn
0.00043673	0.249876	0.503	0.397	1	Calm2
0.000443601	1.82487	0.047	0.013	1	Tubgcp5
0.000449281	1.30523	0.066	0.024	1	Clstn1
0.000449846	1.1082	0.091	0.04	1	Vasp
0.000453038	0.53703	0.161	0.09	1	Pde4b
0.00045983	0.43437	0.401	0.309	1	Pnrc1
0.000461736	0.219559	0.834	0.742	1	Dbi
0.000464778	0.411639	0.297	0.2	1	Sec62
0.000493846	0.852368	0.13	0.069	1	Nup153
0.000503771	0.664075	0.132	0.071	1	Rrbp1
0.000509479	-0.67344	0.289	0.369	1	Msrb1
0.000543048	0.663795	0.206	0.13	1	Arl6ip5
0.000547276	0.40786	0.382	0.285	1	Eif3j1
0.000554509	-0.430171	0.569	0.614	1	Acot13
0.000603548	-2.28412	0.006	0.035	1	H2ac18
0.000609676	1.57222	0.049	0.014	1	Chchd6
0.00061321	0.621925	0.219	0.141	1	Oaz2
0.000653591	0.271115	0.571	0.478	1	Tmem65
0.000659932	0.301817	0.219	0.138	1	Npepps
0.000663404	0.310741	0.48	0.372	1	Psma7
0.000670937	-0.877663	0.157	0.232	1	St3gal5
0.000694682	1.19533	0.091	0.042	1	2510009E07Rik
0.000695775	0.473163	0.217	0.139	1	Zfp36l1
0.000705868	0.314356	0.452	0.353	1	Nfib
0.000726691	0.978426	0.079	0.034	1	Nin
0.000730787	0.595232	0.2	0.128	1	Filip1l
0.000750328	0.316454	0.357	0.26	1	Mllt3
0.000777647	0.380004	0.318	0.229	1	Itgb1
0.000778355	1.83683	0.045	0.013	1	Pierce2
0.000795414	0.93704	0.106	0.053	1	Egf
0.000799736	1.16589	0.085	0.038	1	Vta1
0.000811047	-0.892079	0.229	0.303	1	Ivns1abp
0.0008133	0.7939	0.089	0.04	1	Vps4b
0.000848514	0.766802	0.176	0.109	1	Chmp2b
0.000851887	-0.113328	0.991	0.968	1	Chchd10
0.000857795	-0.144975	0.974	0.942	1	Atp5pb
0.000888592	1.41291	0.059	0.021	1	Rnf144a
0.000902813	0.28778	0.652	0.542	1	Carnmt1
0.000925071	0.930477	0.161	0.098	1	Ogn
0.0009416	-0.115071	0.985	0.965	1	Cox7a1
0.000961986	0.507166	0.251	0.173	1	Nap1l1
0.000974949	-1.33496	0.032	0.077	1	Rprd1a
0.00100248	-0.267776	0.873	0.877	1	Ndufa12
0.0010058	0.455778	0.397	0.308	1	Ctnnb1
0.00101003	0.911115	0.123	0.067	1	Klf4
0.00104326	0.563888	0.18	0.112	1	Antkmt
0.00105076	-0.225346	0.786	0.787	1	Got1
0.00107382	0.675955	0.127	0.069	1	Maip1
0.00107922	5.32901	0.017	0	1	Irf7
0.0010884	0.629601	0.157	0.093	1	Rraga
0.00111437	-0.239264	0.868	0.87	1	Ndufb11
0.00111903	-0.172896	0.94	0.941	1	Cox6b1
0.00112665	0.433719	0.112	0.056	1	G0s2
0.00113646	1.05192	0.089	0.042	1	Ptbp3
0.00113685	0.574893	0.212	0.136	1	Rp9
0.00113758	0.323351	0.389	0.293	1	Vegfb
0.0011407	0.535739	0.181	0.114	1	Gnai2
0.00114318	2.30438	0.049	0.016	1	Mpz
0.00114532	0.37284	0.353	0.26	1	Dnaja1
0.00116019	0.152081	0.949	0.896	1	Hspa8
0.00118753	0.847425	0.138	0.079	1	Dlgap4
0.00123854	0.721162	0.132	0.074	1	Esam
0.00124303	0.719796	0.106	0.054	1	Tbrg1
0.00124497	0.550875	0.217	0.146	1	Atp2b1
0.00126238	0.452003	0.178	0.112	1	Mfge8
0.00129811	0.636814	0.153	0.091	1	Ccar1
0.00134478	-0.16028	0.975	0.974	1	Lars2
0.00134482	0.404924	0.187	0.117	1	Ptov1
0.00135383	0.275713	0.285	0.2	1	Hspa4
0.00135834	0.642767	0.121	0.066	1	Klhdc1
0.00141111	0.233039	0.686	0.583	1	Tcea3
0.00142986	0.665497	0.159	0.098	1	Irf2bpl
0.00145401	0.643158	0.181	0.117	1	Septin11
0.00146924	0.508999	0.183	0.119	1	Pdia6
0.00150664	0.333873	0.654	0.564	1	Laptm4a
0.00151033	0.321491	0.614	0.55	1	Ctsb
0.00151383	0.322239	0.626	0.548	1	Mylk2
0.00154321	0.537008	0.223	0.149	1	Exoc6
0.00156958	-0.261263	0.565	0.633	1	Sqstm1
0.00157042	0.870796	0.096	0.048	1	Itga7
0.00157328	-4.48969	0.009	0.038	1	Tnnt1
0.0015776	-0.805529	0.085	0.147	1	Pank1
0.00158949	0.828906	0.091	0.045	1	Fahd2a
0.00161446	-0.715455	0.227	0.296	1	Hsph1
0.00164476	0.359144	0.382	0.301	1	Cavin1
0.00165927	0.976586	0.085	0.04	1	Specc1l
0.00170296	0.411164	0.403	0.324	1	Hadh
0.0017397	-1.94131	0.015	0.048	1	Rida
0.00174915	1.54114	0.053	0.019	1	Gypc
0.0017906	-0.155174	0.958	0.955	1	Cox7a2
0.00182346	-0.51578	0.198	0.279	1	Tmem140
0.00190901	0.34339	0.276	0.199	1	Cct7
0.00191261	0.682962	0.204	0.139	1	Cog6
0.00197914	0.950804	0.093	0.046	1	Cmas
0.00202883	1.60378	0.047	0.016	1	Ubiad1
0.00203519	0.725398	0.159	0.099	1	Bclaf1
0.00206549	5.15532	0.015	0	1	Cysltr1
0.00206549	5.35633	0.015	0	1	Pex11g
0.00208419	0.116635	0.353	0.268	1	Hnrnpu
0.00215111	0.927974	0.098	0.051	1	Zmpste24
0.00218564	0.777108	0.119	0.067	1	Itga1
0.00219067	0.671477	0.055	0.021	1	Hip1
0.00222493	0.832692	0.083	0.04	1	Tmem245
0.00222817	0.654119	0.216	0.147	1	Ptprb
0.00224502	1.05614	0.089	0.045	1	Notch3
0.00227044	1.04991	0.072	0.032	1	Chmp1b
0.00227823	0.41834	0.147	0.088	1	Igfbp4
0.00228702	-0.210389	0.834	0.832	1	Ndufs2
0.00228832	0.393172	0.331	0.248	1	Setd7
0.00232699	0.406706	0.429	0.354	1	Selenop
0.00234247	1.31878	0.047	0.016	1	Cry2
0.00234416	2.72875	0.026	0.005	1	Cpne2
0.00234551	0.548685	0.197	0.128	1	Pdp1
0.00236371	1.65645	0.036	0.01	1	Chrne
0.00237079	2.68161	0.026	0.005	1	Stk3
0.0023745	0.595969	0.042	0.013	1	Foxred1
0.00238551	0.465058	0.267	0.186	1	Luc7l2
0.00250214	0.494422	0.238	0.171	1	Rora
0.00253447	1.96776	0.043	0.014	1	Ccdc82
0.00253772	-1.1146	0.008	0.034	1	1700001O22Rik
0.00260701	3.3646	0.019	0.002	1	Sfrp1
0.00261607	3.27688	0.019	0.002	1	Eif3j2
0.00266342	0.633387	0.216	0.149	1	Rbm25
0.00271598	0.488054	0.153	0.095	1	Pcm1
0.00274562	1.75125	0.043	0.014	1	Impa2
0.00275131	0.690491	0.146	0.088	1	Chd4
0.00278041	2.19059	0.032	0.008	1	Rapgef3
0.00278939	0.164204	1	0.995	1	Myh4
0.00281666	0.513674	0.115	0.064	1	C1qtnf9
0.00282042	1.59148	0.038	0.011	1	Pigc
0.00282095	0.763642	0.078	0.037	1	Bms1
0.00283326	-1.37222	0.025	0.061	1	Slc22a23
0.00295512	0.216482	0.561	0.457	1	Clip1
0.00295647	0.389198	0.401	0.322	1	Epas1
0.00297402	0.790982	0.138	0.083	1	Ddx50
0.00297664	0.531583	0.242	0.17	1	Arhgap5
0.00306454	0.901465	0.117	0.067	1	Alad
0.00308079	1.72343	0.038	0.011	1	Ddit4
0.0030938	0.866749	0.121	0.071	1	Tmx3
0.00316712	1.28415	0.062	0.027	1	Ehmt1
0.00318835	-3.28373	0.006	0.029	1	Ldlr
0.0032047	0.731076	0.138	0.083	1	Llph
0.00323017	1.5692	0.045	0.016	1	Ccnb1ip1
0.00324795	1.0918	0.074	0.035	1	Kalrn
0.0032499	-2.29335	0.019	0.051	1	Zkscan1
0.00327324	-1.21338	0.042	0.083	1	Tnik
0.00327648	-0.281933	0.694	0.736	1	Ndufa8
0.00328245	0.796931	0.149	0.095	1	Orai1
0.00331634	0.411054	0.134	0.079	1	Smarca2
0.0033462	0.760628	0.095	0.05	1	Wac
0.00339794	0.468558	0.208	0.143	1	Tuba1a
0.00341637	0.761408	0.136	0.083	1	Pals1
0.00346037	0.877357	0.083	0.042	1	Dnajc10
0.00349423	0.799933	0.132	0.08	1	Sec11c
0.00349428	-2.41525	0.002	0.021	1	Slc15a5
0.00349449	2.47618	0.028	0.006	1	Asxl1
0.00351185	0.695773	0.06	0.026	1	Dync2i1
0.00353813	0.688337	0.11	0.061	1	Trappc8
0.00356039	0.441747	0.225	0.157	1	Plpp1
0.00360435	2.10732	0.028	0.006	1	Ppan
0.0036152	0.713741	0.087	0.045	1	Ltbp3
0.00369249	0.894521	0.1	0.054	1	Pmp22
0.00374504	0.405348	0.331	0.256	1	Rnf115
0.00375559	-0.318967	0.503	0.562	1	Coq9
0.00375582	-0.108158	0.977	0.96	1	Pfkm
0.00377914	0.597241	0.104	0.058	1	Cyfip1
0.00380875	-0.899145	0.083	0.136	1	H4c9
0.00381017	1.85736	0.034	0.01	1	Rpain
0.00381728	1.40934	0.055	0.022	1	Zfp512
0.00382148	1.4653	0.04	0.013	1	Acot1
0.00383992	0.448603	0.144	0.09	1	Myoc
0.00386882	0.249513	0.556	0.465	1	Cpe
0.00392577	0.269652	0.357	0.271	1	Sgca
0.00395649	0.213891	0.554	0.452	1	Hmgb1
0.00397233	5.19813	0.013	0	1	Caprin2
0.00397233	4.99378	0.013	0	1	Gdf10
0.00399119	0.476566	0.291	0.221	1	Gm11808
0.00402661	-0.918747	0.13	0.189	1	Tfrc
0.00410385	2.74874	0.025	0.005	1	C130074G19Rik
0.00412504	-1.22323	0.036	0.075	1	Arntl
0.00412665	2.7843	0.025	0.005	1	Zfp821
0.00416106	2.5466	0.025	0.005	1	Matn2
0.00417101	0.462836	0.38	0.309	1	Ndufaf5
0.00418479	-0.557503	0.319	0.397	1	Trp53inp2
0.00423331	0.488934	0.267	0.197	1	Mapk14
0.00424349	0.229658	0.474	0.372	1	Adk
0.00428139	0.483531	0.244	0.176	1	Txndc17
0.00430826	0.750165	0.117	0.069	1	Usp50
0.00431059	0.285686	0.229	0.159	1	Cenpb
0.00431482	-0.658468	0.119	0.179	1	Npepl1
0.00431741	0.740742	0.136	0.085	1	Srrm1
0.00432509	2.02672	0.025	0.005	1	Plekho2
0.00440929	1.84538	0.025	0.005	1	Braf
0.00444859	1.7011	0.049	0.019	1	Jam3
0.00445901	0.345497	0.348	0.268	1	Cct6a
0.00446783	0.398497	0.206	0.139	1	Etl4
0.00451922	1.31555	0.089	0.048	1	Wdr44
0.00453837	0.296524	0.198	0.136	1	Anapc11
0.00453967	0.599732	0.074	0.035	1	Rnf181
0.00462325	0.327405	0.321	0.245	1	Smoc2
0.0046762	0.437876	0.335	0.263	1	Dnajc21
0.00469476	0.516786	0.113	0.066	1	Iws1
0.00471603	0.686435	0.113	0.066	1	Cdc16
0.00479846	0.284324	0.306	0.229	1	Hdgf
0.00481314	0.390282	0.151	0.095	1	Enah
0.0048195	0.204923	0.582	0.498	1	Synm
0.00484088	-0.174532	0.998	0.997	1	Mb
0.00490881	1.59433	0.03	0.008	1	Fpgt
0.00490913	-0.336522	0.565	0.615	1	Ppp1r27
0.00494092	3.18338	0.017	0.002	1	C1qtnf2
0.00494663	1.29448	0.072	0.035	1	Serf1
0.00496482	1.25173	0.06	0.027	1	Med9
0.00499893	0.358192	0.44	0.359	1	Gatd3a
0.00502643	2.23384	0.017	0.002	1	Csrp2
0.00505645	0.179193	0.828	0.769	1	Calm1
0.00505701	1.74344	0.03	0.008	1	Btbd9
0.00514132	1.53686	0.043	0.016	1	Gtpbp8
0.00515385	0.731312	0.136	0.085	1	Cd200
0.00518949	1.10185	0.051	0.021	1	Mkrn1
0.00519702	0.680894	0.078	0.038	1	Setd2
0.00521319	-0.332448	0.544	0.569	1	Fmc1
0.00529609	0.555722	0.121	0.072	1	Dhrs4
0.00534113	0.622956	0.095	0.051	1	Ypel5
0.00536385	1.04563	0.125	0.079	1	Eng
0.00540695	0.237137	0.267	0.197	1	Prpf19
0.00546065	-0.166965	0.913	0.912	1	Ndufa5
0.00560911	0.385178	0.083	0.043	1	Msl2
0.00561534	1.5624	0.053	0.022	1	Mss51
0.00561668	-1.33967	0.03	0.066	1	Asf1a
0.00565133	-0.945252	0.113	0.168	1	Tm2d2
0.00568205	1.72745	0.045	0.018	1	Fktn
0.00570369	0.359775	0.272	0.2	1	Tmco1
0.00578733	1.20959	0.053	0.022	1	Lysmd2
0.00587422	0.821773	0.051	0.021	1	Cap1
0.00589379	0.674686	0.081	0.042	1	Casq2
0.00592947	1.16618	0.066	0.032	1	Btbd7
0.00595289	0.486229	0.153	0.098	1	Id1
0.00596737	-1.25103	0.042	0.082	1	Smad3
0.00598641	1.09317	0.078	0.04	1	Atxn2l
0.00604851	-0.792105	0.064	0.111	1	Tlcd4
0.00605051	0.261596	0.401	0.33	1	Ppp2ca
0.00609005	1.50773	0.045	0.018	1	Snrnp35
0.00611654	0.713259	0.17	0.117	1	Deptor
0.00615379	0.787219	0.076	0.038	1	Copz1
0.00621004	0.396188	0.206	0.143	1	Anxa11
0.00621723	1.33416	0.038	0.013	1	Tcf7l2
0.0063122	0.196837	0.395	0.311	1	Ier3ip1
0.00631245	-0.14177	0.945	0.928	1	Pkm
0.00635631	0.194758	0.318	0.239	1	Rbm39
0.00639981	0.303012	0.198	0.139	1	Adamts1
0.00642142	1.29466	0.038	0.013	1	Taok3
0.00642839	0.710381	0.093	0.051	1	Cdk13
0.00643594	0.510801	0.091	0.05	1	Mmrn2
0.00644453	0.940247	0.066	0.032	1	Brd1
0.00649845	1.82187	0.026	0.006	1	Zfp26
0.00651138	0.694474	0.091	0.05	1	Fam133b
0.00651858	0.457549	0.134	0.083	1	Srsf1
0.00653997	0.657974	0.11	0.064	1	Zfp148
0.00654522	0.399271	0.183	0.123	1	Fbln2
0.00656622	0.168188	0.89	0.856	1	Hsp90ab1
0.0065709	0.863952	0.129	0.082	1	Ndufaf2
0.00661628	0.286587	0.467	0.393	1	Scp2
0.00664377	-0.620396	0.134	0.191	1	Rcan2
0.00675686	0.368483	0.185	0.127	1	Eif3d
0.00677364	0.320598	0.21	0.144	1	Zyg11b
0.00680451	-4.45938	0.004	0.022	1	Tnni1
0.00686953	0.601087	0.163	0.111	1	Ccser2
0.00687336	1.68725	0.04	0.014	1	Dock1
0.00687897	0.28403	0.301	0.22	1	Cops6
0.0068948	-2.78722	0.004	0.022	1	Zfp606
0.00691378	0.78006	0.096	0.054	1	Flot2
0.00699489	0.308521	0.28	0.205	1	Eci2
0.00700032	0.225032	0.56	0.466	1	S100a6
0.00702075	0.664599	0.1	0.058	1	Aspn
0.007023	-2.50994	0.004	0.022	1	Myo9b
0.00702967	0.985679	0.081	0.043	1	Ncstn
0.00703475	1.59497	0.04	0.014	1	Map3k10
0.00706197	1.75845	0.04	0.014	1	Septin4
0.00709895	-0.451273	0.406	0.458	1	Nenf
0.00714249	0.618937	0.13	0.082	1	Hnrnpr
0.00731573	2.57693	0.023	0.005	1	Paqr4
0.0073404	-0.497647	0.216	0.277	1	Cct8
0.00745751	0.643153	0.17	0.117	1	Palmd
0.00748187	1.38303	0.04	0.014	1	Smn1
0.00758968	1.14889	0.07	0.035	1	Aqr
0.00759734	2.17174	0.023	0.005	1	Cks1b
0.00764936	0.903921	0.057	0.026	1	Inpp4b
0.00767957	2.5574	0.023	0.005	1	Zfp641
0.00768908	4.52262	0.011	0	1	Piga
0.00768908	5.09212	0.011	0	1	Adap2
0.00768908	4.83064	0.011	0	1	Phactr1
0.00768908	5.04505	0.011	0	1	Ammecr1l
0.00777425	0.504854	0.183	0.127	1	Actc1
0.0078138	1.95592	0.034	0.011	1	Etv5
0.00782174	0.699347	0.13	0.083	1	Mrps31
0.00783682	0.347444	0.306	0.236	1	Calr
0.00786342	2.62466	0.028	0.008	1	Zfp282
0.00791073	0.280581	0.397	0.327	1	Pfn2
0.00793612	0.634489	0.102	0.059	1	Reep3
0.00794963	-0.432489	0.31	0.373	1	Tomm5
0.00795455	1.14031	0.049	0.021	1	Khk
0.00797066	0.584896	0.059	0.027	1	Loxl1
0.00801835	0.522356	0.087	0.048	1	Cdc42bpa
0.00803072	1.01988	0.06	0.029	1	Macrod2
0.00803387	0.566544	0.079	0.042	1	Apeh
0.00807073	0.38156	0.403	0.332	1	Rcan1
0.00808868	0.93433	0.072	0.037	1	Zcchc14
0.00810273	1.26703	0.049	0.021	1	Gab1
0.00820061	0.670967	0.125	0.079	1	Acin1
0.00821892	1.02965	0.049	0.021	1	Ndc1
0.0082543	0.494558	0.227	0.167	1	Paip2b
0.00826395	0.570767	0.138	0.088	1	Tsc22d2
0.00827081	0.371794	0.185	0.128	1	Pex19
0.00828947	0.52884	0.157	0.106	1	Dynlt3
0.00829149	1.07298	0.042	0.016	1	Tmem18
0.00830016	1.44909	0.034	0.011	1	Synj1
0.00833738	1.37788	0.042	0.016	1	F8a
0.00835599	0.289893	0.423	0.348	1	Fhl3
0.00837185	1.21968	0.06	0.029	1	Kcnq4
0.0084108	1.75015	0.028	0.008	1	Vps25
0.00847284	-0.625598	0.142	0.197	1	Flcn
0.00852094	0.688164	0.113	0.069	1	Mylk
0.00854695	-0.205264	0.675	0.704	1	Timm8b
0.00858574	0.446067	0.299	0.232	1	Igfbp7
0.00863903	0.915175	0.096	0.056	1	Phlda1
0.00865327	0.498019	0.115	0.071	1	Zfyve9
0.00872334	2.74973	0.019	0.003	1	Stard9
0.00874058	0.261569	0.461	0.377	1	Tead1
0.00879645	0.197219	0.883	0.83	1	Sec61g
0.00884359	0.369111	0.346	0.279	1	Pabpc1
0.00886462	0.620043	0.072	0.037	1	Mtm1
0.00899307	0.249494	0.435	0.349	1	Psmc6
0.00901187	2.03991	0.019	0.003	1	Armcx1
0.00901334	-4.64176	0	0.013	1	Tbx4
0.00901994	-1.31582	0.008	0.029	1	Socs3
0.00902519	0.529651	0.25	0.188	1	Coq7
0.00918626	1.12228	0.062	0.03	1	Sec61a1
0.00918911	0.720934	0.138	0.09	1	Pura
0.00920884	0.394419	0.359	0.296	1	Hibadh
0.0092405	0.194439	0.669	0.619	1	Tacc2
0.00925504	0.80433	0.089	0.05	1	Pdcd6
0.00938373	3.07457	0.015	0.002	1	Hp
0.00942915	1.49683	0.043	0.018	1	Ddx20
0.00943256	0.504673	0.123	0.077	1	Thoc2
0.00947969	0.295692	0.297	0.229	1	Msi2
0.00950485	1.81748	0.036	0.013	1	Nrarp
0.00951178	2.23909	0.015	0.002	1	Chrna2
0.00952491	1.00182	0.066	0.034	1	Gatad2a
0.00952846	0.280762	0.382	0.309	1	Glul
0.00953863	0.843048	0.11	0.067	1	Dnajc2
0.0095497	-0.482479	0.346	0.405	1	Smtnl2
0.0095847	-0.455696	0.27	0.335	1	Snta1
0.00966082	-0.141495	0.911	0.92	1	Ndufa2
0.00970157	0.729489	0.138	0.09	1	Klf6
0.0097148	0.273776	0.28	0.213	1	Pja2
0.00980409	0.794226	0.079	0.043	1	Prr13
0.00981358	0.431673	0.18	0.125	1	S100a13
0.0098143	0.313594	0.2	0.141	1	Rpn1
0.00982145	0.354562	0.229	0.167	1	Tmem38b
0.00982311	0.252569	0.223	0.16	1	Rbfox1
0.00992369	0.792828	0.053	0.024	1	Fam193b
0.00996557	1.20762	0.064	0.032	1	Efna1
0.0100245	0.670457	0.076	0.04	1	Phf20
0.0100411	0.777495	0.098	0.058	1	Itih5
0.0100447	1.05663	0.043	0.018	1	Rela
0.0100572	0.480445	0.238	0.179	1	Arfgef1
0.0100799	0.844238	0.043	0.018	1	Tanc1
0.010133	1.24822	0.043	0.018	1	Rlf
0.0101674	0.488684	0.151	0.101	1	Oxsr1
0.0102311	0.270254	0.113	0.069	1	Arpc1b
0.0102541	0.530148	0.106	0.064	1	Tmem131
0.0102581	-0.755191	0.146	0.2	1	Pyurf
0.0102899	0.2393	0.352	0.274	1	Stac3
0.0103131	0.842404	0.123	0.079	1	Krcc1
0.0103202	0.812998	0.108	0.066	1	Rbm17
0.0104222	1.06482	0.036	0.013	1	Ephb4
0.0105871	2.14355	0.025	0.006	1	Cd163
0.0106379	1.19681	0.03	0.01	1	Gimap4
0.010691	1.8063	0.025	0.006	1	Atg4c
0.0107133	0.572585	0.134	0.087	1	Tmem123
0.0107991	1.26999	0.03	0.01	1	Sestd1
0.0108336	1.70226	0.038	0.014	1	Cecr2
0.0108703	0.334502	0.448	0.388	1	Adipor1
0.0108721	-0.226408	0.607	0.644	1	Hjv
0.0110599	0.32087	0.202	0.143	1	Luc7l3
0.0110811	0.183559	0.512	0.431	1	Skp1
0.0110921	0.188871	0.206	0.146	1	Smarca5
0.0111994	0.881137	0.068	0.035	1	Ccnd2
0.011285	-0.745389	0.07	0.114	1	Ulk1
0.0114489	0.924784	0.045	0.019	1	Arhgap17
0.0114509	0.34662	0.24	0.183	1	Ky
0.0114605	0.688816	0.112	0.069	1	Arpc5
0.0114617	0.301318	0.384	0.308	1	Usp2
0.0114618	0.761384	0.055	0.026	1	Pkd2
0.0115006	1.22043	0.047	0.021	1	Rnd3
0.0115412	0.932805	0.083	0.046	1	Srsf10
0.0116275	0.440254	0.102	0.061	1	Kcnj8
0.0116348	0.382554	0.223	0.163	1	Afg3l2
0.0116603	0.354492	0.191	0.135	1	Atp6ap1
0.0116837	0.925481	0.083	0.048	1	Zfp644
0.0117636	-0.83056	0.079	0.125	1	Slc38a4
0.0117857	0.391967	0.306	0.247	1	Mcl1
0.0117956	1.07157	0.06	0.03	1	Zhx1
0.0118173	-1.65374	0.013	0.037	1	Ints12
0.0118265	0.985715	0.057	0.027	1	Dnajb14
0.0118958	0.653019	0.11	0.067	1	Oplah
0.0119374	1.0029	0.076	0.042	1	Prpf39
0.0120138	0.683935	0.087	0.05	1	Pcgf3
0.0121077	0.683023	0.066	0.034	1	Snapc1
0.0121655	-1.14107	0.028	0.059	1	Spns2
0.0121996	0.588292	0.159	0.109	1	Lnpk
0.0122104	-0.992396	0.045	0.082	1	Zmat5
0.0123179	0.737591	0.055	0.026	1	Tex10
0.0124065	0.522093	0.115	0.072	1	Zeb2
0.0124247	-0.306654	0.612	0.639	1	Higd1a
0.0124779	-1.50359	0.006	0.024	1	Usp31
0.0125578	1.46275	0.04	0.016	1	Cln8
0.012575	0.710081	0.115	0.072	1	Serinc2
0.0125779	-0.874705	0.038	0.072	1	Commd4
0.0127444	0.421034	0.261	0.2	1	Prkar1a
0.0127831	-0.312389	0.514	0.559	1	Cystm1
0.0128948	-0.601201	0.189	0.247	1	Camta1
0.0128974	0.352804	0.248	0.188	1	Crim1
0.0129462	0.132813	0.887	0.787	1	Vdac1
0.0130048	-0.794874	0.117	0.167	1	Mettl21c
0.0130799	0.487325	0.068	0.035	1	Mto1
0.0130819	0.505857	0.057	0.027	1	Gnaq
0.0130825	1.07516	0.049	0.022	1	Daxx
0.0131869	-0.307979	0.42	0.47	1	Ubl5
0.0132703	1.35773	0.04	0.016	1	Sema6a
0.0133164	0.730391	0.076	0.042	1	Rsf1
0.0133305	0.451299	0.346	0.29	1	Aimp1
0.0133713	0.66295	0.115	0.074	1	Eif4e3
0.0133867	2.20798	0.021	0.005	1	Wnt5b
0.0134837	1.07889	0.04	0.016	1	Tep1
0.0135076	0.94628	0.04	0.016	1	Gm6133
0.0135962	1.61126	0.042	0.018	1	Eps15l1
0.0136482	0.6473	0.212	0.159	1	Sdr39u1
0.0138396	0.755951	0.032	0.011	1	Twf1
0.0138668	0.20404	0.465	0.389	1	Map4
0.0139944	1.41919	0.021	0.005	1	Pcsk7
0.0140346	0.835763	0.032	0.011	1	C4b
0.0140964	0.792966	0.062	0.032	1	Gigyf2
0.0141051	-2.03926	0.002	0.016	1	Ror1
0.0143257	0.950939	0.051	0.024	1	Zbtb1
0.0144129	1.02198	0.051	0.024	1	Abcb1b
0.014418	0.517155	0.174	0.123	1	Kitl
0.0144268	0.407229	0.178	0.125	1	Rnaset2b
0.0144477	-0.647613	0.267	0.317	1	Esrra
0.0145321	0.903206	0.064	0.034	1	Spry2
0.0145405	1.37943	0.026	0.008	1	Sema3g
0.0145787	0.221912	0.151	0.101	1	Pfdn4
0.014603	0.257741	0.297	0.234	1	Snrnp27
0.0146169	-5.13631	0	0.011	1	Npl
0.0146169	-4.5753	0	0.011	1	Gins1
0.0146169	-4.51693	0	0.011	1	Camkk2
0.0146197	0.328716	0.233	0.178	1	Fxyd6
0.0146481	0.285946	0.263	0.2	1	Tmed10
0.0146923	-0.93391	0.019	0.045	1	Snrnp48
0.0147037	0.836472	0.081	0.046	1	Lats2
0.0147079	0.995803	0.042	0.018	1	Lmf2
0.0148334	1.4493	0.042	0.018	1	Uba6
0.0148488	0.477014	0.147	0.101	1	Marchf7
0.0149392	1.72656	0.034	0.013	1	Cdc42bpb
0.0149676	0.846745	0.026	0.008	1	Nog
0.0149857	0.78866	0.04	0.016	1	Efnb1
0.0149963	1.7617	0.034	0.013	1	Dbndd2
0.0149963	1.75118	0.034	0.013	1	Cilk1
0.0150146	0.5662	0.095	0.056	1	Scamp3
0.0150382	1.76493	0.043	0.019	1	Ampd3
0.0150515	0.601719	0.104	0.064	1	Rap2c
0.0150518	0.850412	0.049	0.022	1	Pak1
0.0151276	0.249264	0.289	0.231	1	Txnl1
0.0153425	0.844028	0.066	0.035	1	Dpep1
0.0153573	1.59883	0.034	0.013	1	Atp13a1
0.0153871	0.545302	0.11	0.069	1	Ppp2r2d
0.0154104	0.289982	0.363	0.304	1	Srpr
0.0154167	0.838578	0.115	0.075	1	Ahsa2
0.015463	0.385728	0.234	0.175	1	Wipi1
0.0154891	1.56041	0.034	0.013	1	Heatr5b
0.0155642	-0.186415	0.888	0.865	1	Ybx3
0.0155775	1.56819	0.034	0.013	1	5730409E04Rik
0.0155923	1.18759	0.043	0.019	1	Ablim3
0.0156737	-1.0547	0.051	0.087	1	Sike1
0.0158786	0.164186	0.552	0.473	1	Morf4l1
0.0158811	0.533226	0.093	0.054	1	Aph1a
0.0159139	0.850046	0.068	0.037	1	Rnf144b
0.0159855	2.49158	0.017	0.003	1	Fbxl18
0.0160466	0.438764	0.081	0.046	1	Nes
0.0161064	1.14276	0.055	0.027	1	Cd302
0.0161647	0.184584	0.365	0.29	1	Septin7
0.0161757	1.1986	0.055	0.027	1	Smad7
0.0163116	2.2383	0.017	0.003	1	Fbxo36
0.0163194	-0.988118	0.049	0.085	1	Slc9a6
0.0163587	1.76557	0.017	0.003	1	Trp63
0.0164229	0.57959	0.151	0.106	1	Wdr18
0.0164531	1.9331	0.017	0.003	1	Ctps2
0.0165481	1.66101	0.017	0.003	1	Foxc1
0.0165515	0.447811	0.132	0.088	1	Atp1b2
0.0165958	1.6516	0.017	0.003	1	Gfra2
0.0166143	0.905005	0.066	0.035	1	Rad17
0.0168385	0.428993	0.208	0.154	1	Agpat3
0.0169348	-0.120783	0.958	0.933	1	Ndufb4
0.016985	0.45483	0.2	0.149	1	Mpdz
0.017007	0.303597	0.265	0.205	1	Rab18
0.0171051	0.383297	0.306	0.247	1	Cebpb
0.0171123	0.419665	0.1	0.061	1	Fgf1
0.0171637	0.442367	0.117	0.075	1	Ep300
0.0171868	0.461662	0.2	0.151	1	Myh9
0.0171929	-1.82066	0.004	0.019	1	Tmem86a
0.0172748	0.437796	0.204	0.151	1	Top1
0.0172974	0.17247	0.285	0.218	1	Smtnl1
0.0174214	-0.353627	0.493	0.534	1	Pdhb
0.0174442	0.369995	0.189	0.138	1	Asb16
0.017454	0.363731	0.108	0.067	1	Sephs2
0.0174547	1.38432	0.036	0.014	1	Polr1g
0.0174616	0.618164	0.106	0.067	1	Col6a2
0.0175053	0.7289	0.043	0.019	1	Glg1
0.0175104	0.62309	0.087	0.051	1	Wdr77
0.017551	0.21337	0.427	0.354	1	Samm50
0.0176067	0.31293	0.189	0.136	1	As3mt
0.0176202	1.58506	0.028	0.01	1	Diaph2
0.0176303	3.36604	0.013	0.002	1	Phgdh
0.0176303	3.1602	0.013	0.002	1	Igf2bp2
0.0176303	3.2755	0.013	0.002	1	Katnal2
0.0176463	0.684031	0.087	0.051	1	Lrtm1
0.0176663	-3.70674	0.009	0.029	1	Tnnc1
0.0176893	3.13987	0.013	0.002	1	Tapbpl
0.0176893	3.03641	0.013	0.002	1	Pirb
0.0176934	1.28989	0.028	0.01	1	Aldh16a1
0.0177242	1.32952	0.036	0.014	1	Ro60
0.0177485	3.18622	0.013	0.002	1	Erf
0.0177496	0.677297	0.095	0.058	1	Oard1
0.0178079	2.97843	0.013	0.002	1	Trerf1
0.0178603	0.240724	0.505	0.446	1	Ddit4l
0.0178674	2.92772	0.013	0.002	1	Zbtb25
0.017878	0.237645	0.548	0.478	1	Immt
0.0179018	-1.29399	0.026	0.054	1	Elp2
0.0179215	0.358925	0.115	0.074	1	Gatad2b
0.0179489	1.3886	0.036	0.014	1	St8sia4
0.0179811	0.165478	0.312	0.244	1	Pafah1b1
0.017987	2.3952	0.013	0.002	1	Tbx2
0.0180471	1.96291	0.013	0.002	1	Igsf3
0.0180471	2.04901	0.013	0.002	1	Magi1
0.0180471	1.96409	0.013	0.002	1	Polm
0.0180849	0.571617	0.134	0.09	1	Uxt
0.0181011	1.38279	0.028	0.01	1	Pik3c2a
0.0181121	0.436516	0.089	0.053	1	Ccni
0.0181194	-0.971307	0.013	0.035	1	Mars2
0.0182057	-0.900012	0.047	0.082	1	Rtcb
0.0182889	0.451999	0.287	0.234	1	Camk2a
0.0182921	-2.38025	0.006	0.022	1	Nsmf
0.01833	0.627751	0.115	0.075	1	Gbf1
0.018379	1.12088	0.045	0.021	1	Kat2a
0.018391	0.64079	0.079	0.046	1	Lipe
0.018468	0.163701	0.645	0.567	1	Vcp
0.0184799	0.52234	0.136	0.091	1	U2af1
0.0185013	0.41227	0.21	0.162	1	Bhlhe40
0.0185014	0.439829	0.096	0.059	1	Mindy2
0.0185534	0.265428	0.359	0.292	1	Calm3
0.0186381	1.21585	0.036	0.014	1	Rasal2
0.0186609	-0.130881	0.93	0.91	1	Atp5h
0.0186782	0.348643	0.236	0.181	1	Neurl1a
0.0186789	-1.44923	0.025	0.051	1	Cited4
0.0186923	0.243823	0.299	0.237	1	Phpt1
0.0186978	1.75262	0.023	0.006	1	S1pr3
0.0187719	1.30536	0.036	0.014	1	Vps16
0.0187762	0.483302	0.187	0.135	1	Ccdc43
0.0187834	-0.639799	0.083	0.128	1	Mipep
0.0188549	0.94534	0.093	0.058	1	Tlk2
0.0189636	0.976236	0.023	0.006	1	Arfgap3
0.0190933	0.557135	0.168	0.122	1	Tspan13
0.0190977	1.5547	0.023	0.006	1	Gtf2ird2
0.0191695	0.304673	0.11	0.071	1	Nudcd3
0.0192094	1.34111	0.047	0.022	1	Xrcc1
0.0192628	0.566684	0.125	0.083	1	Hexa
0.0192959	0.928862	0.076	0.043	1	Frg1
0.0193091	0.391918	0.234	0.179	1	Rmdn1
0.0194192	0.854705	0.057	0.029	1	Kat6b
0.0196231	-1.13724	0.019	0.043	1	Sh2b3
0.0196986	0.721359	0.078	0.045	1	Ppp1r15b
0.0197108	0.94001	0.047	0.022	1	Sirt1
0.0198148	0.789857	0.085	0.051	1	Sh3bgrl
0.0199809	-1.067	0.034	0.064	1	Hmcn2
0.0200376	0.595224	0.161	0.115	1	Tsg101
0.0200384	0.300911	0.312	0.252	1	Srrm2
0.0200535	-0.284028	0.52	0.564	1	Tmem256
0.0200569	0.718812	0.106	0.067	1	Dlg1
0.0200773	0.220318	0.522	0.442	1	Pnpla2
0.0201035	-0.460854	0.134	0.184	1	Mt1
0.0201231	0.300653	0.091	0.054	1	Gadd45b
0.0201852	0.443471	0.151	0.106	1	Eif2s3x
0.0202504	0.645602	0.121	0.08	1	Tnfaip1
0.0202724	0.275498	0.198	0.147	1	Prkg1
0.0202745	0.13464	0.851	0.752	1	Sh3bgr
0.0203006	0.398706	0.261	0.207	1	Hhatl
0.0203779	1.59074	0.038	0.016	1	Usp40
0.0203935	0.318939	0.24	0.186	1	Plpp7
0.0204318	0.441895	0.155	0.109	1	Crip2
0.0205379	0.515629	0.13	0.087	1	Apod
0.0205391	0.885075	0.096	0.061	1	Kmt2d
0.0205839	0.154196	0.771	0.699	1	Tma7
0.0206524	1.5647	0.03	0.011	1	Orai3
0.020686	0.773344	0.096	0.061	1	Cnot4
0.0207792	0.873966	0.047	0.022	1	Parp4
0.0208395	0.270612	0.414	0.349	1	Psma2
0.0208667	0.481166	0.157	0.111	1	Ifngr2
0.0208922	0.489009	0.123	0.082	1	Dync1li2
0.0209594	0.185442	0.204	0.149	1	Pbrm1
0.0211933	0.31802	0.142	0.098	1	Msl3
0.02123	1.00798	0.038	0.016	1	Ldb1
0.0213115	-0.351459	0.493	0.535	1	Hk2
0.0214179	-1.23538	0.017	0.04	1	Yrdc
0.021517	0.28832	0.365	0.303	1	Rdx
0.021684	0.989645	0.049	0.024	1	Psmd9
0.0217622	1.32939	0.03	0.011	1	Galnt17
0.0218887	1.16366	0.03	0.011	1	Chpf2
0.0220006	-0.17293	0.86	0.848	1	Atp1a2
0.022001	-2.89376	0.002	0.014	1	Alox12
0.0220345	0.853423	0.049	0.024	1	Nup54
0.0220666	0.732132	0.049	0.024	1	Nat9
0.0221764	0.152364	0.348	0.284	1	4833439L19Rik
0.0221898	0.826451	0.062	0.034	1	Ints6
0.0222068	0.823882	0.038	0.016	1	Os9
0.022388	-2.51665	0.002	0.014	1	Prodh
0.0224034	0.620399	0.081	0.048	1	Smad5
0.022466	0.324387	0.134	0.09	1	Tubb5
0.0225176	0.332237	0.219	0.167	1	Ubxn2a
0.0225183	-2.3412	0.002	0.014	1	Rccd1
0.0226037	1.14038	0.04	0.018	1	Pogz
0.0226223	1.06717	0.051	0.026	1	Asb4
0.0226647	0.376713	0.27	0.213	1	Cast
0.0227852	0.539019	0.083	0.05	1	Ccnt2
0.0228149	0.948058	0.072	0.042	1	Arf6
0.0229275	0.47081	0.106	0.067	1	Gm5617
0.0230333	0.463972	0.219	0.168	1	Mat2b
0.0230639	0.2095	0.372	0.304	1	Usp47
0.0231368	0.431766	0.164	0.12	1	Hmgn1
0.023353	0.672217	0.14	0.099	1	Ifi27
0.0234028	1.14475	0.055	0.029	1	Emp3
0.0234505	1.38563	0.042	0.019	1	Bmp5
0.02354	0.208289	0.454	0.38	1	Serinc3
0.0236073	0.518313	0.166	0.12	1	Chordc1
0.0236905	0.392014	0.151	0.107	1	Pals2
0.0237527	1.76842	0.025	0.008	1	Sema4c
0.0237725	0.349972	0.204	0.152	1	Crk
0.0238007	2.22456	0.019	0.005	1	Elp6
0.0238477	0.594807	0.11	0.072	1	Lyar
0.0238508	-4.30821	0	0.01	1	Nek3
0.0238707	0.272719	0.24	0.189	1	Marcks
0.0238871	0.632065	0.091	0.056	1	Tcim
0.0239067	1.62768	0.025	0.008	1	Slc9a1
0.0239762	0.366279	0.2	0.149	1	Tuba1b
0.0240113	-0.649871	0.051	0.085	1	Yaf2
0.0240546	0.5341	0.083	0.05	1	Lpp
0.0240806	-0.832021	0.047	0.08	1	Bcl2l2
0.0241033	1.65357	0.019	0.005	1	Tbc1d10c
0.0241259	1.02279	0.04	0.018	1	Fer
0.0241418	0.423578	0.081	0.048	1	Eya4
0.0241642	1.70499	0.019	0.005	1	Ptpn14
0.0242049	0.577154	0.134	0.093	1	Hsf2
0.0242864	1.72046	0.019	0.005	1	Sfxn5
0.0243737	1.46832	0.025	0.008	1	Tcf7l1
0.0243737	1.34277	0.025	0.008	1	Mtmr12
0.0244306	0.65688	0.07	0.04	1	Rbp7
0.0244786	1.3872	0.025	0.008	1	Rnf169
0.0245475	1.04306	0.042	0.019	1	Dapp1
0.0245838	1.26969	0.025	0.008	1	Zfp933
0.0245943	1.02858	0.019	0.005	1	Cmtm3
0.024604	0.838335	0.07	0.04	1	Fbl
0.0246271	-1.3871	0.025	0.05	1	Tcof1
0.0246818	0.183959	0.321	0.258	1	Map2k2
0.024716	1.07327	0.055	0.029	1	Zcchc10
0.0249309	1.20408	0.032	0.013	1	Sclt1
0.0249773	0.470226	0.117	0.077	1	Mafa
0.0250178	0.277145	0.134	0.091	1	Kmt2e
0.025136	-1.91603	0.011	0.03	1	Cyp26b1
0.0251452	0.564803	0.07	0.04	1	Polr1a
0.0251697	-0.127005	0.025	0.008	1	Clmp
0.0251788	0.30029	0.338	0.284	1	Eif3m
0.0252037	0.524297	0.134	0.095	1	Rock1
0.0252047	1.02992	0.032	0.013	1	Heyl
0.0254811	0.964742	0.032	0.013	1	Mbp
0.0256289	0.664289	0.072	0.042	1	Mpv17l2
0.0258093	0.964061	0.042	0.019	1	Zfp52
0.0258746	0.451545	0.115	0.075	1	Rtf1
0.0259898	-2.95632	0.004	0.018	1	Casp7
0.0260392	0.418837	0.191	0.141	1	Ywhab
0.0260394	0.101039	0.524	0.434	1	Golga4
0.0260728	-0.515507	0.244	0.292	1	Padi2
0.0262145	0.90004	0.057	0.03	1	C1galt1c1
0.026229	0.890739	0.053	0.027	1	Mxra8
0.0262543	-0.894598	0.068	0.104	1	Tmed1
0.026265	0.532858	0.104	0.067	1	Ptprs
0.0262993	-0.877573	0.049	0.082	1	Bst2
0.026362	-0.304079	0.556	0.599	1	Got2
0.0264412	1.59502	0.034	0.014	1	Trrap
0.0265932	0.605534	0.115	0.077	1	Ubqln2
0.0265961	0.432443	0.153	0.109	1	Pten
0.026619	0.569855	0.055	0.029	1	Rexo4
0.026626	0.84131	0.042	0.019	1	Trpm4
0.0266464	-1.96161	0.004	0.018	1	Bcl2
0.0266464	-2.19839	0.004	0.018	1	Mthfr
0.0267594	0.377722	0.108	0.071	1	Sccpdh
0.0267794	-1.93939	0.004	0.018	1	Nxt2
0.026882	0.430331	0.072	0.042	1	Tmem115
0.026913	-1.80184	0.004	0.018	1	Pkn3
0.0269372	1.10597	0.062	0.035	1	Zfp326
0.0270041	0.201193	0.879	0.795	1	Tmsb4x
0.0270079	0.223169	0.285	0.228	1	Cxcl12
0.0270241	0.931598	0.043	0.021	1	Slc25a32
0.0270427	0.735125	0.042	0.019	1	Dbnl
0.0270454	1.46349	0.034	0.014	1	Mamstr
0.0271076	0.142566	0.371	0.298	1	Dynll2
0.0271678	-2.12699	0.009	0.027	1	Nsun3
0.0271877	-1.34099	0.019	0.042	1	Zdhhc4
0.0272082	1.20148	0.043	0.021	1	Gprasp1
0.0272416	1.03484	0.057	0.03	1	Ccdc85a
0.0272628	0.696425	0.055	0.029	1	Anapc7
0.0272885	0.4324	0.183	0.136	1	Rnf187
0.0273046	1.30764	0.034	0.014	1	Dcp1b
0.0274369	0.933538	0.057	0.03	1	Hdac7
0.0274465	-1.07859	0.043	0.074	1	Slc25a19
0.0274554	0.139806	0.425	0.345	1	Gpcpd1
0.0276628	0.70016	0.055	0.029	1	Dab2
0.0277445	0.675287	0.104	0.069	1	Pdcd7
0.0277978	0.591881	0.138	0.098	1	Mapre3
0.0278797	0.586153	0.157	0.115	1	Stub1
0.0280592	-1.88533	0.006	0.021	1	Jrkl
0.0280948	0.652825	0.115	0.079	1	Dhx36
0.0281775	0.310903	0.219	0.167	1	Psmd1
0.0282167	0.269341	0.147	0.103	1	Csnk1g2
0.0282293	0.170085	0.681	0.619	1	Acsl1
0.0283319	-1.01708	0.025	0.05	1	Abhd18
0.0283739	-1.86739	0.006	0.021	1	Socs1
0.0283778	0.649127	0.043	0.021	1	Cog7
0.0284372	-2.12043	0.006	0.021	1	Nudt15
0.0284426	0.691449	0.078	0.046	1	Iqgap1
0.0285006	-1.65965	0.006	0.021	1	Poc5
0.02857	-0.358513	0.312	0.37	1	Rex1bd
0.0285732	1.69067	0.026	0.01	1	Megf9
0.028593	0.491697	0.151	0.109	1	Ctdsp1
0.0286045	0.498839	0.172	0.127	1	Chmp3
0.0287446	1.28628	0.026	0.01	1	Bcorl1
0.0288244	-1.30385	0.009	0.027	1	Gm13889
0.0288837	-1.79743	0.006	0.021	1	Letm2
0.0288976	0.300789	0.132	0.09	1	Il11ra1
0.0289112	0.281143	0.25	0.197	1	Pdhx
0.0289174	-1.12232	0.038	0.066	1	Tlcd3b
0.0289799	0.728195	0.034	0.014	1	Rabgap1l
0.0289842	0.442867	0.123	0.083	1	Ash1l
0.0289921	0.345047	0.214	0.163	1	Apoe
0.0290621	0.340115	0.144	0.101	1	Actn4
0.0291058	3.24468	0.015	0.003	1	Gatm
0.0292282	0.540493	0.095	0.061	1	Elf2
0.0292545	0.168759	0.577	0.508	1	Acat1
0.0292693	2.87784	0.015	0.003	1	Tmem276
0.0292946	0.338581	0.055	0.029	1	Dpagt1
0.0293139	-0.678235	0.181	0.228	1	Vps35
0.0293514	2.31429	0.015	0.003	1	Ppp1r21
0.0293523	0.190924	0.055	0.029	1	Cog2
0.02938	-0.597923	0.123	0.167	1	Etfrf1
0.0293943	0.29643	0.268	0.216	1	Aplp2
0.0294208	-0.196439	0.711	0.724	1	Ndufc2
0.0294336	2.32573	0.015	0.003	1	Chn1
0.0295067	0.483445	0.055	0.029	1	Itpripl2
0.0295161	2.20471	0.015	0.003	1	H2-Q4
0.0296043	-0.884578	0.051	0.083	1	Flvcr1
0.0296079	0.494013	0.172	0.128	1	Col4a2
0.0296152	1.24529	0.026	0.01	1	Sox4
0.0296816	2.09515	0.015	0.003	1	Depdc7
0.0296816	2.67876	0.015	0.003	1	Cenpw
0.0297646	2.02621	0.015	0.003	1	Armcx2
0.0297646	2.44361	0.015	0.003	1	Nrbp2
0.0298275	0.775101	0.085	0.053	1	Tmem204
0.0298478	2.03241	0.015	0.003	1	Zfp607a
0.0298478	1.75724	0.015	0.003	1	Tmod2
0.0298478	1.76763	0.015	0.003	1	Srbd1
0.0299313	1.51089	0.015	0.003	1	Plscr2
0.0299313	1.95288	0.015	0.003	1	Trim37
0.0299995	-1.05483	0.036	0.064	1	Cdpf1
0.0300008	0.302331	0.181	0.133	1	Tmf1
0.0301546	0.625839	0.127	0.088	1	Cd93
0.0303094	-0.727159	0.051	0.083	1	Rdm1
0.0303333	-0.94677	0.042	0.071	1	Snrpa1
0.0303393	0.337309	0.183	0.135	1	Tnrc6b
0.03039	0.838357	0.059	0.032	1	Irf2bp1
0.030502	2.44585	0.021	0.006	1	Rdh10
0.030544	1.078	0.047	0.024	1	Bcl10
0.0305623	0.167533	0.295	0.236	1	Aldh2
0.0306093	0.948294	0.045	0.022	1	Plcg1
0.0306412	2.17287	0.021	0.006	1	Mnd1
0.0306618	-0.928209	0.068	0.103	1	Tagln2
0.0306972	1.40902	0.036	0.016	1	Ndn
0.0307166	1.135	0.047	0.024	1	Dusp6
0.0307479	0.461963	0.113	0.077	1	Raph1
0.030781	2.20419	0.021	0.006	1	Rufy3
0.0308333	0.503059	0.155	0.114	1	Hapstr1
0.0308799	0.667905	0.06	0.034	1	Thoc2l
0.0309126	0.250311	0.095	0.059	1	Gna12
0.0310046	-0.966512	0.083	0.119	1	Tmem208
0.031051	0.26452	0.127	0.088	1	Ptms
0.0310621	1.95759	0.021	0.006	1	Asl
0.031076	0.299515	0.147	0.104	1	Dpt
0.0311662	0.181569	0.117	0.079	1	Baz1b
0.0312705	0.293267	0.41	0.359	1	Tsc22d3
0.0312902	0.87612	0.066	0.038	1	Ric1
0.031484	-0.836968	0.059	0.091	1	Yars2
0.0315437	0.51347	0.057	0.03	1	Plekhf2
0.0316821	0.851798	0.07	0.042	1	Serp1
0.0317071	0.131813	0.675	0.607	1	Fkbp3
0.0317158	0.390866	0.091	0.058	1	Gcn1
0.0317226	1.29623	0.036	0.016	1	Nprl2
0.0319309	0.890921	0.1	0.067	1	Dusp8
0.0320359	1.11513	0.036	0.016	1	Sin3a
0.0320446	0.512363	0.146	0.106	1	Chp1
0.0320551	-0.979753	0.023	0.046	1	Pfkfb2
0.0321768	-0.807516	0.036	0.064	1	Nup62
0.0321888	-0.732507	0.112	0.151	1	Mrps26
0.0321934	0.503558	0.085	0.053	1	Myo1c
0.0323539	0.741505	0.047	0.024	1	Hs2st1
0.0323549	0.963429	0.021	0.006	1	Mapkbp1
0.0324444	0.121274	0.669	0.59	1	Eif2s2
0.0324967	0.105436	0.478	0.41	1	Pcbp2
0.0325748	0.841808	0.021	0.006	1	Hoxa5
0.0326002	0.735726	0.062	0.035	1	Zbtb8os
0.0326973	0.837206	0.07	0.042	1	Smap2
0.0327186	0.103364	0.662	0.596	1	Mrpl14
0.0328201	-0.521729	0.142	0.189	1	Hagh
0.0328699	0.764749	0.021	0.006	1	Zfp65
0.0328899	1.30674	0.038	0.018	1	Ell
0.0329792	0.644797	0.093	0.059	1	Thbd
0.0329888	0.814629	0.068	0.04	1	Kmt2a
0.0330108	0.19386	0.412	0.346	1	Cav1
0.0330659	0.856954	0.049	0.026	1	Tet2
0.033337	1.05876	0.049	0.026	1	Prr14
0.0333426	0.296818	0.346	0.288	1	Tcf4
0.0333781	1.31728	0.053	0.029	1	F11r
0.0333929	-0.527536	0.198	0.25	1	Banf1
0.0333985	0.205745	0.463	0.389	1	Mrpl52
0.0334639	0.519705	0.089	0.056	1	Slf1
0.0334776	0.619096	0.142	0.103	1	Prrc1
0.0335308	0.335321	0.081	0.05	1	Atg101
0.0335774	0.263141	0.403	0.341	1	Csnk1a1
0.0336216	-1.36301	0.025	0.048	1	Atg5
0.0336237	1.43741	0.038	0.018	1	Pxdn
0.0336376	0.586925	0.087	0.056	1	Tshz1
0.0336851	3.05332	0.011	0.002	1	Xkrx
0.0336851	2.9745	0.011	0.002	1	Bcl9
0.0336851	3.2925	0.011	0.002	1	Cln3
0.0336851	3.1553	0.011	0.002	1	Nectin2
0.0336851	2.93089	0.011	0.002	1	Dync2h1
0.0336851	3.4267	0.011	0.002	1	Mchr1
0.0337707	0.625119	0.102	0.067	1	Ppfibp1
0.0337956	3.17239	0.011	0.002	1	Lfng
0.0337956	2.60932	0.011	0.002	1	Gimap9
0.0337956	2.77602	0.011	0.002	1	Gstt3
0.0339064	2.68569	0.011	0.002	1	Il2
0.0340036	0.493698	0.136	0.096	1	Flna
0.0340175	2.54563	0.011	0.002	1	Nostrin
0.0340175	2.45328	0.011	0.002	1	Snn
0.0340182	0.806779	0.047	0.024	1	Phldb2
0.0341042	0.78931	0.079	0.05	1	Yipf5
0.0341154	0.885584	0.049	0.026	1	Poglut1
0.0341289	2.51797	0.011	0.002	1	Sdc1
0.0341289	2.57499	0.011	0.002	1	Sting1
0.0342407	2.19871	0.011	0.002	1	Tyw5
0.0342797	0.263909	0.248	0.196	1	Psma5
0.0343527	2.41469	0.011	0.002	1	Col4a5
0.0343527	1.9239	0.011	0.002	1	Gem
0.0343527	2.162	0.011	0.002	1	Hoxa4
0.0343527	1.47746	0.011	0.002	1	Zfp790
0.0343837	-0.328637	0.327	0.388	1	Gpx3
0.0344251	-1.07515	0.021	0.043	1	Ppm1d
0.0344906	-1.3386	0.028	0.053	1	Gmnn
0.0345481	-0.358852	0.261	0.316	1	Spcs1
0.0346452	1.08622	0.028	0.011	1	Itga4
0.0347303	0.720858	0.106	0.072	1	Klf13
0.0347964	0.394695	0.151	0.109	1	Amot
0.034925	0.196587	0.308	0.25	1	Canx
0.0349633	-0.68656	0.085	0.122	1	Osbpl6
0.0349648	0.917749	0.087	0.056	1	Mical2
0.0351882	0.992879	0.038	0.018	1	Poldip3
0.0352059	0.179589	0.631	0.546	1	Itm2b
0.0352269	0.828293	0.028	0.011	1	Golm2
0.0352491	0.119624	0.522	0.438	1	Prdx5
0.0353066	-1.3081	0.013	0.032	1	Gpr89
0.0353538	0.537834	0.093	0.059	1	Pa2g4
0.0354251	-2.62992	0.002	0.013	1	Pced1a
0.0355284	0.854785	0.089	0.058	1	Sdc2
0.0355738	0.829755	0.066	0.038	1	Lmbrd2
0.0356215	0.555865	0.051	0.027	1	Nedd4l
0.035629	-2.87616	0.002	0.013	1	Dio2
0.0356654	0.728552	0.11	0.075	1	Slco5a1
0.035732	0.412769	0.104	0.069	1	Kctd15
0.0358258	-0.453655	0.274	0.327	1	Clip4
0.0358285	-0.197139	0.745	0.744	1	Ctsd
0.0358338	-3.44471	0.002	0.013	1	Lrrc52
0.0358339	0.334297	0.096	0.062	1	Tmcc2
0.0358733	0.680303	0.068	0.04	1	Exosc5
0.0358977	0.182586	0.276	0.216	1	S100a10
0.0359044	0.80844	0.078	0.048	1	Mier1
0.0359492	0.762107	0.028	0.011	1	P3h4
0.0359618	0.230168	0.085	0.053	1	Rasgrp3
0.0359832	0.657707	0.066	0.038	1	Amotl2
0.0360068	0.900897	0.055	0.03	1	Rrp8
0.0360397	-2.01372	0.002	0.013	1	Tlcd3a
0.0360912	0.364562	0.153	0.109	1	Pnrc2
0.0361096	1.00844	0.04	0.019	1	Rab4a
0.0361493	0.800712	0.095	0.062	1	Ccnh
0.036201	0.47192	0.047	0.024	1	Sec16a
0.0362429	-0.482381	0.07	0.106	1	Cnksr1
0.0363104	0.782568	0.112	0.077	1	Col15a1
0.036457	-0.287076	0.251	0.306	1	Timm10b
0.0364627	0.298742	0.344	0.29	1	Nap1l4
0.0364751	-0.865138	0.057	0.088	1	Spryd4
0.0366285	0.295613	0.293	0.239	1	Me1
0.0367104	-1.11557	0.019	0.04	1	Krt10
0.0367139	1.26226	0.04	0.019	1	Zfp655
0.0367147	0.259391	0.181	0.138	1	Mrpl35
0.0367627	0.304204	0.085	0.053	1	Gtf3c1
0.0369246	0.603212	0.136	0.098	1	Usp34
0.0369914	1.05767	0.04	0.019	1	Pcdh19
0.0369946	0.45351	0.138	0.099	1	Cav2
0.0370138	0.313421	0.267	0.216	1	Ncor1
0.0370623	0.304781	0.238	0.189	1	Ssb
0.0370626	0.24273	0.195	0.146	1	Lrrfip1
0.0371025	0.710432	0.07	0.042	1	6030458C11Rik
0.0371435	0.38207	0.07	0.042	1	Dach2
0.0372253	0.276932	0.134	0.095	1	Gcc2
0.0372469	0.521463	0.096	0.064	1	Socs6
0.0372507	0.547484	0.225	0.186	1	Dnajb6
0.0372537	0.157353	0.775	0.75	1	Etfa
0.0373036	0.372354	0.144	0.103	1	Palld
0.0374388	0.349646	0.251	0.202	1	Bnip3l
0.0376082	1.02642	0.04	0.019	1	Rassf1
0.0376497	0.660803	0.074	0.045	1	Dusp7
0.0376814	0.529314	0.144	0.104	1	Man2a2
0.0377209	0.845559	0.055	0.03	1	Fem1c
0.0377274	0.265994	0.261	0.208	1	Tmem37
0.0378111	0.65043	0.074	0.045	1	Lasp1
0.0378576	0.226786	0.219	0.17	1	Mtus1
0.0379483	0.958587	0.04	0.019	1	Cygb
0.0379794	0.406464	0.155	0.114	1	Lsm12
0.037985	0.319244	0.146	0.104	1	Amz2
0.0379866	0.19256	0.414	0.349	1	Mtdh
0.0380023	-0.445113	0.076	0.114	1	Ankrd33b
0.0380343	0.235523	0.051	0.027	1	Casp8ap2
0.0380877	0.376424	0.104	0.069	1	Psme3
0.0381723	0.857519	0.095	0.062	1	Dohh
0.0383489	0.419508	0.157	0.117	1	Ehd2
0.0383828	-0.984822	0.072	0.106	1	Ciao1
0.0384099	0.56511	0.146	0.107	1	Gspt1
0.0384348	-0.348862	0.473	0.51	1	Mrpl12
0.0385074	0.795647	0.055	0.03	1	Rgma
0.0385961	1.87819	0.023	0.008	1	Rspry1
0.0386363	0.685309	0.04	0.019	1	Bcar1
0.0388363	1.70188	0.023	0.008	1	Cyp4f13
0.0388873	0.451085	0.146	0.104	1	Ppig
0.0391248	-0.676191	0.1	0.139	1	Thap4
0.0391296	0.454996	0.129	0.09	1	Ctsc
0.0392064	0.647722	0.074	0.045	1	Cpsf3
0.0392913	0.67134	0.076	0.046	1	Erp29
0.0393075	0.304992	0.187	0.141	1	Prmt1
0.0393075	0.499558	0.185	0.143	1	Nfu1
0.0393796	0.836438	0.03	0.013	1	Ppt1
0.0393822	0.418854	0.123	0.085	1	Ufl1
0.0394018	0.821175	0.023	0.008	1	Prrg1
0.0394482	1.21602	0.03	0.013	1	H1f4
0.0394777	0.38978	0.07	0.042	1	Polr1f
0.0394933	0.574698	0.072	0.043	1	2900026A02Rik
0.0395011	0.198368	0.372	0.317	1	Tspan3
0.0396513	-0.950751	0.032	0.058	1	Nup85
0.0396519	-0.452441	0.108	0.149	1	Rchy1
0.0396734	0.122193	0.739	0.668	1	Sh3glb1
0.0396736	-1.00025	0.062	0.095	1	Dhrs7b
0.0397254	-1.04545	0.023	0.045	1	Git2
0.03981	1.1606	0.023	0.008	1	Fam217b
0.03981	1.50766	0.023	0.008	1	Lrsam1
0.0398873	-1.13049	0.023	0.045	1	Kif3c
0.0398921	1.22982	0.023	0.008	1	Pdik1l
0.0400566	1.29654	0.023	0.008	1	Irag1
0.0400787	0.284541	0.14	0.099	1	Plbd1
0.0402591	0.392565	0.246	0.197	1	H2az2
0.0403428	0.846403	0.059	0.034	1	Ap3s1
0.0403442	-2.72563	0.004	0.016	1	D3Ertd751e
0.0406203	-0.205658	0.567	0.603	1	Timm23
0.0406527	0.327567	0.125	0.088	1	Id3
0.0407399	-0.761397	0.017	0.037	1	Htra4
0.0407636	0.288455	0.138	0.098	1	Ankrd11
0.0408962	0.531739	0.083	0.053	1	Otulin
0.040986	-1.33329	0.017	0.037	1	Arfip1
0.0410562	1.43391	0.023	0.008	1	Ddx31
0.0410678	0.680925	0.04	0.019	1	Tpgs2
0.0410991	1.49384	0.032	0.014	1	Samd4b
0.0411194	0.863764	0.059	0.034	1	Vps37c
0.0411306	0.870662	0.057	0.032	1	Pes1
0.041259	-0.950265	0.023	0.045	1	Tagap1
0.0412688	0.684206	0.06	0.035	1	Upf1
0.0412834	0.263932	0.248	0.202	1	Tmem30a
0.0413255	0.586121	0.134	0.098	1	Fam104a
0.0413393	-2.29396	0.004	0.016	1	Zfp930
0.0414979	0.646683	0.053	0.029	1	Pdia4
0.0414987	0.421591	0.132	0.095	1	Ywhaq
0.0415618	-1.14614	0.009	0.026	1	Pvr
0.0415903	0.636777	0.11	0.075	1	Myl12b
0.0416268	0.316537	0.03	0.013	1	Cox4i2
0.0416419	-1.99603	0.004	0.016	1	Lurap1l
0.0416419	2.05948	0.017	0.005	1	Zfp668
0.0416419	1.57357	0.017	0.005	1	Prr12
0.0416419	1.90283	0.017	0.005	1	Col18a1
0.0417432	-2.00192	0.004	0.016	1	Myo5c
0.0417727	-0.601779	0.083	0.12	1	Npc1
0.0418057	-1.80989	0.008	0.022	1	C2cd3
0.0418162	0.443228	0.166	0.125	1	Acyp1
0.0418568	0.101333	0.741	0.668	1	Myl12a
0.0418888	-1.59699	0.008	0.022	1	Tlcd5
0.0420209	0.307826	0.13	0.091	1	Dmxl1
0.0420482	1.53013	0.017	0.005	1	Ptprc
0.0420482	-1.42251	0.004	0.016	1	Fam110d
0.0421358	1.45598	0.032	0.014	1	Irak1bp1
0.0421417	-0.593897	0.168	0.21	1	Gbe1
0.0421504	1.22077	0.017	0.005	1	Foxo6
0.0422343	0.546288	0.055	0.03	1	Topors
0.0423552	1.63492	0.017	0.005	1	Dip2a
0.0424159	1.3543	0.032	0.014	1	Rbm45
0.0424886	0.411613	0.125	0.088	1	Tmem60
0.0425474	0.533142	0.095	0.062	1	H2-Ab1
0.0425506	0.557916	0.076	0.046	1	Rasa4
0.0425566	1.19862	0.032	0.014	1	Gfra1
0.0426271	1.41803	0.032	0.014	1	Cyp20a1
0.0427524	-0.480566	0.255	0.301	1	Serpine2
0.0427661	0.458302	0.164	0.123	1	Brk1
0.0427674	1.36909	0.017	0.005	1	Zfp189
0.0427953	0.205188	0.338	0.279	1	Lrrc14b
0.0428017	0.550684	0.04	0.019	1	Naa40
0.0428624	0.34059	0.059	0.034	1	Tomm6
0.0428978	-1.37601	0.008	0.022	1	Npnt
0.0430521	0.839296	0.032	0.014	1	Gpx7
0.0430573	0.41875	0.115	0.08	1	Mpi
0.0430679	-1.28074	0.008	0.022	1	Crtc1
0.0430788	1.13585	0.017	0.005	1	Jdp2
0.0431059	0.878155	0.042	0.021	1	Abi3bp
0.0431718	0.403588	0.17	0.123	1	Sec23a
0.0432858	0.645495	0.06	0.035	1	Xrn1
0.0434116	-1.52932	0.006	0.019	1	Slc30a2
0.0434389	-0.293348	0.601	0.619	1	Asb5
0.0434449	0.433183	0.149	0.111	1	Susd6
0.0434999	0.386011	0.059	0.034	1	Prdm2
0.0435785	0.9677	0.045	0.024	1	Ankra2
0.0436243	0.934697	0.032	0.014	1	Per3
0.0437257	0.367363	0.042	0.021	1	Ocrl
0.0437551	0.74579	0.081	0.053	1	Chuk
0.0437626	0.631506	0.102	0.069	1	Med30
0.0438039	0.147768	0.125	0.087	1	Pcyox1
0.0439787	0.328983	0.14	0.101	1	Wbp4
0.0439932	1.10343	0.045	0.024	1	Srgap2
0.0440604	0.358577	0.195	0.151	1	Cdc37
0.0441302	1.06775	0.032	0.014	1	Pygo2
0.0441576	0.762386	0.068	0.042	1	Tmx1
0.0442766	0.25021	0.2	0.151	1	Ddrgk1
0.0443139	-0.341988	0.431	0.481	1	Ss18l2
0.0443948	-0.561441	0.104	0.143	1	Sspn
0.0444113	0.99221	0.045	0.024	1	Noa1
0.044651	0.446434	0.112	0.077	1	Upf2
0.0447286	-0.610469	0.047	0.077	1	Casp12
0.0448472	0.87097	0.076	0.048	1	Slc29a1
0.0452652	0.280624	0.299	0.245	1	Cul5
0.0453052	0.641063	0.032	0.014	1	Tbcd
0.045368	0.248937	0.125	0.087	1	Hnrnpul2
0.0454287	0.718013	0.043	0.022	1	Sncg
0.0454423	1.79305	0.025	0.01	1	Stap2
0.04568	0.876831	0.043	0.022	1	Wdsub1
0.0457431	0.580207	0.043	0.022	1	Tmem219
0.0458781	1.67307	0.025	0.01	1	Rfwd3
0.0459555	-0.233503	0.679	0.71	1	Ldhb
0.0459608	-1.20825	0.015	0.034	1	Pdp2
0.0459626	0.979758	0.047	0.026	1	Ccnd3
0.0460032	0.925345	0.076	0.048	1	U2af2
0.0460468	-0.608484	0.234	0.277	1	Nr1d1
0.0464045	0.312352	0.129	0.09	1	Arhgef12
0.0464399	0.993721	0.051	0.029	1	Rbm7
0.0465828	1.39353	0.025	0.01	1	Hs6st2
0.0465828	1.31827	0.025	0.01	1	Stx2
0.0465954	-1.02067	0.036	0.061	1	Rab3ip
0.0466332	-0.175534	0.805	0.827	1	Myh2
0.0466715	1.18587	0.025	0.01	1	Scyl3
0.0466868	0.796866	0.07	0.043	1	Snap47
0.0467209	0.852045	0.047	0.026	1	Trim44
0.0468391	0.202664	0.427	0.38	1	Itgb1bp2
0.0469148	-0.55435	0.11	0.147	1	Timm29
0.0471164	1.23531	0.045	0.024	1	Icam2
0.0471929	0.313963	0.119	0.083	1	Adig
0.0473865	1.08957	0.025	0.01	1	Bicra
0.0474648	0.255948	0.374	0.312	1	Ost4
0.0475215	0.234665	0.214	0.165	1	Dusp3
0.0475273	0.460088	0.159	0.12	1	Itgb6
0.047636	1.10451	0.034	0.016	1	Phlpp1
0.0477473	1.22957	0.025	0.01	1	Phf6
0.0478385	0.501652	0.142	0.103	1	Ets2
0.0478805	0.103619	0.28	0.226	1	Alpk3
0.0478993	0.339225	0.157	0.117	1	Egfl7
0.0479249	0.63187	0.047	0.026	1	Gripap1
0.0479493	0.598921	0.064	0.038	1	Osgin1
0.0480107	0.90198	0.034	0.016	1	Plcb3
0.0481245	-1.33654	0.04	0.066	1	Rabep2
0.0482688	0.232924	0.164	0.123	1	Cetn3
0.0483061	0.299578	0.119	0.083	1	Stard10
0.0483845	0.496997	0.025	0.01	1	9930111J21Rik2
0.0484101	0.71974	0.091	0.061	1	Tjp1
0.0484637	1.02003	0.034	0.016	1	Rgp1
0.0486155	0.70055	0.047	0.026	1	Pias4
0.0486833	0.345953	0.161	0.119	1	Esf1
0.0486903	0.509895	0.072	0.045	1	Gm49336
0.0487021	0.307198	0.227	0.181	1	Ifitm2
0.0487517	0.48368	0.074	0.046	1	1110038F14Rik
0.04883	0.426088	0.195	0.151	1	Bcap31
0.0488374	0.114106	0.72	0.646	1	Eef2
0.0488658	-0.362529	0.098	0.135	1	Ccdc6
0.0489362	0.929555	0.025	0.01	1	Prcp
0.0490392	0.535188	0.045	0.024	1	Terf2
0.0491036	0.644858	0.062	0.037	1	Rif1
0.0492728	0.653767	0.072	0.045	1	Psip1
0.0497425	-0.746428	0.028	0.051	1	Pts
0.049769	0.117327	0.457	0.391	1	Hspa5
0.0499491	-0.98335	0.013	0.03	1	Gtf2e2
0.0501415	0.57611	0.11	0.077	1	Wwtr1
0.0502635	0.263653	0.138	0.099	1	Steap4
0.0503826	0.479752	0.049	0.027	1	Cep170
0.0504167	0.424211	0.091	0.061	1	Dnajc5
0.0504545	0.188522	0.267	0.218	1	Scarb2
0.0505805	1.15396	0.036	0.018	1	Neu2
0.0505884	0.629395	0.096	0.066	1	Crbn
0.0505933	0.424537	0.166	0.127	1	Igfbp6
0.0506245	0.599651	0.045	0.024	1	Stx16
0.0506565	0.794927	0.036	0.018	1	Dcun1d3
0.0506565	1.26081	0.036	0.018	1	Fzd6
0.0506731	0.442101	0.074	0.046	1	Naa35
0.0507036	0.1232	0.577	0.511	1	Synpo2
0.0507326	1.21824	0.036	0.018	1	Tpst1
0.0507458	0.936022	0.053	0.03	1	Camsap1
0.0507828	0.580373	0.034	0.016	1	Klhl5
0.0510041	0.547449	0.108	0.075	1	Pdgfrb
0.0510677	1.51505	0.026	0.011	1	Fam185a
0.0511842	0.425312	0.068	0.042	1	Dapk2
0.0512062	-0.580485	0.081	0.115	1	Ccnl2
0.0512504	1.73547	0.026	0.011	1	Rgs3
0.051268	1.14507	0.036	0.018	1	Bbs7
0.0513237	0.371715	0.064	0.038	1	Nudcd2
0.0513377	-0.395324	0.259	0.301	1	Slc41a3
0.0516112	0.464256	0.183	0.143	1	Cyb5r1
0.0516691	0.768208	0.051	0.029	1	Snx18
0.0518634	0.898326	0.049	0.027	1	Oaf
0.0519143	0.445483	0.195	0.152	1	Tmed9
0.0519394	1.14815	0.059	0.035	1	Ganab
0.0520277	0.492356	0.047	0.026	1	Zdhhc7
0.0520409	-0.192498	0.841	0.824	1	Ndufa11
0.0520979	0.742609	0.078	0.05	1	Rab5c
0.0521247	0.790809	0.049	0.027	1	Mrc1
0.052219	-0.536294	0.121	0.159	1	Kif16b
0.0524268	0.190546	0.263	0.212	1	Psmd14
0.0524879	0.686361	0.072	0.045	1	Slc25a42
0.0526459	0.58225	0.115	0.083	1	Sav1
0.0526474	0.409247	0.238	0.196	1	Flt1
0.0528886	0.548376	0.051	0.029	1	Tgfb3
0.0529029	0.980388	0.036	0.018	1	Dnajb1
0.0529186	1.2489	0.026	0.011	1	Edrf1
0.0529912	0.538129	0.066	0.04	1	Ext2
0.0530126	1.30978	0.026	0.011	1	Plscr4
0.0530358	2.47166	0.013	0.003	1	Chka
0.0530608	0.774549	0.036	0.018	1	Snx11
0.0532016	0.398115	0.291	0.247	1	Usp9x
0.0532371	0.297824	0.183	0.139	1	Rad21
0.053295	1.75996	0.019	0.006	1	Trim12c
0.0533224	2.33412	0.013	0.003	1	Csrnp2
0.0533439	0.841974	0.051	0.029	1	Usp3
0.0533899	1.23681	0.026	0.011	1	Rab40c
0.0535261	1.65992	0.019	0.006	1	Naalad2
0.0535795	1.265	0.026	0.011	1	Rap2a
0.0536103	2.17908	0.013	0.003	1	Proser3
0.0536103	2.35956	0.013	0.003	1	Rab15
0.0536103	2.8406	0.013	0.003	1	Gm10509
0.0536109	0.346695	0.106	0.072	1	Eif4a3
0.0536151	-0.545064	0.206	0.248	1	Prss23
0.0536481	0.545574	0.049	0.027	1	Safb2
0.0536635	-1.19353	0.011	0.027	1	Smim29
0.0536944	0.119137	0.369	0.306	1	Snrpd3
0.0537423	0.312447	0.221	0.176	1	Denr
0.0537611	0.768033	0.053	0.03	1	Slc9a8
0.0538194	-0.382462	0.348	0.391	1	Gabarap
0.0539463	0.226141	0.125	0.088	1	Gsk3a
0.0539909	1.4412	0.019	0.006	1	Tgfb1
0.0540257	-0.160821	0.873	0.873	1	Micos10
0.0540324	0.677742	0.057	0.034	1	Rhobtb2
0.0540446	1.58903	0.013	0.003	1	Cpxm1
0.0540446	1.63416	0.013	0.003	1	Rfx5
0.0540446	1.81573	0.013	0.003	1	Fam181b
0.0540446	1.54409	0.013	0.003	1	Nbeal2
0.0540446	1.89971	0.013	0.003	1	Kctd1
0.0540981	0.478563	0.236	0.199	1	Mob4
0.0541033	0.630472	0.089	0.059	1	Tns2
0.0541077	1.3483	0.019	0.006	1	Morc4
0.05419	1.35502	0.013	0.003	1	Ap4e1
0.05419	1.65059	0.013	0.003	1	Cdc42ep5
0.05419	1.34816	0.013	0.003	1	Dcbld1
0.05419	1.78765	0.013	0.003	1	Prdm15
0.0542145	0.465299	0.087	0.058	1	Foxj2
0.0542218	0.365456	0.157	0.119	1	Hsd17b8
0.0542246	1.39461	0.019	0.006	1	Ang
0.054229	0.568719	0.072	0.045	1	Nip7
0.0543358	0.994842	0.013	0.003	1	Cyb561d2
0.0543358	1.06488	0.013	0.003	1	2310033P09Rik
0.0543417	1.65452	0.019	0.006	1	Edem2
0.0544819	1.29288	0.013	0.003	1	Rem1
0.0545767	1.27172	0.019	0.006	1	Simc1
0.0546283	1.51836	0.013	0.003	1	Xxylt1
0.0546319	0.93976	0.026	0.011	1	Ptpn9
0.0546466	0.379861	0.089	0.059	1	Aprt
0.0546669	1.03546	0.066	0.042	1	Epc2
0.054671	-1.26458	0.011	0.027	1	Ctso
0.0546945	1.14062	0.019	0.006	1	Unc93b1
0.0546971	-0.638618	0.07	0.101	1	Hdac4
0.0548124	1.78354	0.019	0.006	1	Hmces
0.0549056	0.541127	0.036	0.018	1	Stx18
0.054922	1.02676	0.013	0.003	1	Fzd2
0.0549397	0.893416	0.057	0.034	1	Prex2
0.0550246	0.430275	0.07	0.043	1	Lama4
0.0550694	1.2633	0.013	0.003	1	Fzd5
0.0551309	0.312931	0.098	0.066	1	Naa30
0.0551353	-1.09423	0.026	0.048	1	Gins4
0.0551664	0.574063	0.095	0.064	1	Rab24
0.0551677	0.832619	0.019	0.006	1	Prr14l
0.0551796	0.683106	0.093	0.062	1	Ncaph2
0.0552019	-0.579719	0.095	0.13	1	Tmed4
0.0552312	-0.326828	0.225	0.279	1	Gabarapl2
0.0552388	-0.851125	0.038	0.062	1	Trpt1
0.0552589	0.12382	0.437	0.373	1	Psmb5
0.0553052	-1.36306	0.017	0.035	1	Rubcn
0.0554056	0.961248	0.019	0.006	1	H2-DMb1
0.0554299	0.428831	0.174	0.135	1	Mstn
0.0554775	0.781235	0.057	0.034	1	Calcrl
0.0554953	-0.829423	0.023	0.043	1	Exosc1
0.0556256	-0.808594	0.076	0.107	1	Mrps11
0.0556942	-1.11641	0.011	0.027	1	Trim13
0.0557481	0.775718	0.038	0.019	1	Chfr
0.0557738	0.974533	0.078	0.051	1	Nfat5
0.0557881	0.866899	0.038	0.019	1	Mbd5
0.0558892	0.656181	0.036	0.018	1	Pigg
0.0559721	0.258195	0.412	0.348	1	Sptbn1
0.0560431	0.147956	0.752	0.707	1	Cfl2
0.0560949	0.979649	0.026	0.011	1	Tmem106c
0.0562875	0.391517	0.083	0.054	1	Chkb
0.0563782	-0.547283	0.117	0.154	1	Sra1
0.0563938	0.92708	0.062	0.038	1	Kcnb1
0.0564574	0.864043	0.06	0.037	1	Med4
0.0564955	0.508183	0.087	0.058	1	Ctla2a
0.0565552	-0.124665	0.887	0.873	1	Ndufs6
0.0565703	0.37184	0.123	0.088	1	Gm2000
0.0567175	0.553093	0.059	0.035	1	Gimap6
0.0567342	0.409748	0.095	0.064	1	Pigu
0.0568288	0.266833	0.144	0.106	1	Nae1
0.0568856	-2.55627	0.002	0.011	1	Ttpal
0.0568856	-2.82834	0.002	0.011	1	Tlr3
0.0569568	-1.71838	0.009	0.024	1	Cdkn2c
0.0570465	-3.01718	0.002	0.011	1	Fhl2
0.057062	0.459138	0.091	0.061	1	Nfatc3
0.057072	0.259592	0.13	0.093	1	Msn
0.057101	-0.885316	0.051	0.079	1	Dnajc13
0.0572077	-2.59069	0.002	0.011	1	Trim34a
0.0573119	-1.1339	0.04	0.064	1	Elp5
0.0573234	0.982636	0.038	0.019	1	Marf1
0.0574591	0.936778	0.096	0.067	1	H2-Aa
0.0574871	0.84964	0.038	0.019	1	Arhgef40
0.0574871	0.886674	0.038	0.019	1	Vcan
0.0575315	-2.36917	0.002	0.011	1	Lrmda
0.0575359	0.468442	0.121	0.087	1	Metap1
0.0576939	-1.93538	0.002	0.011	1	Cux2
0.0576939	-2.06641	0.002	0.011	1	Insyn1
0.0577065	0.228931	0.253	0.207	1	Hnrnpc
0.05778	-1.86178	0.009	0.024	1	Smyd4
0.0578052	-0.701603	0.051	0.079	1	Rnf34
0.0578633	0.4099	0.076	0.048	1	Gpatch8
0.0579836	0.58498	0.091	0.061	1	Ltn1
0.0582414	0.364505	0.21	0.167	1	Rfk
0.0583671	0.615192	0.055	0.032	1	Adam15
0.0584038	-1.13594	0.009	0.024	1	Tmem185b
0.0585126	0.184586	0.189	0.147	1	Slc6a6
0.0585527	-0.735082	0.079	0.111	1	Cmc2
0.0585988	0.315037	0.342	0.296	1	Eef1d
0.058659	-1.68298	0.015	0.032	1	Crtap
0.0587735	0.810225	0.055	0.032	1	Selenoo
0.0588496	0.320179	0.346	0.301	1	Rbm24
0.0588675	0.424054	0.079	0.051	1	Zfp622
0.0588863	-0.448378	0.142	0.184	1	Odc1
0.0589095	0.669528	0.055	0.032	1	Dyrk1b
0.0589158	-0.378009	0.123	0.162	1	Psmd13
0.0589281	0.309906	0.106	0.074	1	Ostc
0.0589349	0.114725	0.819	0.768	1	Csde1
0.0590698	0.45929	0.085	0.056	1	Vps52
0.0591588	0.382963	0.089	0.059	1	Tnip1
0.0594408	0.533283	0.064	0.04	1	Rpa2
0.0595119	0.34802	0.11	0.077	1	Wbp1l
0.059535	0.773273	0.064	0.04	1	Rnf4
0.0598106	-0.150506	0.781	0.792	1	Ndufs7
0.0601363	0.465226	0.076	0.048	1	Trib2
0.0601608	0.777596	0.04	0.021	1	2210016F16Rik
0.0601628	0.194574	0.147	0.109	1	Bcap29
0.0602047	-0.725288	0.06	0.09	1	Bub3
0.0602976	1.40069	0.028	0.013	1	Zbed6
0.0602976	1.1286	0.028	0.013	1	Tm7sf3
0.0603198	0.116389	0.301	0.247	1	Eif5
0.0603262	0.893387	0.04	0.021	1	Pus3
0.0607453	0.158661	0.408	0.354	1	Lmod2
0.0607524	-0.411077	0.166	0.21	1	Creg1
0.060791	-0.90146	0.034	0.058	1	Psd3
0.0608809	-0.2477	0.537	0.559	1	Srl
0.0609265	0.137931	0.2	0.155	1	Hnrnpl
0.0610019	1.28213	0.028	0.013	1	Gm2296
0.0612131	-0.378606	0.185	0.231	1	Tmem106b
0.0612743	0.55087	0.142	0.107	1	Mast4
0.0614104	0.387004	0.04	0.021	1	Elac2
0.0615092	0.831104	0.028	0.013	1	Efemp2
0.0616349	-0.440657	0.217	0.261	1	H4c8
0.0616542	-1.23527	0.015	0.032	1	Slc2a12
0.0616591	0.433293	0.07	0.045	1	Nudt18
0.0617193	0.651132	0.059	0.035	1	Ccdc174
0.0618824	0.831966	0.042	0.022	1	Yes1
0.0621412	0.183341	0.48	0.421	1	Mbnl2
0.0621805	0.742649	0.066	0.042	1	Gtf2f1
0.0622121	0.766839	0.042	0.022	1	Ucp2
0.0622252	0.535136	0.028	0.013	1	Nol6
0.0623813	-1.54509	0.008	0.021	1	Nudt12
0.0624371	0.346346	0.087	0.058	1	Sympk
0.0625176	0.583817	0.064	0.04	1	Tbc1d7
0.0627405	-0.309989	0.512	0.532	1	Slc25a11
0.0628727	1.585	0.021	0.008	1	Cln6
0.0629626	-1.04833	0.015	0.032	1	Ring1
0.0629697	0.15517	0.329	0.28	1	Hnrnpa3
0.063128	-0.743653	0.057	0.085	1	Arhgap20
0.0632161	-0.305831	0.327	0.385	1	Iscu
0.0632601	0.730424	0.028	0.013	1	Slc1a5
0.0634687	0.57291	0.028	0.013	1	Cspg4
0.0634696	1.21411	0.03	0.014	1	Gpc4
0.0636121	0.379236	0.159	0.122	1	Marchf2
0.0636716	-0.771447	0.045	0.071	1	Pgam5
0.0637451	1.53398	0.021	0.008	1	Il34
0.063749	-2.2506	0.006	0.018	1	Cpne8
0.0638557	-1.95346	0.004	0.014	1	Atm
0.0638557	-2.19235	0.004	0.014	1	Spats2
0.0638705	1.71395	0.021	0.008	1	Gja4
0.063883	-1.62355	0.006	0.018	1	Mlh1
0.0639506	-1.26606	0.008	0.021	1	Ifi211
0.0639558	0.130399	0.233	0.186	1	Cops4
0.0640069	-1.91653	0.004	0.014	1	Zfp956
0.0640069	-2.00555	0.004	0.014	1	Irf5
0.0640633	0.884406	0.06	0.037	1	Rgl1
0.064194	-0.505791	0.136	0.175	1	Wbp2
0.0643058	0.695981	0.042	0.022	1	Adgrl2
0.0646919	-1.86797	0.006	0.018	1	Serpinb9
0.0647673	-1.90387	0.004	0.014	1	Tmco6
0.0647846	1.17272	0.03	0.014	1	Pde12
0.0648813	1.27138	0.021	0.008	1	G2e3
0.0649633	-1.8668	0.006	0.018	1	Kif26a
0.0650086	1.08117	0.021	0.008	1	Eeig1
0.0650458	0.271859	0.064	0.04	1	Rangap1
0.0650711	0.114509	0.773	0.718	1	Suclg1
0.0651135	0.407235	0.064	0.04	1	Rnf111
0.065136	1.32303	0.021	0.008	1	Pip4k2a
0.0651755	0.283368	0.163	0.123	1	Crebbp
0.0651902	-0.5308	0.14	0.179	1	Mtfp1
0.0651937	0.704734	0.03	0.014	1	Sbf2
0.0652704	0.314296	0.18	0.138	1	Cep85l
0.0653239	0.801443	0.043	0.024	1	Tspan4
0.0653294	-0.713672	0.049	0.075	1	Nop16
0.0655091	-1.49564	0.006	0.018	1	Depdc5
0.0655197	0.856058	0.021	0.008	1	Fgfr3
0.0655319	0.702108	0.045	0.026	1	Ebpl
0.0655414	0.286848	0.323	0.274	1	Eif1ax
0.0656138	0.863838	0.045	0.026	1	Rnf40
0.0659053	1.26492	0.021	0.008	1	Slc16a6
0.0660183	0.681395	0.03	0.014	1	Zswim1
0.0661403	0.188647	0.278	0.229	1	Rad23b
0.0661613	0.331223	0.27	0.229	1	Phtf2
0.0661963	0.778761	0.091	0.062	1	Ubl7
0.0663097	0.52984	0.07	0.045	1	Tgfbr1
0.0664496	0.269684	0.17	0.13	1	Ociad2
0.0666815	-0.850974	0.059	0.087	1	Garre1
0.0667113	-1.20653	0.019	0.037	1	Pbdc1
0.0667352	0.227751	0.238	0.196	1	Ddx6
0.0667733	0.16266	0.452	0.391	1	Ube2d1
0.066894	-1.20171	0.019	0.037	1	Fibp
0.0669038	0.603159	0.03	0.014	1	Slc22a5
0.0670611	0.550705	0.03	0.014	1	Brf1
0.0671133	0.300845	0.216	0.171	1	Hspg2
0.067188	1.43307	0.032	0.016	1	Gpatch2
0.067188	1.51005	0.032	0.016	1	Pbx2
0.0676864	0.665117	0.13	0.099	1	Ppp1r12a
0.0678208	0.465363	0.093	0.064	1	Crkl
0.0678611	-0.551443	0.021	0.008	1	Zfp874a
0.0680356	-0.224047	0.522	0.569	1	Phlda3
0.0680453	0.523921	0.078	0.051	1	Exosc9
0.0681556	0.393024	0.149	0.112	1	Copb2
0.0682833	-0.415868	0.112	0.149	1	Fkbp8
0.0683655	0.488986	0.157	0.12	1	Kdm7a
0.068409	0.220808	0.45	0.396	1	Pcbp1
0.0685722	0.8187	0.047	0.027	1	Slc43a2
0.0686794	0.273361	0.234	0.188	1	Hnrnpm
0.0689081	0.530968	0.066	0.042	1	AW209491
0.0691178	0.532289	0.066	0.042	1	Ttc14
0.0691343	1.36516	0.032	0.016	1	Serpine1
0.0691875	0.779476	0.03	0.014	1	Rnf138
0.0692381	1.24782	0.032	0.016	1	Ascc2
0.0692543	-0.761694	0.076	0.106	1	Mrpl40
0.0692927	-0.967045	0.042	0.066	1	Foxk2
0.0693705	0.392383	0.147	0.111	1	Klhl33
0.069454	0.370234	0.083	0.056	1	Cflar
0.0694912	1.05326	0.047	0.027	1	Ccnt1
0.0696193	0.424821	0.03	0.014	1	Stab1
0.0696851	0.510453	0.074	0.048	1	Tacc1
0.06975	0.463543	0.066	0.042	1	Klc2
0.0699601	-0.352842	0.078	0.109	1	Ttc1
0.0699719	-0.267614	0.561	0.591	1	Jsrp1
0.0701125	0.190568	0.284	0.232	1	Tax1bp1
0.0701686	0.629651	0.045	0.026	1	Ccnd1
0.0702137	-0.193596	0.783	0.78	1	Sdha
0.070429	0.585455	0.045	0.026	1	Dnajc24
0.070482	0.326419	0.157	0.119	1	Irs1
0.0705059	-0.372635	0.28	0.322	1	Mapkapk2
0.0706542	-0.760576	0.055	0.082	1	Mreg
0.0708435	0.156978	0.142	0.104	1	Ap2a2
0.0709148	0.876233	0.032	0.016	1	Stxbp5
0.0709757	0.330019	0.302	0.263	1	Eepd1
0.0711154	0.594208	0.102	0.074	1	M6pr
0.0712329	0.736682	0.032	0.016	1	Carns1
0.0712681	0.367574	0.098	0.069	1	Zdhhc3
0.0714456	0.933653	0.032	0.016	1	Ints8
0.0714456	0.97764	0.032	0.016	1	Osbpl5
0.0714531	1.98092	0.015	0.005	1	Smo
0.0715936	0.140334	0.265	0.215	1	Tmed5
0.0716588	1.0668	0.032	0.016	1	Shmt1
0.0717055	0.177785	0.265	0.218	1	Zfand6
0.0717122	0.950393	0.032	0.016	1	Tada1
0.0717135	0.328408	0.178	0.139	1	Rab11b
0.0717772	0.332111	0.197	0.155	1	Abcf1
0.0718752	0.140374	0.677	0.614	1	Fxr1
0.0720074	-0.142285	0.93	0.917	1	Selenow
0.072021	0.365387	0.204	0.167	1	Vezf1
0.0720495	-0.356754	0.384	0.42	1	Ncbp2as2
0.0721183	1.80459	0.015	0.005	1	Nudt5
0.0721374	-0.293121	0.456	0.482	1	H1f2
0.0721432	0.269004	0.272	0.231	1	Dnaja3
0.0722854	1.79556	0.015	0.005	1	Rgs19
0.0722854	1.78724	0.015	0.005	1	Etaa1
0.0722854	1.86931	0.015	0.005	1	Nim1k
0.0722854	1.95878	0.015	0.005	1	Hgh1
0.0723138	0.156221	0.253	0.205	1	Mrpl48
0.0723448	-0.469302	0.2	0.234	1	Chrac1
0.0724304	0.319008	0.102	0.072	1	Ube2e3
0.0724541	0.196466	0.336	0.284	1	Psmc1
0.0725703	1.06584	0.034	0.018	1	Pik3r2
0.0726206	1.48259	0.015	0.005	1	Nfatc2
0.0726248	0.755425	0.032	0.016	1	Pex10
0.0726248	0.95541	0.032	0.016	1	Nr2c1
0.072636	0.4051	0.087	0.059	1	Atg12
0.0727812	-1.15145	0.034	0.056	1	Abi1
0.0727886	0.992861	0.015	0.005	1	Clp1
0.0727886	1.29939	0.015	0.005	1	Dock7
0.0727886	1.46736	0.015	0.005	1	Zfp523
0.0728409	0.223219	0.032	0.016	1	Cyren
0.0728528	0.831202	0.049	0.029	1	Sik1
0.0728593	-0.756745	0.034	0.056	1	Zdhhc23
0.072957	1.57885	0.015	0.005	1	Myog
0.072957	1.44113	0.015	0.005	1	Dennd2a
0.072957	1.60282	0.015	0.005	1	Dhx34
0.072957	1.2295	0.015	0.005	1	Rbm4
0.0729583	0.249542	0.176	0.135	1	Dpy30
0.0729879	1.41386	0.034	0.018	1	Gstm4
0.0730061	0.65295	0.047	0.027	1	Dnajc1
0.0730633	1.41856	0.023	0.01	1	Tiam1
0.0730825	0.112452	0.367	0.311	1	St3gal6
0.0731395	0.276183	0.043	0.024	1	Map1s
0.0731812	0.595782	0.047	0.027	1	Cpsf7
0.0732947	1.32727	0.015	0.005	1	Lcp1
0.0732965	0.255617	0.176	0.136	1	Nceh1
0.0733837	-0.689106	0.049	0.075	1	Ergic1
0.073464	1.42344	0.015	0.005	1	Nherf1
0.0735497	-0.861136	0.013	0.029	1	Dgcr8
0.0735688	0.431773	0.085	0.058	1	Tagln
0.0736336	1.10733	0.015	0.005	1	Hdac11
0.0736336	1.387	0.015	0.005	1	Cdyl
0.0736336	1.25902	0.015	0.005	1	Syt7
0.0738036	0.962217	0.015	0.005	1	Dolpp1
0.0738091	0.340289	0.096	0.067	1	Golga3
0.0738917	-0.532007	0.049	0.075	1	Ccdc59
0.0739739	0.846446	0.015	0.005	1	Sncaip
0.0739783	0.571838	0.115	0.085	1	Mrps10
0.0739841	0.165298	0.197	0.154	1	Arl3
0.0739942	1.06304	0.023	0.01	1	Hoxc8
0.0741141	0.124335	0.064	0.04	1	Hsf1
0.074128	0.849903	0.023	0.01	1	Arid5a
0.0741445	0.903589	0.015	0.005	1	Kdelr3
0.074262	1.28196	0.023	0.01	1	Hebp1
0.0742836	0.392339	0.119	0.087	1	Pnn
0.0743961	1.40488	0.023	0.01	1	Papss2
0.0744748	-0.756192	0.026	0.046	1	Ppp1r15a
0.0745148	-1.25488	0.034	0.056	1	Cirbp
0.0745305	1.38209	0.023	0.01	1	Arhgef25
0.0745715	0.348105	0.204	0.167	1	Chmp4b
0.0746685	0.142837	0.728	0.649	1	Tob1
0.0747844	-0.381423	0.155	0.194	1	Ccn1
0.0748385	0.791195	0.049	0.029	1	Arid4a
0.0748511	0.8622	0.074	0.05	1	Pex6
0.075045	-0.405051	0.087	0.119	1	Jmy
0.0751005	0.206732	0.267	0.22	1	Mlf2
0.0751098	0.462002	0.076	0.05	1	Tma16
0.0751154	0.236875	0.117	0.085	1	Pcolce
0.0753471	-1.27837	0.017	0.034	1	Litaf
0.075364	0.660817	0.032	0.016	1	Ift74
0.0753728	0.196955	0.316	0.264	1	Eif4g3
0.0754556	0.103959	0.473	0.412	1	Ppp3ca
0.075535	0.979374	0.034	0.018	1	Cdc23
0.0755911	0.351101	0.102	0.072	1	Phf3
0.0756557	-0.4118	0.04	0.064	1	Blzf1
0.0757488	0.954005	0.023	0.01	1	Nup43
0.0757505	1.03308	0.034	0.018	1	Sdad1
0.0757695	0.199431	0.31	0.261	1	Ufc1
0.0759665	0.874762	0.034	0.018	1	3830406C13Rik
0.0760962	0.364019	0.074	0.048	1	Sec23ip
0.0761892	-0.181071	0.781	0.771	1	Nrap
0.0764	0.847546	0.034	0.018	1	Hlx
0.07657	1.00073	0.023	0.01	1	Tmem69
0.0765976	0.961564	0.059	0.037	1	H2ac25
0.0766651	0.123946	0.047	0.027	1	Lztr1
0.0767264	0.890131	0.034	0.018	1	Npat
0.076749	0.289696	0.212	0.17	1	Rsrc2
0.076784	0.208176	0.083	0.056	1	Akap8
0.0767976	0.261842	0.081	0.054	1	Dr1
0.0768	0.417168	0.087	0.059	1	Alyref
0.0768866	0.48963	0.163	0.128	1	Herc1
0.0768992	0.380783	0.1	0.071	1	Gps2
0.0769447	1.0428	0.034	0.018	1	Edem1
0.0769641	-0.542481	0.189	0.226	1	Tmem160
0.0769727	-0.481237	0.11	0.144	1	Mlxipl
0.0769833	0.74092	0.023	0.01	1	Cpm
0.0770295	0.217339	0.074	0.048	1	Hmg20b
0.0771215	0.942616	0.023	0.01	1	Nipa1
0.0771941	-1.33757	0.011	0.026	1	Zfp212
0.0771985	0.70005	0.078	0.053	1	Serhl
0.0772598	0.809739	0.023	0.01	1	Cep295
0.0774276	0.625927	0.051	0.03	1	Mtss2
0.0774329	0.298787	0.147	0.112	1	Gnl3
0.0774742	0.113463	0.607	0.548	1	Pfdn5
0.0775625	0.511413	0.087	0.059	1	Lamb1
0.0776156	0.431804	0.032	0.016	1	Atp9b
0.0777359	-0.236701	0.563	0.587	1	Bin1
0.0779062	0.229721	0.076	0.05	1	Plxdc2
0.0779326	-0.823014	0.053	0.079	1	Sirt3
0.0781352	0.111045	0.265	0.216	1	Ptges3
0.0782649	0.236973	0.034	0.018	1	Itga5
0.0783592	0.481469	0.079	0.053	1	Apex1
0.0785724	0.693611	0.078	0.053	1	Ube2i
0.0787286	1.00024	0.036	0.019	1	Smad2
0.0789151	0.709172	0.057	0.035	1	Nbdy
0.0789459	0.163001	0.353	0.296	1	Prkab2
0.0791553	0.681014	0.034	0.018	1	Ctss
0.0792136	0.449953	0.089	0.061	1	Aff1
0.0793317	-0.176772	0.624	0.633	1	Tmod4
0.0793629	0.115403	0.333	0.277	1	Rhoa
0.0793773	0.484191	0.036	0.019	1	Ino80e
0.0793885	-1.04133	0.021	0.038	1	Pdss1
0.0794047	0.121446	0.212	0.17	1	Naa15
0.0797636	0.517152	0.151	0.117	1	Tfam
0.0798641	-0.911887	0.011	0.026	1	Tmem120b
0.0798795	0.827651	0.059	0.037	1	Dnajc25
0.0799066	0.683851	0.072	0.048	1	Togaram1
0.0799164	0.315102	0.115	0.083	1	Metap1d
0.080015	0.729674	0.057	0.035	1	Phf23
0.0800304	1.05167	0.036	0.019	1	Washc1
0.0801028	0.324149	0.123	0.09	1	Trpm7
0.0802364	-0.287282	0.365	0.405	1	Mfn1
0.080357	-0.568686	0.146	0.179	1	Cuta
0.0804449	0.4732	0.13	0.098	1	Cdk11b
0.0806425	0.661762	0.066	0.043	1	Afap1l1
0.08065	0.228056	0.357	0.306	1	Snrpb
0.0806578	0.124509	0.446	0.396	1	Anapc5
0.0807978	0.958597	0.036	0.019	1	Pi4kb
0.0809025	0.584334	0.055	0.034	1	Wdr75
0.0810078	-0.368376	0.144	0.184	1	Tmem64
0.0810401	0.725342	0.068	0.045	1	Dpy19l4
0.081239	0.81258	0.036	0.019	1	Sde2
0.0813197	-0.928834	0.025	0.043	1	Fn3k
0.0815711	0.81474	0.036	0.019	1	Rbm10
0.0818512	0.188031	0.183	0.146	1	Grb14
0.0819007	0.492996	0.068	0.045	1	Mt2
0.0819044	0.639689	0.036	0.019	1	Mtr
0.0819276	1.20363	0.025	0.011	1	Peak1
0.0823152	-0.944819	0.057	0.082	1	Arhgef10l
0.0823422	1.3393	0.025	0.011	1	Zfp800
0.0826746	0.698034	0.076	0.051	1	Rbm26
0.0827022	-1.56139	0.015	0.03	1	Abhd8
0.0827986	0.523965	0.036	0.019	1	Prmt9
0.0829745	0.218711	0.255	0.213	1	Nr1d2
0.0830478	-0.455889	0.146	0.181	1	Zbtb38
0.0831484	0.702281	0.074	0.05	1	Sh3pxd2a
0.0831623	0.303438	0.147	0.114	1	Sdcbp
0.0833259	-1.42143	0.009	0.022	1	Dtd2
0.0833614	0.657476	0.036	0.019	1	Hyal2
0.0833827	-0.573854	0.149	0.184	1	Timm10
0.0834536	0.315092	0.253	0.212	1	Htatsf1
0.0834973	0.107561	0.558	0.495	1	Arpp19
0.0835658	0.342706	0.057	0.035	1	Phykpl
0.083644	0.775496	0.036	0.019	1	Abca5
0.0837006	0.494568	0.036	0.019	1	Tvp23b
0.0838919	0.807684	0.038	0.021	1	Fbxo34
0.083919	0.305193	0.057	0.035	1	Arhgef15
0.0839855	0.224012	0.161	0.123	1	Rpn2
0.0839998	0.645478	0.064	0.042	1	Alkbh3
0.0840141	0.516152	0.119	0.09	1	Cetn2
0.0840175	1.27848	0.025	0.011	1	Zbtb46
0.0840203	0.144465	0.208	0.167	1	Sec13
0.0840286	-0.389751	0.157	0.192	1	Med28
0.0840401	0.308859	0.095	0.066	1	Dgkz
0.0840573	0.363245	0.113	0.083	1	Fto
0.0841122	0.859418	0.038	0.021	1	Akap7
0.084152	-1.47875	0.015	0.03	1	Ints6l
0.0841583	1.17523	0.025	0.011	1	Lrrn4cl
0.0842019	0.380964	0.163	0.127	1	Pnisr
0.0842824	-0.940022	0.032	0.053	1	Htra2
0.0843111	0.517971	0.102	0.074	1	Mycbp
0.0844272	-0.551246	0.028	0.048	1	Rhobtb3
0.0845413	0.272091	0.244	0.204	1	Fyttd1
0.0845505	0.597341	0.093	0.066	1	Jade1
0.084582	0.935204	0.025	0.011	1	B3galt2
0.0846652	0.975867	0.038	0.021	1	Tspan15
0.0846763	-0.929431	0.038	0.059	1	Ndst1
0.0847194	0.330807	0.051	0.03	1	Tpst2
0.0847455	0.182294	0.189	0.152	1	Dnm1l
0.0848718	0.479973	0.055	0.034	1	Znfx1
0.0849523	-0.617495	0.028	0.048	1	Spopl
0.0850074	1.08809	0.025	0.011	1	Cers5
0.08507	0.523802	0.066	0.043	1	Rlim
0.0852063	-0.605785	0.025	0.043	1	Tnfrsf19
0.0852199	0.391427	0.104	0.075	1	Nemf
0.0853689	0.167264	0.319	0.271	1	Cavin4
0.0853853	0.452518	0.142	0.109	1	Bod1l
0.0854821	0.561909	0.066	0.043	1	Odr4
0.0856537	0.280169	0.153	0.117	1	Jund
0.0857799	0.760674	0.038	0.021	1	Med16
0.0858714	0.528139	0.085	0.059	1	Pitx2
0.0861536	0.71921	0.057	0.035	1	Sobp
0.0862291	0.786045	0.038	0.021	1	Kcna5
0.086241	-1.4884	0.015	0.03	1	Yjefn3
0.0862521	0.203856	0.191	0.154	1	Col1a2
0.0863624	0.460184	0.096	0.069	1	Fam234a
0.0866545	0.62806	0.081	0.056	1	Pip5k1a
0.0866616	0.141669	0.263	0.218	1	Srp19
0.086668	0.167075	0.115	0.085	1	Timm22
0.086704	0.616983	0.062	0.04	1	Sin3b
0.0868045	0.57394	0.081	0.056	1	Cnst
0.0868118	0.352039	0.132	0.099	1	Wdr70
0.0868395	0.189453	0.193	0.151	1	Ubxn6
0.0868417	0.478978	0.089	0.062	1	Ackr3
0.0869276	-0.382637	0.41	0.449	1	Psmb1
0.0870779	0.587828	0.085	0.059	1	Rev3l
0.0871671	1.8827	0.017	0.006	1	Dusp12
0.0872706	-0.630622	0.009	0.022	1	Marveld1
0.0874898	-0.37716	0.293	0.333	1	Sumo2
0.0876435	1.10476	0.042	0.024	1	Hpf1
0.0877212	0.152406	0.104	0.074	1	Manf
0.0877406	-0.972973	0.015	0.03	1	Zfp532
0.0877508	0.331009	0.134	0.101	1	Cnpy2
0.0877819	0.252066	0.138	0.104	1	Bzw1
0.087944	0.319021	0.112	0.082	1	Nmnat1
0.0880073	-0.500702	0.053	0.079	1	Klf10
0.0880404	-0.347948	0.401	0.438	1	Hspb7
0.0881872	1.36457	0.026	0.013	1	Naf1
0.0882439	-0.642411	0.032	0.053	1	Tdp2
0.0884196	-0.669355	0.064	0.091	1	Med13l
0.0884298	0.249378	0.132	0.101	1	Col6a3
0.0885287	-0.305714	0.104	0.141	1	Kcnj2
0.0885923	0.170825	0.336	0.282	1	Rock2
0.0886208	-0.982412	0.034	0.054	1	Snap29
0.0886531	-0.588096	0.028	0.048	1	Borcs5
0.0887788	-0.6932	0.059	0.085	1	Mettl5
0.088869	0.747234	0.04	0.022	1	AI987944
0.0889144	0.175962	0.025	0.011	1	Hk1
0.0891322	-1.07225	0.019	0.035	1	Man2a1
0.0891575	1.46734	0.017	0.006	1	Hdac9
0.0892318	0.344682	0.11	0.08	1	Clybl
0.0892767	0.483085	0.11	0.082	1	Map3k7
0.0893402	1.41822	0.017	0.006	1	Plod2
0.0893833	0.924937	0.042	0.024	1	Iba57
0.0894098	0.236699	0.062	0.04	1	Dok7
0.0895232	1.34637	0.017	0.006	1	Zfp513
0.0895232	1.3342	0.017	0.006	1	Ccdc102a
0.0896208	-0.704911	0.051	0.075	1	Oser1
0.0896828	0.655812	0.076	0.051	1	Kti12
0.0897066	1.34299	0.017	0.006	1	Lrwd1
0.0897066	0.848121	0.017	0.006	1	Prkd1
0.0898297	-0.907046	0.038	0.059	1	Dazap1
0.089837	0.483846	0.246	0.213	1	Tspan8
0.089882	0.442473	0.072	0.048	1	Atp6v0e2
0.0899484	0.216957	0.164	0.128	1	Pcnt
0.0899502	0.148185	0.777	0.744	1	Ybx1
0.0902585	1.27703	0.017	0.006	1	Tor1a
0.0904156	-0.829977	0.015	0.03	1	Fscn1
0.0905628	0.769676	0.04	0.022	1	Slc39a13
0.0905876	1.22482	0.026	0.013	1	Nav2
0.0905876	1.16136	0.026	0.013	1	Aoc3
0.0905876	1.12253	0.026	0.013	1	Arsb
0.0906149	0.262144	0.104	0.075	1	Atp6v1a
0.0907281	-0.213641	0.079	0.053	1	Chmp7
0.0907708	0.203167	0.113	0.083	1	Cert1
0.0908023	-0.405103	0.278	0.314	1	Ppm1b
0.0908131	1.04743	0.017	0.006	1	Traf3ip2
0.0908476	0.470396	0.04	0.022	1	Slc25a37
0.090951	-0.370247	0.284	0.324	1	Gaa
0.0909985	1.06352	0.017	0.006	1	Tbc1d2b
0.0910166	0.519082	0.026	0.013	1	Tap2
0.0911069	0.198132	0.238	0.196	1	Osbpl9
0.091145	0.193623	0.193	0.152	1	Eif2a
0.0911471	-0.177472	0.665	0.673	1	Flnc
0.0913282	0.404138	0.093	0.066	1	Heatr3
0.091502	-1.57504	0.008	0.019	1	Wdr53
0.0917352	0.939345	0.026	0.013	1	Pacs1
0.0917576	0.265233	0.159	0.123	1	Hspb3
0.0918789	0.668928	0.04	0.022	1	Fmr1
0.0919488	-3.03279	0.002	0.01	1	Cracd
0.0919488	-3.74078	0.002	0.01	1	Sfrp4
0.0920881	-0.898227	0.038	0.059	1	Sco2
0.0921246	0.387999	0.038	0.021	1	Cant1
0.0922035	-2.21154	0.002	0.01	1	Adamtsl2
0.0922035	-2.45302	0.002	0.01	1	Ptgis
0.0922035	-3.01587	0.002	0.01	1	Mblac2
0.0922035	-2.3596	0.002	0.01	1	Map3k12
0.0922035	-3.19712	0.002	0.01	1	Ifit2
0.0922314	0.18671	0.095	0.067	1	Lims2
0.0922977	0.142483	0.45	0.407	1	Rabac1
0.0923456	-0.779486	0.019	0.035	1	Atxn7l1
0.0924588	-2.74937	0.002	0.01	1	Vps51
0.0926036	0.905917	0.026	0.013	1	Tmem68
0.0926861	-0.936836	0.008	0.019	1	Lix1l
0.0927146	-2.34382	0.002	0.01	1	Lrtm2
0.0927146	-2.32388	0.002	0.01	1	Pde4c
0.0927146	-2.74068	0.002	0.01	1	Scx
0.0927146	-2.24699	0.002	0.01	1	Zfp677
0.0927146	-2.12236	0.002	0.01	1	Prune2
0.0927179	0.90497	0.045	0.027	1	Pi4k2a
0.0928872	-1.06963	0.036	0.056	1	Entr1
0.0928993	-0.313283	0.1	0.071	1	Ablim1
0.0929257	0.419466	0.091	0.064	1	Pih1d1
0.092971	-2.34113	0.002	0.01	1	9430015G10Rik
0.0932125	0.10627	0.671	0.609	1	Chchd3
0.093228	-1.98193	0.002	0.01	1	Fam89a
0.0932686	0.368505	0.04	0.022	1	Palm
0.0934722	0.739457	0.045	0.027	1	Igf1r
0.0934855	-0.672948	0.002	0.01	1	Hexim2
0.0934855	-1.48034	0.002	0.01	1	Evi2a
0.0934965	0.85911	0.043	0.026	1	Anapc10
0.0935488	0.681677	0.104	0.077	1	Snrnp70
0.0938064	0.188113	0.448	0.399	1	Cox7a2l
0.0940873	-0.576449	0.155	0.191	1	Ivd
0.0941797	0.359225	0.064	0.042	1	Zfp280d
0.0942558	-0.589226	0.1	0.131	1	Klhl30
0.0942787	0.194207	0.52	0.465	1	Xirp1
0.0942855	0.166861	0.371	0.317	1	Selenok
0.0942946	0.444776	0.095	0.067	1	Ankle2
0.0944188	0.307888	0.125	0.093	1	Pgls
0.0944752	0.249782	0.267	0.226	1	Cebpzos
0.0944978	0.904082	0.043	0.026	1	E2f3
0.094541	-1.40274	0.013	0.027	1	Slc22a4
0.0945817	-0.484477	0.085	0.114	1	Dnajc7
0.0947606	-0.17859	0.836	0.796	1	Coq8a
0.0947724	-2.15223	0.006	0.016	1	Lig4
0.0948405	-0.6227	0.047	0.071	1	Usp8
0.0949643	-1.89838	0.006	0.016	1	Dpysl3
[truncated: 5,954 more rows]

## Sheet: DEG_Cluster4
p_val	avg_log2FC	pct.1	pct.2	p_val_adj	gene
5.15421e-51	-0.272784	1	1	1.14727e-46	Acta1
1.49308e-36	1.73612	0.585	0.227	3.32344e-32	Mybph
3.2376e-33	-0.256874	1	1	7.20657e-29	Myl1
1.01403e-26	-0.464492	0.989	0.987	2.25714e-22	Tpm2
9.85132e-22	-1.35143	0.29	0.553	2.19281e-17	Pdk4
4.77553e-21	-0.301403	1	0.998	1.06299e-16	Gapdh
1.00263e-18	5.96399	0.142	0.002	2.23175e-14	Hp
1.16533e-18	-0.920523	0.47	0.69	2.59392e-14	Fbxo32
5.24921e-18	0.769424	0.807	0.651	1.16842e-13	Eef1a1
1.81124e-17	-0.453077	0.903	0.955	4.03163e-13	Chchd10
6.50385e-17	1.27941	0.491	0.276	1.44769e-12	Ndufaf5
1.42689e-16	0.407839	0.989	0.949	3.17612e-12	Ndufb1
8.49514e-16	-0.311293	0.985	0.987	1.89093e-11	Ndufa4
3.09405e-15	0.778288	0.765	0.621	6.88704e-11	Actb
8.83781e-15	-1.03573	0.233	0.471	1.96721e-10	Smox
3.30715e-14	-1.33038	0.203	0.415	7.36138e-10	Pfkfb3
5.64964e-14	-1.15772	0.246	0.467	1.25755e-09	Nmrk2
8.84752e-14	-0.313125	0.977	0.983	1.96937e-09	Atp5l
1.95512e-13	0.398848	0.983	0.902	4.35191e-09	Atp5k
3.89492e-13	-1.40671	0.155	0.351	8.6697e-09	Odc1
1.095e-11	-1.20055	0.231	0.424	2.43736e-07	Ighm
2.63528e-11	0.535697	0.854	0.758	5.86588e-07	Mylk4
2.9029e-11	-0.217272	1	0.994	6.46156e-07	Tpt1
1.17265e-10	0.646483	0.653	0.505	2.61021e-06	Ankrd23
1.9047e-10	0.366266	0.955	0.912	4.23966e-06	Trdn
2.49516e-10	1.12576	0.436	0.272	5.55398e-06	C3
6.33922e-10	-0.54292	0.576	0.732	1.41105e-05	Smpx
2.70791e-09	-0.110368	1	1	6.02753e-05	Tnni2
6.8045e-09	2.32041	0.121	0.028	0.000151461	Ccl8
1.0661e-08	2.68127	0.08	0.008	0.000237304	Adipoq
2.46426e-08	-0.970812	0.212	0.364	0.00054852	Mettl21c
2.82857e-08	0.903719	0.477	0.351	0.000629611	Pabpc1
3.26688e-08	0.26357	1	1	0.000727174	Ttn
4.12603e-08	0.816182	0.466	0.321	0.000918414	Car3
5.06829e-08	-0.328106	0.89	0.919	0.00112815	Ybx3
5.72445e-08	-0.566433	0.742	0.82	0.00127421	Cryab
5.8543e-08	-0.383286	0.835	0.897	0.00130311	Pgm1
7.35474e-08	-0.320739	0.888	0.91	0.00163709	Atp5g1
8.09311e-08	0.69116	0.538	0.422	0.00180144	Ahnak
1.37309e-07	-0.12519	1	1	0.00305636	Aldoa
1.39752e-07	2.22495	0.089	0.017	0.00311074	Dkk2
1.66175e-07	-0.289164	0.943	0.957	0.00369889	Selenow
1.85359e-07	-0.253913	0.936	0.962	0.0041259	Tcap
1.94987e-07	-1.88091	0.027	0.107	0.00434022	Htra4
3.48849e-07	0.534774	0.775	0.696	0.00776503	Fabp3
3.83656e-07	1.02705	0.311	0.191	0.0085398	Col1a1
4.07766e-07	-0.414458	0.759	0.854	0.00907646	Gpx4
4.53745e-07	-0.556149	0.53	0.632	0.0100999	Trim63
4.9175e-07	-1.15448	0.081	0.191	0.0109459	H4c9
5.64475e-07	0.512666	0.6	0.499	0.0125647	Laptm4a
5.95626e-07	-0.210233	0.977	0.974	0.013258	Cox6a2
6.86569e-07	0.739532	0.443	0.321	0.0152823	Col1a2
7.91651e-07	0.982422	0.197	0.092	0.0176214	Dusp1
9.08729e-07	-0.180573	0.998	0.994	0.0202274	Fth1
1.40748e-06	-0.232298	0.951	0.953	0.031329	Cox4i1
1.58924e-06	0.690426	0.629	0.522	0.0353748	Fabp4
1.76766e-06	0.553397	0.523	0.424	0.0393465	Tmsb10
2.07138e-06	0.739809	0.375	0.251	0.0461068	Timp3
2.24094e-06	0.639026	0.547	0.433	0.0498811	Sparc
2.5863e-06	-0.47111	0.634	0.726	0.0575684	Mpc1
2.60011e-06	-1.42249	0.053	0.139	0.0578759	Gadd45g
2.60843e-06	-0.273465	0.867	0.893	0.0580611	Cox5a
2.74207e-06	1.96677	0.1	0.03	0.0610358	Ostn
2.88781e-06	0.354429	0.729	0.647	0.0642797	Igfbp5
3.18131e-06	0.732498	0.35	0.24	0.0708129	Acadl
3.29491e-06	0.774146	0.339	0.229	0.0733413	Cavin1
3.7647e-06	0.499069	0.674	0.595	0.0837984	Maf
4.27043e-06	0.801606	0.415	0.302	0.0950554	Ogn
5.23328e-06	1.0159	0.242	0.137	0.116488	Ly6e
5.33038e-06	0.668833	0.5	0.405	0.118649	Vim
5.72583e-06	1.33742	0.129	0.051	0.127451	C4b
5.74744e-06	-1.95609	0.028	0.096	0.127932	1700001O22Rik
5.80467e-06	7.58719	0.038	0	0.129206	Lep
6.96282e-06	1.27773	0.131	0.053	0.154985	Pltp
7.63838e-06	-0.234914	0.93	0.919	0.170023	Pfkm
9.00379e-06	-0.568912	0.438	0.595	0.200415	Amd1
1.10072e-05	-0.35222	0.638	0.745	0.245009	Ckmt2
1.10972e-05	0.432965	0.68	0.604	0.247013	Pdlim3
1.21533e-05	-0.417252	0.642	0.737	0.270521	Tuba4a
1.34816e-05	-0.5194	0.369	0.507	0.300087	H1f2
1.36704e-05	-0.922409	0.174	0.291	0.304289	Msrb1
1.48635e-05	0.949989	0.206	0.113	0.330846	Arpc1b
1.5219e-05	0.697639	0.413	0.323	0.33876	Nfic
1.7342e-05	6.76086	0.034	0	0.386015	Cidec
1.83634e-05	0.695233	0.254	0.152	0.408752	Tuba1b
1.93352e-05	-0.658533	0.184	0.308	0.430383	Uqcc3
1.9589e-05	2.4297	0.07	0.017	0.436032	Sncg
1.98539e-05	-0.155986	0.998	0.989	0.441927	Eno3
2.16332e-05	-1.01796	0.072	0.158	0.481533	Dusp29
2.29066e-05	-0.68574	0.233	0.356	0.509878	Oxct1
2.4547e-05	0.406216	0.693	0.614	0.546392	S100a6
2.57884e-05	-2.79079	0.004	0.043	0.574024	Slc38a3
2.73461e-05	0.744422	0.35	0.255	0.608697	Wwp1
2.85461e-05	-0.206837	0.917	0.917	0.635408	Chchd2
4.30069e-05	0.458158	0.566	0.482	0.957291	Actg1
4.72972e-05	0.645509	0.303	0.199	1	Eif5b
5.27006e-05	0.485898	0.419	0.319	1	Psmc3
5.33044e-05	-1.15345	0.053	0.126	1	Mien1
6.42746e-05	1.42735	0.14	0.068	1	Gas1
7.08101e-05	0.256875	0.913	0.829	1	Sec61g
7.48897e-05	1.21665	0.169	0.092	1	Emp1
7.60078e-05	-1.42919	0.019	0.069	1	Exosc3
7.64235e-05	-0.133995	0.994	0.977	1	Pgam2
8.25668e-05	-0.216276	0.852	0.874	1	Cox5b
8.7084e-05	0.523153	0.549	0.475	1	Selenop
8.77918e-05	-0.198509	0.975	0.953	1	Casq1
0.000108667	1.29617	0.159	0.086	1	Prelp
0.00011285	1.32941	0.129	0.062	1	Gstm2
0.000123272	-0.336922	0.67	0.762	1	Ndufs5
0.000133034	1.42556	0.131	0.064	1	Klf4
0.000136147	-0.46028	0.496	0.606	1	Pdlim5
0.000140743	-2.25602	0.011	0.053	1	H2ac18
0.000141235	-0.480996	0.305	0.443	1	Phlda3
0.000144091	0.514965	0.502	0.42	1	Ctsb
0.000149355	0.919813	0.225	0.139	1	Retnla
0.000162302	-1.78372	0.025	0.075	1	Sbk2
0.000176976	0.402325	0.839	0.782	1	Tmsb4x
0.000178947	0.401392	0.627	0.578	1	Ndufa1
0.000180113	2.86213	0.044	0.008	1	Per3
0.000184358	1.12247	0.152	0.081	1	Smc6
0.000195121	0.387293	0.246	0.156	1	Apod
0.000201325	-0.407384	0.472	0.602	1	Serpinb6a
0.000212642	0.496165	0.331	0.235	1	Septin7
0.00022001	0.362238	0.634	0.57	1	Ktn1
0.000235	0.281754	0.837	0.771	1	Ampd1
0.000242557	0.933723	0.172	0.099	1	Glud1
0.000250304	1.46529	0.057	0.015	1	Rbms3
0.000259162	-0.22127	0.839	0.876	1	Ndufa6
0.000263638	0.500714	0.239	0.15	1	Nfix
0.000272394	3.4503	0.034	0.004	1	Sox17
0.000279322	1.14148	0.182	0.111	1	Aebp1
0.000301596	2.28792	0.059	0.017	1	Arid4a
0.000308008	-6.27709	0	0.024	1	Sec22c
0.000314089	-0.583505	0.133	0.225	1	Ptges3l
0.000334233	0.569735	0.278	0.199	1	Igfbp7
0.000340266	0.514828	0.366	0.28	1	Eif3j1
0.000344248	-0.766399	0.148	0.242	1	Nr1d1
0.000345744	0.503088	0.413	0.336	1	Rgs5
0.000351293	-0.206926	0.924	0.938	1	Tpi1
0.000363952	0.744056	0.278	0.193	1	Dpt
0.000371335	-0.980995	0.057	0.12	1	Pcca
0.000375991	0.454714	0.32	0.229	1	Dmd
0.000381144	0.843726	0.163	0.092	1	Prpf4b
0.000382469	0.735665	0.231	0.152	1	Dek
0.000387351	-0.193063	0.915	0.927	1	Ndufb9
0.000399943	3.59709	0.028	0.002	1	Sfrp2
0.000404562	0.208398	0.809	0.732	1	Acyp2
0.000410544	-0.435097	0.371	0.486	1	Srl
0.000412041	-0.398348	0.388	0.497	1	Gyg
0.000413758	0.639837	0.413	0.334	1	Plpp3
0.000443883	-1.8973	0.017	0.058	1	Vwa1
0.000458182	0.499342	0.246	0.165	1	P4hb
0.000459241	-0.773708	0.074	0.143	1	Dgcr6
0.00046011	-0.366833	0.644	0.72	1	Gpi1
0.000474938	-0.336749	0.528	0.651	1	Atp1a2
0.000500922	-1.02104	0.062	0.126	1	Fbxo31
0.000504966	-0.609435	0.182	0.283	1	Tomm5
0.000507047	1.3365	0.032	0.004	1	Cpa3
0.000509231	-0.549459	0.299	0.407	1	Mybpc1
0.000520068	0.516735	0.362	0.28	1	Apoe
0.000545551	-0.518439	0.343	0.456	1	Unc45b
0.000572032	-0.194553	0.968	0.942	1	Myoz1
0.000605638	0.45122	0.309	0.22	1	Son
0.000653542	-2.15691	0.006	0.036	1	Usp40
0.00067122	-0.510425	0.248	0.353	1	Pam16
0.000677523	1.99532	0.049	0.013	1	Dgat2
0.000685396	-0.195545	0.911	0.923	1	Des
0.000688981	0.555874	0.362	0.285	1	Abra
0.000758868	-1.04669	0.076	0.141	1	Csgalnact2
0.000760024	0.760297	0.22	0.143	1	Hook3
0.000772175	0.806989	0.153	0.09	1	Sh3bgrl3
0.000781138	2.57744	0.042	0.009	1	Nubp2
0.000795425	0.275648	0.706	0.677	1	Hrc
0.000815467	5.92253	0.021	0	1	Nfam1
0.000823709	0.436011	0.42	0.338	1	Eef1a2
0.00084307	3.01385	0.034	0.006	1	Zfp516
0.000882939	0.525725	0.237	0.158	1	Top1
0.000886332	0.582641	0.343	0.265	1	Mstn
0.000930145	1.96174	0.034	0.006	1	Gstm4
0.000936402	-0.261847	0.678	0.756	1	Pgk1
0.000958145	-0.646813	0.152	0.235	1	Nek9
0.000970686	0.327597	0.542	0.471	1	Hmgb1
0.000982298	0.858223	0.239	0.167	1	Serpinf1
0.000993276	1.16254	0.085	0.038	1	Emd
0.00100579	-0.452037	0.39	0.486	1	Pabpc4
0.0010117	1.23566	0.119	0.064	1	Iqgap1
0.00101646	-2.76305	0.006	0.034	1	Mbd5
0.00102991	-0.348484	0.638	0.7	1	Ndufb6
0.00103187	1.10021	0.155	0.094	1	Ddx17
0.00106271	-1.11028	0.044	0.096	1	Socs6
0.00107111	-0.919595	0.034	0.083	1	Ubqln4
0.00107847	1.07587	0.127	0.069	1	Jund
0.00109011	0.440079	0.339	0.257	1	Ly6a
0.00109541	-1.97092	0.008	0.038	1	C9orf72
0.0010986	0.224207	0.926	0.914	1	Gsn
0.00114415	0.421015	0.5	0.428	1	Ptma
0.00115799	0.522093	0.388	0.315	1	Nfib
0.00115885	0.454931	0.328	0.248	1	Psmc1
0.00118636	0.465235	0.269	0.186	1	Dnaja1
0.00120214	-1.82777	0.015	0.051	1	Neto2
0.00120777	0.584319	0.348	0.268	1	Cd74
0.00120821	1.10302	0.08	0.034	1	Tspan4
0.0012139	-0.187552	0.881	0.882	1	Cox7a1
0.00122354	1.98917	0.053	0.017	1	Ctla2a
0.00124156	0.930536	0.116	0.06	1	Slc7a2
0.00124367	-0.449097	0.265	0.375	1	Mrpl57
0.00126428	0.953229	0.127	0.069	1	Gas6
0.00126764	-0.552849	0.127	0.205	1	Bckdha
0.00126812	-0.671392	0.161	0.25	1	Ssr4
0.00126921	1.21175	0.062	0.023	1	Gpc3
0.00130556	0.566606	0.269	0.189	1	H2-Aa
0.00133112	-3.87454	0.002	0.024	1	Ccdc93
0.00133762	1.51819	0.098	0.049	1	Mafg
0.00133989	0.960549	0.172	0.109	1	Nfia
0.00138184	0.152854	1	0.991	1	Neb
0.00142123	-0.5263	0.108	0.184	1	Slc49a4
0.00142202	5.32458	0.019	0	1	Mfap4
0.00142952	0.884773	0.129	0.071	1	Emp3
0.00149182	0.860103	0.11	0.056	1	Ccdc80
0.00151046	1.05374	0.125	0.069	1	Ppig
0.00151489	-0.307577	0.434	0.553	1	Timm23
0.00151864	-0.421046	0.519	0.621	1	Ndufs4
0.00153902	-0.353714	0.379	0.486	1	Plaat3
0.00157654	-5.52555	0	0.019	1	Igfn1
0.00157725	-0.541657	0.136	0.214	1	Trip12
0.00158777	0.897637	0.172	0.107	1	Nmt1
0.00160981	-0.789371	0.121	0.191	1	Lmod3
0.0016126	0.758192	0.218	0.152	1	Cxcl12
0.00161889	0.713458	0.167	0.103	1	Col6a2
0.00168486	-0.943172	0.152	0.225	1	Actn2
0.00172596	-1.0432	0.042	0.09	1	Tmem100
0.00174191	-0.624545	0.123	0.199	1	Nrep
0.00175911	-1.33428	0.03	0.073	1	Wipi2
0.0017891	0.495669	0.335	0.259	1	Marcks
0.00182134	0.619702	0.231	0.163	1	Rsrc2
0.00186293	0.792223	0.119	0.066	1	Vasp
0.00188302	-0.436331	0.354	0.46	1	Smdt1
0.00188394	0.276432	0.625	0.578	1	Serbp1
0.00188477	-0.435548	0.347	0.448	1	Cd24a
0.00191963	-0.623128	0.125	0.199	1	4930453N24Rik
0.00192182	0.560623	0.367	0.3	1	Pfn1
0.00192457	-1.66356	0.042	0.088	1	Yap1
0.00194464	-0.467406	0.184	0.272	1	Cst6
0.00195337	-0.333984	0.604	0.683	1	Prdx1
0.0019657	0.448284	0.197	0.128	1	C1qb
0.00196825	-0.38934	0.138	0.218	1	Slc38a4
0.0020247	-0.342032	0.445	0.548	1	Ndufa8
0.00203977	0.822057	0.184	0.12	1	Cbx3
0.00206262	0.470997	0.134	0.077	1	Cyba
0.00208877	-0.91949	0.051	0.101	1	Dpp8
0.00210198	0.66827	0.199	0.135	1	Cfl1
0.00214885	0.804445	0.176	0.113	1	Ywhaz
0.0021597	1.5262	0.076	0.034	1	Capg
0.00217558	0.652762	0.256	0.188	1	Sarnp
0.00219247	-0.169003	0.938	0.927	1	Ubc
0.00220089	-0.556221	0.195	0.28	1	Myf6
0.0022018	-0.422502	0.314	0.417	1	Ubxn1
0.00224181	1.57018	0.07	0.03	1	Fxyd5
0.00228595	3.15548	0.027	0.004	1	Fam241a
0.00229319	3.3946	0.027	0.004	1	Agfg2
0.00229809	2.12347	0.034	0.008	1	Fads3
0.00229981	-3.20931	0.002	0.023	1	Shmt1
0.00231498	-0.300544	0.693	0.771	1	Micos10
0.00234223	-0.68616	0.081	0.143	1	Itpr1
0.00234702	1.2924	0.125	0.071	1	Col15a1
0.00235459	1.44102	0.057	0.021	1	Cbx6
0.00243203	0.593591	0.263	0.195	1	Tuba1a
0.0024868	5.72091	0.017	0	1	Tph2
0.0024868	5.50947	0.017	0	1	Kdm4b
0.00253937	0.886272	0.03	0.006	1	Cma1
0.00260176	-1.54207	0.017	0.051	1	Ppp2r5b
0.00264011	-0.996415	0.083	0.141	1	Scd2
0.00270751	-0.671735	0.1	0.167	1	Dlst
0.00272975	-0.593789	0.182	0.261	1	Gstm5
0.00273044	-5.31708	0	0.017	1	Myoz2
0.00273044	-5.70508	0	0.017	1	Slc47a1
0.0027529	1.89077	0.044	0.013	1	Tcf7l2
0.00277567	-0.499778	0.153	0.233	1	Mospd1
0.00278858	0.415337	0.447	0.377	1	Hsp90b1
0.00280619	-0.995375	0.034	0.077	1	Padi2
0.00288613	-1.04879	0.04	0.084	1	Vamp4
0.00289153	-0.760089	0.042	0.088	1	Ago2
0.00291782	-0.409569	0.195	0.283	1	Krtcap2
0.00292193	1.68582	0.066	0.028	1	Dennd1b
0.00296203	0.836426	0.152	0.094	1	Herc2
0.0029629	0.620014	0.256	0.189	1	Pdia3
0.00304011	0.860888	0.133	0.079	1	Actn4
0.00304571	1.23338	0.08	0.038	1	Vat1
0.00305476	-0.905271	0.055	0.105	1	Npc1
0.00310989	1.39837	0.049	0.017	1	Cnn2
0.00317532	0.407413	0.506	0.463	1	B2m
0.00317753	1.39958	0.089	0.045	1	Camk2n1
0.00325098	0.566766	0.259	0.191	1	Ifitm2
0.00325401	0.187446	0.866	0.826	1	Gnas
0.00326136	-1.62782	0.034	0.075	1	Ppargc1a
0.00330897	-0.465146	0.146	0.221	1	Rmnd5a
0.00331272	0.232359	0.89	0.874	1	Dcn
0.0033226	0.553988	0.271	0.199	1	Ifitm3
0.00334944	0.373198	0.303	0.236	1	Spop
0.00345901	4.26887	0.021	0.002	1	Stk39
0.00345988	-0.362297	0.403	0.501	1	Sdha
0.00347749	1.18337	0.045	0.015	1	Supt20
0.00349215	0.56746	0.331	0.27	1	Ly6c1
0.00354446	0.664839	0.14	0.086	1	Rhob
0.00355584	0.986383	0.114	0.064	1	Ap1s2
0.00356929	-0.130891	0.9	0.906	1	Eif1
0.00357845	-1.21118	0.013	0.043	1	Cdk5rap1
0.00359586	2.35784	0.036	0.009	1	Sfrp1
0.00360163	0.523507	0.532	0.463	1	Col3a1
0.00361532	-0.488139	0.161	0.238	1	Tmem140
0.00362354	0.7297	0.121	0.069	1	Myl12b
0.00373966	2.28135	0.032	0.008	1	Dtx2
0.00377762	-0.629056	0.072	0.128	1	Uap1
0.00380356	-1.10917	0.03	0.069	1	Pip4p2
0.00383281	1.22887	0.045	0.015	1	Ddit4
0.00383693	0.55611	0.318	0.248	1	Nsa2
0.00387087	0.847163	0.188	0.129	1	Fndc1
0.0038943	-0.614467	0.305	0.386	1	Ppp1r27
0.00394652	1.51165	0.07	0.032	1	Smndc1
0.00396056	2.81204	0.028	0.006	1	Fdxacb1
0.00396539	-0.22867	0.723	0.784	1	Ndufb11
0.0039708	1.21128	0.085	0.043	1	Nucb1
0.00397814	2.87859	0.025	0.004	1	Zfp955a
0.00399634	0.645329	0.174	0.114	1	Calu
0.00400294	2.49841	0.025	0.004	1	Eid2b
0.00405751	0.877698	0.051	0.019	1	Pja1
0.00410354	2.30436	0.025	0.004	1	Galk1
0.00412104	1.62906	0.028	0.006	1	Cebpa
0.00420881	-0.555905	0.231	0.31	1	Higd2a
0.00434482	0.205534	0.589	0.512	1	Klhl41
0.00435075	1.74521	0.042	0.013	1	Fmo1
0.00436155	0.872571	0.117	0.068	1	Klf2
0.00436475	5.29153	0.015	0	1	3830403N18Rik
0.00436475	5.40332	0.015	0	1	Shkbp1
0.00441814	0.555953	0.324	0.255	1	Cxcl14
0.00443029	0.978898	0.085	0.043	1	Nherf2
0.00444566	0.748104	0.1	0.054	1	Nr2f2
0.0045159	0.747136	0.114	0.064	1	Myl9
0.00452601	1.24404	0.087	0.045	1	Laptm5
0.00454563	-0.232134	0.858	0.863	1	Hspa8
0.0045517	-0.32052	0.54	0.64	1	Chchd1
0.00455943	0.21545	0.822	0.794	1	Ubb
0.00457506	1.6883	0.047	0.017	1	Ppp1r37
0.00464341	0.649114	0.205	0.146	1	Tns1
0.00473837	0.520781	0.375	0.313	1	S100a10
0.00474616	-5.41814	0	0.015	1	Sync
0.00474616	-5.06546	0	0.015	1	Slc2a3
0.00478017	0.856925	0.091	0.047	1	Thoc2
0.00484918	-0.527546	0.08	0.137	1	Ccdc6
0.0048765	1.2487	0.072	0.034	1	Ptbp1
0.00496581	0.890521	0.146	0.092	1	Kmt2e
0.00498512	0.978612	0.095	0.051	1	Anp32a
0.00498713	1.18475	0.059	0.024	1	Rab8b
0.00501582	-0.409874	0.297	0.386	1	Ppp1r3c
0.00508314	-0.612672	0.104	0.163	1	Clu
0.00510802	0.315934	0.273	0.208	1	Mt1
0.0051084	-0.808004	0.045	0.09	1	Cox11
0.00518888	-0.496448	0.165	0.242	1	Stat5b
0.00541137	0.331991	0.53	0.488	1	Clip1
0.0054914	-1.54945	0.013	0.041	1	Nprl2
0.00553051	1.15082	0.066	0.03	1	Rab40b
0.00554514	-0.551219	0.203	0.281	1	Slc16a3
0.00555499	1.79568	0.049	0.019	1	Kcnj8
0.0055761	0.59667	0.214	0.156	1	Mtus1
0.00557944	0.616812	0.172	0.116	1	Mrc1
0.00561839	0.517177	0.271	0.21	1	Rab1a
0.00562868	1.95237	0.034	0.009	1	Cep295
0.00571155	2.00467	0.034	0.009	1	Strn
0.00581412	-0.930426	0.07	0.12	1	Nudt2
0.00595559	-0.402277	0.214	0.3	1	Txn2
0.00607156	3.51261	0.019	0.002	1	Galnt17
0.00613522	3.0681	0.019	0.002	1	Mitd1
0.00618993	2.0077	0.04	0.013	1	Gm21188
0.00620883	0.74887	0.125	0.075	1	Gcc2
0.00621162	0.85695	0.188	0.133	1	Pi16
0.0063263	-1.158	0.021	0.053	1	Npnt
0.00634444	-0.302144	0.629	0.69	1	Atp5g2
0.00635914	-0.89881	0.045	0.088	1	Arntl
0.00639872	0.29319	0.617	0.574	1	Psap
0.00661831	3.10894	0.023	0.004	1	C130074G19Rik
0.00661831	3.08531	0.023	0.004	1	Zdhhc14
0.00665329	0.601442	0.267	0.212	1	Nap1l1
0.00675492	-1.5475	0.009	0.034	1	Atg2b
0.00680295	2.60199	0.023	0.004	1	Cdc42ep1
0.00681379	0.690793	0.153	0.099	1	Sdf4
0.00681721	0.290985	0.388	0.319	1	Smoc2
0.00682739	0.614611	0.157	0.103	1	F13a1
0.00688649	2.34481	0.023	0.004	1	Rsad2
0.00688984	0.318818	0.318	0.253	1	Calr
0.00690752	2.14206	0.023	0.004	1	Tgfb1i1
0.00690752	1.96329	0.023	0.004	1	Jdp2
0.00694466	-1.37077	0.019	0.049	1	Ntpcr
0.00709212	0.539553	0.189	0.133	1	Dpep1
0.00709262	0.826141	0.157	0.103	1	Tubb5
0.00716252	-0.620195	0.08	0.131	1	Gtf3a
0.00720419	1.2009	0.051	0.021	1	Rbm34
0.00722125	0.615668	0.178	0.122	1	Atp6ap1
0.00722459	1.33705	0.04	0.013	1	Lmo2
0.00723116	-0.845769	0.064	0.113	1	Cav3
0.00726119	-0.346578	0.402	0.518	1	Ndufs3
0.00732751	-1.91301	0.008	0.03	1	Cyb5rl
0.00740362	-0.720153	0.078	0.129	1	Nudt9
0.00743304	-0.50005	0.121	0.184	1	Ginm1
0.00744107	0.531558	0.235	0.174	1	Sf3b1
0.00744584	1.01284	0.078	0.039	1	Nop14
0.00747686	-0.189256	0.767	0.811	1	Ndufb5
0.00769007	-1.59097	0.013	0.039	1	Sacs
0.00769662	0.676198	0.163	0.111	1	Septin11
0.0076972	5.55205	0.013	0	1	Chka
0.00769721	5.08926	0.013	0	1	Scly
0.00769721	5.47303	0.013	0	1	Shroom4
0.00769721	5.07362	0.013	0	1	Orm1
0.00769721	5.16079	0.013	0	1	Pwwp2b
0.00769721	4.92778	0.013	0	1	Ccdc9
0.00769721	5.40148	0.013	0	1	Mtmr4
0.00769721	5.08568	0.013	0	1	Ubd
0.00769721	5.34902	0.013	0	1	Cables1
0.00771258	-0.645094	0.072	0.122	1	Auh
0.00772517	1.76844	0.036	0.011	1	Marveld1
0.00773027	-0.198178	0.744	0.797	1	Ndufa12
0.00775059	-2.48362	0.004	0.023	1	Nudt14
0.00775455	-1.29511	0.032	0.068	1	Rprd1a
0.00785552	0.821841	0.163	0.111	1	Bcap31
0.00800903	0.630085	0.07	0.034	1	Lcp1
0.0080502	-0.531264	0.142	0.208	1	Syngr1
0.00806473	-0.678748	0.11	0.167	1	Ensa
0.00811273	-1.82098	0.013	0.039	1	0610010K14Rik
0.00814824	0.943661	0.051	0.021	1	Spin1
0.0081794	-0.24122	0.619	0.689	1	Txnip
0.00818169	0.566106	0.339	0.295	1	Ech1
0.00828905	-5.25502	0	0.013	1	Catsper4
0.00828905	-4.94129	0	0.013	1	Tmed8
0.00830069	0.243402	0.553	0.484	1	Plac9
0.00834325	-0.723689	0.057	0.101	1	Ddt
0.00849182	-0.777559	0.083	0.135	1	Oxsr1
0.00849832	1.03333	0.116	0.071	1	Clcn4
0.0085221	2.58798	0.032	0.009	1	Tpsb2
0.00857252	1.6695	0.047	0.019	1	Gm4841
0.00857347	0.435439	0.377	0.328	1	Ncl
0.0085747	0.613184	0.273	0.218	1	Lum
0.00861599	0.760892	0.078	0.039	1	Folr2
0.00867096	1.12321	0.047	0.019	1	Meox2
0.00868503	1.50683	0.042	0.015	1	Ssc5d
0.0087891	0.999554	0.117	0.073	1	Ctnna1
0.00879041	2.00871	0.032	0.009	1	Itpkb
0.00879041	2.19725	0.032	0.009	1	Rab30
0.00881136	1.9401	0.032	0.009	1	Tmem120a
0.00882914	-1.11666	0.017	0.045	1	Pank3
0.00889835	-1.44528	0.017	0.045	1	Sctr
0.00902331	1.50515	0.032	0.009	1	Osr1
0.0090852	1.19344	0.066	0.032	1	Mgl2
0.00910936	1.42621	0.032	0.009	1	Ntrk2
0.00911536	1.11083	0.061	0.028	1	Akap12
0.00918721	-1.14067	0.034	0.069	1	Fbxo9
0.0093487	-0.376337	0.309	0.398	1	Prxl2b
0.00937291	1.24662	0.089	0.051	1	Fcer1g
0.00937486	-0.195035	0.767	0.818	1	Mpc2
0.00941632	1.43913	0.032	0.009	1	Cyth4
0.00943761	-0.518877	0.142	0.206	1	Fdx1
0.00948329	0.880275	0.032	0.009	1	Etv1
0.0095333	0.985297	0.106	0.064	1	Ankrd11
0.00954342	-1.0357	0.017	0.045	1	Pank1
0.00959238	0.900596	0.089	0.049	1	Eid1
0.00963859	-1.29232	0.025	0.056	1	Cep63
0.00970481	-0.898567	0.047	0.088	1	Sh3bp5
0.00970585	0.226599	0.811	0.762	1	Ndufb2
0.00975041	-0.968868	0.021	0.051	1	Spryd4
0.0099264	1.02361	0.083	0.045	1	Kansl1
0.00994175	1.90174	0.038	0.013	1	Atp8a2
0.00994901	0.376701	0.384	0.325	1	Kpna3
0.0100338	-0.272706	0.28	0.368	1	Amotl1
0.0100481	2.31143	0.028	0.008	1	Tmem254
0.0101791	-0.923355	0.044	0.083	1	Acad11
0.0102005	-2.04829	0.009	0.032	1	Ralb
0.0102094	0.52171	0.28	0.221	1	Asb11
0.0102268	2.06644	0.028	0.008	1	Fos
0.0103022	-0.402209	0.182	0.253	1	Dhrs7c
0.0103294	1.6258	0.044	0.017	1	Rrp15
0.0103422	0.436407	0.343	0.293	1	Serpinh1
0.0104311	1.08655	0.068	0.034	1	Thbs2
0.0104893	0.857947	0.083	0.045	1	Tagln
0.010492	3.57436	0.017	0.002	1	Rgs18
0.010492	3.37685	0.017	0.002	1	Dclk1
0.0105027	0.814201	0.123	0.079	1	Myh9
0.0105663	1.49524	0.028	0.008	1	Irf9
0.010577	-1.69215	0.009	0.032	1	Abcb1b
0.0105889	-1.09731	0.034	0.069	1	Alkbh3
0.0106009	2.94163	0.017	0.002	1	Tec
0.010674	2.89174	0.017	0.002	1	Snx7
0.0107697	2.84468	0.025	0.006	1	Dsel
0.0108414	0.509667	0.233	0.176	1	Pf4
0.0108814	-0.550312	0.051	0.094	1	Smad3
0.0110365	2.36429	0.025	0.006	1	Nav3
0.0110966	2.10539	0.025	0.006	1	Marcksl1
0.0111148	-0.780431	0.114	0.167	1	Asb8
0.0112338	2.82706	0.021	0.004	1	Ccdc69
0.0112676	2.93731	0.021	0.004	1	Serpine1
0.0114134	-0.765551	0.053	0.094	1	Ahsa2
0.011504	0.945884	0.121	0.077	1	Ski
0.011509	-2.98627	0.002	0.017	1	Sirt4
0.0115167	-0.149735	0.883	0.902	1	Uqcc2
0.0115411	1.05166	0.117	0.075	1	Stat3
0.0115449	-1.89645	0.008	0.028	1	Nxt1
0.0115575	-0.603482	0.038	0.075	1	Ric8b
0.0115877	-3.20301	0.002	0.017	1	Opn1mw
0.0115877	-3.19384	0.002	0.017	1	Zmat3
0.0116355	1.38404	0.044	0.017	1	Ift74
0.0116651	-1.12957	0.019	0.047	1	Prdm4
0.0117465	-2.46093	0.002	0.017	1	Arv1
0.0117734	0.54776	0.093	0.053	1	Hspa1b
0.0117946	-1.00631	0.019	0.047	1	Dnajc30
0.0118489	1.33378	0.074	0.039	1	Heg1
0.0118556	1.4581	0.021	0.004	1	Csad
0.01188	-0.414429	0.072	0.12	1	Tfb2m
0.0118873	0.896881	0.072	0.038	1	Dlc1
0.0118929	0.668229	0.242	0.191	1	Tmbim6
0.0118976	-0.542831	0.061	0.105	1	Ivd
0.0119072	-0.849953	0.08	0.128	1	Srebf1
0.0120356	0.77783	0.131	0.086	1	Snrpb2
0.0120597	-0.29764	0.366	0.45	1	Art1
0.0120608	0.495141	0.172	0.12	1	Ap2a2
0.0121609	-1.94505	0.008	0.028	1	Hectd2
0.0121926	1.0757	0.064	0.032	1	Adam10
0.0122168	0.129604	0.996	0.976	1	Atp5md
0.0122291	-0.323966	0.256	0.338	1	Gaa
0.0122691	0.746683	0.188	0.139	1	Anxa5
0.0123058	0.267478	0.604	0.55	1	Vcp
0.0123299	-1.4209	0.013	0.038	1	Tti1
0.0123461	0.897534	0.062	0.03	1	Raly
0.0123487	1.53728	0.051	0.023	1	Mrc2
0.0123633	1.31755	0.034	0.011	1	Aoc3
0.0126885	-0.318189	0.25	0.334	1	Mif
0.0127074	0.550666	0.125	0.079	1	Sdc2
0.0128325	-1.68496	0.006	0.024	1	Cmah
0.0128519	0.483159	0.348	0.31	1	Cd36
0.0129764	1.77215	0.04	0.015	1	Ccnd3
0.0129808	-0.306798	0.449	0.538	1	Ppp1r14b
0.0130577	0.932839	0.045	0.019	1	BC048679
0.0130749	0.507998	0.189	0.137	1	Lamb2
0.0131657	0.829517	0.15	0.103	1	Ctdsp1
0.0132227	-0.355255	0.203	0.272	1	Twf2
0.0132383	-0.588452	0.072	0.12	1	Flcn
0.0133781	-0.489326	0.129	0.189	1	Dusp13
0.0135172	0.688611	0.133	0.086	1	Nrip1
0.0136038	1.00429	0.074	0.039	1	Foxo1
0.0136298	-0.776056	0.017	0.043	1	Msrb2
0.0136371	0.537589	0.201	0.148	1	S100a11
0.0136503	-0.880803	0.028	0.06	1	Mapk6
0.0136593	4.90494	0.011	0	1	Chml
0.0136593	4.91787	0.011	0	1	Map7d3
0.0136593	4.86566	0.011	0	1	Chic1
0.0136593	4.83411	0.011	0	1	Col8a2
0.0136593	4.64016	0.011	0	1	B4galt2
0.0136593	4.77297	0.011	0	1	Prickle2
0.0136593	4.71036	0.011	0	1	Alox5
0.013661	-1.14459	0.04	0.075	1	Spns2
0.0137194	0.758349	0.116	0.073	1	Pttg1ip
0.0137254	0.386198	0.369	0.315	1	Tmed2
0.0138731	1.09509	0.068	0.036	1	Fcgr3
0.0138959	-1.14417	0.03	0.062	1	Auts2
0.0139156	-0.807548	0.017	0.043	1	Ash2l
0.0139889	-0.99793	0.021	0.049	1	Rcc1l
0.0140894	-0.409995	0.33	0.409	1	Nenf
0.0140994	0.522444	0.142	0.096	1	Mt2
0.0141485	0.524669	0.129	0.084	1	Gnl3
0.0141626	0.450732	0.157	0.109	1	Fcgrt
0.01417	1.87261	0.03	0.009	1	Man1b1
0.014214	-0.377367	0.167	0.244	1	Ivns1abp
0.0142432	0.854764	0.04	0.015	1	Zfp874b
0.0143069	-0.3332	0.422	0.507	1	Hspb8
0.014354	-0.466942	0.085	0.137	1	Coq7
0.0144057	0.911352	0.104	0.064	1	Plau
0.0145084	-0.185381	0.883	0.912	1	Atp5a1
0.0145674	-4.37452	0	0.011	1	Cobll1
0.0145674	-5.20477	0	0.011	1	Tph1
0.014601	1.22206	0.03	0.009	1	Smarcd2
0.0146044	0.427028	0.089	0.051	1	Nav1
0.0146706	1.29605	0.08	0.045	1	Pgam1
0.0146731	-0.27093	0.144	0.21	1	Tufm
0.0146912	0.618501	0.195	0.146	1	Stmp1
0.0147021	0.819403	0.03	0.009	1	Mcpt4
0.0147344	-0.987581	0.059	0.099	1	Osbpl1a
0.0147629	0.737087	0.076	0.041	1	Nbl1
0.0147658	-0.290583	0.492	0.585	1	Mgst3
0.0148249	0.851143	0.083	0.047	1	Apc
0.0148539	0.62994	0.161	0.114	1	Gm2000
0.0148655	1.27656	0.047	0.021	1	Tubb2a
0.0148947	-0.256486	0.235	0.317	1	Eif3i
0.0149046	0.674745	0.104	0.064	1	Pea15a
0.015082	0.564958	0.174	0.126	1	Anxa11
0.0151835	1.62072	0.047	0.021	1	Mcam
0.0152459	-0.294709	0.057	0.099	1	Ccn1
0.0153095	-0.63847	0.064	0.107	1	Mrps25
0.0154142	-0.454909	0.085	0.133	1	Nop53
0.0155034	0.74059	0.144	0.099	1	Col6a1
0.015633	0.448299	0.263	0.21	1	Nap1l4
0.0156412	-0.863703	0.051	0.09	1	Map3k7
0.0156717	1.50203	0.047	0.021	1	Lrrcc1
0.0157066	-0.984248	0.049	0.086	1	Azi2
0.0158408	0.749659	0.133	0.088	1	Tlcd4
0.0158675	0.548123	0.227	0.18	1	Nid1
0.0159017	-0.36417	0.18	0.246	1	Exoc7
0.0159093	-1.4247	0.015	0.039	1	Myh14
0.0159551	1.4034	0.055	0.026	1	Csf1
0.0159822	-2.20634	0.009	0.03	1	Det1
0.0160526	-0.474927	0.098	0.148	1	Dcaf11
0.0161497	0.649722	0.134	0.09	1	Prrc2c
0.0162639	2.15425	0.027	0.008	1	Igsf10
0.0162722	1.35618	0.036	0.013	1	Prkd3
0.0163097	0.515308	0.182	0.133	1	Smarca5
0.0163161	-1.21889	0.015	0.039	1	Rpp40
0.0163611	1.51818	0.042	0.017	1	Casp8ap2
0.0163613	-1.23237	0.019	0.045	1	Ipo11
0.0163839	1.96916	0.027	0.008	1	Acvr2b
0.0164226	1.37449	0.042	0.017	1	Spen
0.0164308	0.626847	0.188	0.141	1	Epas1
0.0165614	0.778551	0.112	0.071	1	Pcyox1
0.0165854	1.76336	0.027	0.008	1	Frmd8
0.016632	-0.668051	0.098	0.148	1	Esrra
0.0166439	-0.602116	0.129	0.186	1	Pkdcc
0.0166843	0.217139	0.492	0.426	1	Ywhae
0.016745	0.565941	0.167	0.118	1	Mettl22
0.0168507	1.57064	0.027	0.008	1	Il6ra
0.0168713	1.36023	0.027	0.008	1	Sigmar1
0.0169847	0.919526	0.093	0.056	1	Acot2
0.0170669	0.687678	0.11	0.069	1	Parm1
0.0171222	-0.806981	0.032	0.064	1	Rbm22
0.0171405	-1.06299	0.019	0.045	1	Ccnq
0.0175608	-0.486858	0.055	0.096	1	Nr4a3
0.0175735	0.563944	0.201	0.15	1	Setd3
0.0175759	0.767209	0.114	0.071	1	Slc25a20
0.0177008	2.58965	0.023	0.006	1	Tbc1d13
0.0178205	-0.486734	0.081	0.128	1	Rnf126
0.0178421	2.61839	0.023	0.006	1	Zc3h12c
0.0178943	-0.594222	0.148	0.205	1	Hsph1
0.0179204	1.00977	0.064	0.034	1	Xrn2
0.0179369	2.45946	0.023	0.006	1	Slc25a1
0.0179654	2.21892	0.032	0.011	1	Brd9
0.0180798	2.39961	0.023	0.006	1	Syt11
0.0181377	0.314209	0.411	0.371	1	Pet100
0.0181378	0.443156	0.104	0.064	1	Acta2
0.0182359	3.16418	0.015	0.002	1	Slc2a1
0.018272	2.21364	0.023	0.006	1	Lratd2
0.0182723	-1.19688	0.025	0.053	1	Tnip1
0.018298	3.23363	0.015	0.002	1	Gne
0.018298	3.17515	0.015	0.002	1	Limk1
0.018298	3.20147	0.015	0.002	1	Enpp1
0.0183603	3.17536	0.015	0.002	1	Pcdh17
0.0183805	-1.79723	0.013	0.036	1	Cramp1
0.0183915	-0.601009	0.144	0.203	1	Tmem64
0.0184228	3.06709	0.015	0.002	1	Rapgef4
0.018466	1.65615	0.023	0.006	1	Zfta
0.0184727	1.88123	0.032	0.011	1	Dpf3
0.0184855	3.17035	0.015	0.002	1	Cep250
0.0184855	2.9344	0.015	0.002	1	Dll1
0.0185859	0.898405	0.072	0.039	1	Angptl1
0.0185981	0.655699	0.108	0.068	1	Sltm
0.0186339	-1.80191	0.008	0.026	1	H3c15
0.0186618	-0.194017	0.741	0.786	1	Ndufa7
0.0186711	1.77993	0.032	0.011	1	Cpxm1
0.0187381	1.41264	0.015	0.002	1	Ccn5
0.0188409	1.09291	0.049	0.023	1	Cpne3
0.0188576	-0.10408	0.924	0.906	1	Pkm
0.0188714	1.21681	0.032	0.011	1	Limk2
0.0188861	-1.00321	0.044	0.079	1	Mosmo
0.0189989	0.899503	0.049	0.023	1	Setd5
0.0190503	1.04043	0.057	0.028	1	Fkbp7
0.0190736	1.68256	0.032	0.011	1	Arhgef11
0.0190876	-1.23929	0.008	0.026	1	Stat5a
0.0191621	-0.730296	0.081	0.126	1	Ndufaf6
0.0191762	1.68853	0.038	0.015	1	Efhd1
0.0191965	2.59727	0.019	0.004	1	Tnfaip8l2
0.0191965	2.56662	0.019	0.004	1	Cmtm4
0.0192719	0.189934	0.706	0.679	1	Ccng1
0.0192815	-0.5339	0.098	0.148	1	Nt5dc3
0.0194574	-1.07618	0.008	0.026	1	Rab4a
0.019478	-0.692322	0.08	0.124	1	Hbs1l
0.0196416	1.05435	0.066	0.036	1	Mmd
0.0196595	-0.73423	0.087	0.133	1	Prelid3b
0.0197664	1.36102	0.019	0.004	1	Tppp
0.0197752	1.61791	0.032	0.011	1	Sp1
0.0198749	0.103202	0.991	0.959	1	Ldha
0.0199352	-0.373758	0.174	0.24	1	Snta1
0.0199459	-2.61007	0.002	0.015	1	Inca1
0.0199688	1.40969	0.038	0.015	1	Gpx8
0.0200738	-0.759538	0.051	0.088	1	Ttc19
0.0201164	1.3012	0.051	0.024	1	Ctnnd1
0.020148	-2.45867	0.002	0.015	1	Zfp369
0.020148	-2.01874	0.002	0.015	1	Ankrd54
0.0201787	-0.813035	0.045	0.081	1	Eif2b1
0.0202469	-0.682731	0.083	0.128	1	Tmem37
0.020369	0.678154	0.114	0.073	1	Rev3l
0.0204926	0.744486	0.134	0.092	1	Steap4
0.0205828	0.786943	0.083	0.049	1	Arhgdib
0.0206761	1.05861	0.051	0.024	1	Cfap36
0.0207695	-0.77732	0.07	0.111	1	Uqcc5
0.0208744	-0.807409	0.025	0.053	1	Utp4
0.0209048	1.6961	0.045	0.021	1	Repin1
0.0209187	1.0174	0.066	0.036	1	Fubp1
0.0209694	-0.692338	0.068	0.109	1	Timm10
0.0211335	-2.15565	0.004	0.019	1	Hacl1
0.0211931	0.901334	0.098	0.062	1	Cavin3
0.021312	0.879228	0.1	0.064	1	Bcap29
0.0213177	-1.91932	0.004	0.019	1	Tfap4
0.0213597	0.834664	0.095	0.058	1	Egfr
0.0213657	0.688098	0.091	0.054	1	Slc3a2
0.0213742	0.655669	0.188	0.141	1	Cavin2
0.0213991	-0.745782	0.04	0.073	1	Mpi
0.0215476	-1.32831	0.023	0.049	1	Gtf2h4
0.021591	0.589003	0.119	0.079	1	Arpc4
0.0216469	-0.66292	0.07	0.113	1	Ube2g2
0.0217285	-0.299751	0.278	0.364	1	Emc6
0.021793	0.574948	0.131	0.088	1	Kars
0.0218422	0.474817	0.189	0.143	1	Cox6a1
0.0219058	1.97071	0.028	0.009	1	Itpr2
0.0219058	2.09399	0.028	0.009	1	Abhd2
0.0220056	0.85184	0.045	0.021	1	Inpp5k
0.0220431	1.34259	0.045	0.021	1	Hdac1
0.0221146	0.634434	0.072	0.039	1	Pbx1
0.0221619	-0.644393	0.095	0.141	1	Mrpl22
0.0222726	0.706977	0.148	0.105	1	Dnajb4
0.0222807	-0.523374	0.201	0.265	1	Bod1
0.0223515	1.81108	0.028	0.009	1	Gimap4
0.0223897	0.585161	0.161	0.116	1	Col4a2
0.0228426	1.87927	0.034	0.013	1	Olfml3
0.0229069	1.6031	0.028	0.009	1	B4galt6
0.0229303	1.55829	0.04	0.017	1	Smad2
0.0231118	1.47119	0.028	0.009	1	Taf4
0.0231589	-1.16542	0.028	0.056	1	Fam8a1
0.023193	-1.15786	0.023	0.049	1	Ppp1r7
0.02326	1.06857	0.053	0.026	1	Plp2
0.023261	-1.113	0.019	0.043	1	Tpra1
0.0233183	1.32034	0.028	0.009	1	Fbln7
0.0233256	0.481415	0.301	0.253	1	Igfbp6
0.0234221	0.835263	0.028	0.009	1	Cadm3
0.0235555	0.620292	0.098	0.062	1	Dpysl2
0.0236239	0.541888	0.142	0.098	1	Mgp
0.0236469	0.469061	0.29	0.242	1	Hnrnpa3
0.0237233	0.320837	0.43	0.386	1	Zbtb20
0.0237429	-1.97756	0.015	0.038	1	Mgme1
0.0238524	0.850175	0.059	0.03	1	Eps8
0.0241181	-0.658529	0.062	0.101	1	Clpp
0.0241955	0.459151	0.269	0.218	1	Sfr1
0.0242303	0.59949	0.233	0.188	1	Ifi27l2a
0.024377	-0.236953	0.508	0.576	1	Ndufs2
0.0243882	-0.728341	0.098	0.144	1	Gfm1
0.0245075	0.893698	0.148	0.107	1	Ifi205
0.0245632	-0.64331	0.089	0.133	1	Ggnbp1
0.0245966	0.573911	0.174	0.129	1	Arhgdia
0.0246371	-0.283455	0.413	0.475	1	Pdha1
0.0247533	-0.311251	0.114	0.169	1	2310061I04Rik
0.0248276	0.231929	0.485	0.437	1	Ppp3ca
0.0249187	-1.57067	0.009	0.028	1	Pus3
0.0250624	0.245736	0.25	0.195	1	Zc3h15
0.025163	-0.388819	0.191	0.259	1	Card19
0.025169	2.41802	0.025	0.008	1	Cnpy3
0.0252038	1.00048	0.07	0.039	1	Nudt21
0.0253041	-0.846247	0.015	0.038	1	Atmin
0.0253552	1.13299	0.062	0.034	1	Naa60
0.0255248	-0.10223	0.973	0.949	1	Uqcrb
0.0255617	0.433352	0.246	0.195	1	Itgb1
0.0255919	2.20793	0.025	0.008	1	Ncoa7
0.025775	2.19346	0.025	0.008	1	Mocs3
0.0258362	2.29676	0.025	0.008	1	Cdk14
0.0259067	0.627519	0.152	0.109	1	Ubr2
0.025925	0.162264	0.735	0.722	1	Nexn
0.0259801	-0.206826	0.678	0.722	1	Mrpl42
0.0260611	0.405365	0.097	0.06	1	Lmo7
0.0262066	1.85018	0.025	0.008	1	Eln
0.0262998	0.97336	0.047	0.023	1	Ly86
0.0263235	0.597607	0.055	0.028	1	Gja1
0.026345	-0.131371	0.788	0.826	1	Cox6b1
0.0263628	1.25044	0.055	0.028	1	Virma
0.0265908	0.783188	0.117	0.079	1	Wfdc17
0.026834	1.53038	0.025	0.008	1	Col16a1
0.0272181	0.868953	0.097	0.062	1	Klhl7
0.0273105	-0.582613	0.095	0.141	1	Parp3
0.027488	-0.511028	0.093	0.137	1	Gls
0.0275173	0.865808	0.081	0.049	1	Nfyb
0.0275271	-0.537878	0.102	0.148	1	Sf3b5
0.0275292	0.71547	0.07	0.039	1	Mid1ip1
0.027551	0.462197	0.123	0.083	1	Mfge8
0.0275629	0.525712	0.161	0.116	1	Klhl9
0.0277217	0.852442	0.093	0.058	1	Pik3r1
0.0277218	0.222341	0.504	0.462	1	Carnmt1
0.0278659	-0.744414	0.045	0.079	1	Gmfb
0.0279876	-0.851351	0.034	0.064	1	Exd2
0.028077	0.824185	0.083	0.051	1	Lmo4
0.0281851	-0.558321	0.044	0.077	1	Fhod3
0.0282019	0.945617	0.097	0.062	1	Camk2d
0.0282843	1.6862	0.036	0.015	1	Septin10
0.0283087	0.862907	0.055	0.028	1	Pigk
0.0283373	1.10242	0.036	0.015	1	Retreg2
0.0284982	-0.552061	0.059	0.096	1	Fundc1
0.0285465	-0.479595	0.095	0.141	1	Npepl1
0.0285881	-0.66305	0.078	0.118	1	Asb10
0.0287612	-1.85357	0.008	0.024	1	Lingo3
0.0287648	1.50057	0.049	0.024	1	Tasor2
0.0288285	-1.69781	0.008	0.024	1	Pusl1
0.0288314	1.41137	0.03	0.011	1	Gpank1
0.0288712	1.5031	0.036	0.015	1	Dhx16
0.0289505	1.52554	0.03	0.011	1	Dcun1d4
0.0290308	0.925352	0.074	0.043	1	Dr1
0.0291004	0.310812	0.259	0.205	1	Pdap1
0.0291298	0.843014	0.03	0.011	1	Suco
0.0291898	1.48388	0.03	0.011	1	Gbp3
0.0293039	-1.65718	0.008	0.024	1	Slc35a2
0.0294553	0.211481	0.684	0.645	1	Ftl1
0.029491	1.26861	0.049	0.024	1	Ddah2
0.0295462	2.28857	0.021	0.006	1	Plk2
0.0295543	1.20629	0.066	0.038	1	Tmem87a
0.0295784	1.29884	0.036	0.015	1	Crcp
0.0295904	-0.164252	0.148	0.208	1	Ide
0.0296885	1.38432	0.036	0.015	1	Zfp462
0.0296981	1.69212	0.021	0.006	1	1700019D03Rik
0.0297496	-0.88955	0.017	0.039	1	Elac2
0.0299031	-0.252073	0.604	0.674	1	Atp5d
0.029925	-1.00414	0.008	0.024	1	Nubpl
0.0299272	2.07662	0.021	0.006	1	Kcna2
0.0300039	1.95475	0.021	0.006	1	Ldlrap1
0.030019	0.678477	0.083	0.051	1	Polr2a
0.0300518	0.137586	0.519	0.484	1	Naca
0.0302263	1.20772	0.03	0.011	1	Ss18
0.0302749	-1.32751	0.008	0.024	1	Hmgb3
0.0303365	0.62451	0.062	0.034	1	Amotl2
0.0304288	-0.60281	0.087	0.129	1	Wls
0.0304477	0.751889	0.093	0.058	1	C1ra
0.030453	-1.0017	0.027	0.053	1	Trabd
0.0304677	1.80604	0.021	0.006	1	Zfp160
0.0305456	1.11278	0.021	0.006	1	Brwd3
0.0305754	0.965043	0.108	0.073	1	Tceal7
0.0307545	-0.715953	0.14	0.186	1	Rgcc
0.0308115	0.447103	0.172	0.128	1	Zeb2
0.030955	-0.598009	0.053	0.088	1	Psme3
0.03097	-0.542613	0.102	0.148	1	Stard7
0.0310058	0.578949	0.104	0.068	1	Slc43a3
0.0310194	-0.534163	0.061	0.099	1	Hsd17b8
0.0310259	-0.246618	0.148	0.205	1	Lamtor5
0.0310302	-0.126507	0.928	0.925	1	Atp5b
0.0310597	-0.386398	0.098	0.146	1	Ssu72
0.0310888	0.289891	0.233	0.186	1	Ncor1
0.0311517	1.49259	0.044	0.021	1	Flnb
0.031162	0.382358	0.356	0.311	1	Timp2
0.0311918	-0.345108	0.116	0.165	1	Ahsa1
0.0313039	-0.825434	0.036	0.066	1	Ercc6l2
0.0313056	0.685974	0.097	0.062	1	Mrps6
0.0313649	-0.240583	0.205	0.276	1	Msrb3
0.0314029	0.67163	0.064	0.036	1	Micu1
0.0314139	-0.627742	0.021	0.006	1	Cntln
0.0314522	0.854841	0.078	0.047	1	Dnajc5
0.0314985	0.843136	0.036	0.015	1	Snd1
0.0315147	0.40671	0.112	0.075	1	Tpm3
0.0318727	2.76707	0.017	0.004	1	Hoxd9
0.031893	3.82017	0.013	0.002	1	Snn
0.031893	3.5414	0.013	0.002	1	Hook2
0.031893	3.30624	0.013	0.002	1	Fgf11
0.031893	2.93072	0.013	0.002	1	Prdm15
0.031893	3.33345	0.013	0.002	1	Pik3ap1
0.031964	2.68571	0.017	0.004	1	Rrp1b
0.032	3.04645	0.013	0.002	1	Cxcl9
0.032	3.15627	0.013	0.002	1	Gfra2
0.0321072	3.04567	0.013	0.002	1	Chrdl1
0.0321072	3.11401	0.013	0.002	1	Tusc1
0.0321072	3.01722	0.013	0.002	1	Efs
0.0321471	2.71632	0.017	0.004	1	Mest
0.0322147	2.96044	0.013	0.002	1	Slc35c1
0.0322147	2.69304	0.013	0.002	1	Trim68
0.032239	2.43684	0.017	0.004	1	Lrp2bp
0.0323225	2.61509	0.013	0.002	1	Nmral1
0.0323563	-0.618266	0.042	0.073	1	St3gal3
0.0324133	-0.382915	0.191	0.253	1	Cd164
0.0324307	2.79659	0.013	0.002	1	Aldh3b1
0.0325853	0.931751	0.076	0.045	1	Ednrb
0.0325902	-0.274369	0.231	0.291	1	Rragd
0.0326066	0.989606	0.066	0.038	1	Ankhd1
0.0326089	2.2911	0.017	0.004	1	Sertad4
0.0326162	-0.496504	0.04	0.071	1	Ccl27a
0.0326439	0.793342	0.1	0.066	1	Klf13
0.0326479	1.47839	0.013	0.002	1	Spock2
0.0327019	2.08618	0.017	0.004	1	Ezr
0.0327087	-0.304393	0.182	0.242	1	Ube2g1
0.0327852	0.597579	0.14	0.099	1	Smarca2
0.0328335	1.14151	0.044	0.021	1	Ttc28
0.0328522	0.568535	0.161	0.12	1	Mfap5
0.0328886	1.94279	0.017	0.004	1	Faap20
0.0329476	0.972889	0.066	0.038	1	N4bp2l2
0.0329524	-0.32145	0.324	0.394	1	Bnip3
0.0329848	-0.286551	0.062	0.101	1	Isca2
0.0330468	-2.12288	0.006	0.021	1	Thpo
0.0330566	0.486798	0.278	0.233	1	Polr2l
0.0331177	-1.01536	0.023	0.047	1	Zmynd8
0.033157	0.316181	0.339	0.295	1	Mtdh
0.0331705	1.75999	0.017	0.004	1	Itpripl1
0.0333114	-0.266535	0.364	0.441	1	Hadhb
0.0334609	1.74337	0.038	0.017	1	Net1
0.0335033	-0.344555	0.165	0.223	1	Pkig
0.0335788	-0.465386	0.191	0.251	1	Coa3
0.0337633	-0.325654	0.475	0.542	1	Map1lc3a
0.0337989	-1.31014	0.011	0.03	1	Ppih
0.0338134	-1.12322	0.019	0.041	1	Plekhm2
0.0338788	-0.901487	0.074	0.111	1	2810004N23Rik
0.0339732	0.665892	0.157	0.118	1	Grn
0.0340025	-0.795431	0.036	0.066	1	Acad9
0.0340048	0.297528	0.356	0.311	1	Serinc1
0.0340131	0.64557	0.076	0.045	1	Atf5
0.0340483	-1.27421	0.015	0.036	1	Gpatch2
0.0340707	-0.518037	0.148	0.201	1	Rangrf
0.034118	-0.78376	0.023	0.047	1	Borcs6
0.0341752	-1.34027	0.011	0.03	1	Dok7
0.0342058	-0.325773	0.227	0.295	1	Psmb2
0.0342785	-1.15179	0.011	0.03	1	Klhl2
0.034317	-2.98993	0.002	0.013	1	Pik3r3
0.0344308	-2.71484	0.002	0.013	1	Ttc23
0.0344468	-0.620583	0.093	0.137	1	Eif2b4
0.0345312	0.61453	0.1	0.066	1	Polr1has
0.0345818	-1.02439	0.028	0.054	1	Commd9
0.0345873	1.85432	0.027	0.009	1	Rasal2
0.0346246	-1.14013	0.011	0.03	1	Ccl25
0.034662	1.84292	0.027	0.009	1	Atpsckmt
0.0348724	0.521956	0.125	0.086	1	Pitpnc1
0.034877	0.895568	0.07	0.041	1	Socs7
0.0348893	-1.25674	0.002	0.013	1	Zmat1
0.0348893	-2.02218	0.002	0.013	1	Kantr
0.0349894	-1.22483	0.015	0.036	1	Ift172
0.0350439	-0.93607	0.011	0.03	1	Cryz
0.0350532	-2.25739	0.004	0.017	1	Tyw5
0.0350585	-0.511198	0.059	0.094	1	Snx17
0.0350869	1.75123	0.038	0.017	1	Zfp950
0.0351522	-2.09347	0.004	0.017	1	Tlr3
0.0351847	1.11811	0.051	0.026	1	Sos1
0.0351888	1.54063	0.027	0.009	1	Ubtd1
0.0352144	0.550428	0.167	0.126	1	Lmna
0.0352716	1.24044	0.038	0.017	1	Gm6133
0.035308	-1.0949	0.015	0.036	1	Nsmce2
0.0353412	0.912183	0.051	0.026	1	Leprot
0.0353843	0.453898	0.354	0.306	1	Ctsl
0.0354166	0.468276	0.027	0.009	1	Abhd14b
0.0354361	-0.857831	0.015	0.036	1	Vps13b
0.0354505	-1.84972	0.004	0.017	1	Tmsb15b1
0.0354505	-1.93061	0.004	0.017	1	Tmem8b
0.0354576	-0.440697	0.078	0.118	1	Cluh
0.035484	-1.15432	0.025	0.049	1	Rnf217
0.0355802	-0.339069	0.085	0.128	1	Rcn2
0.0355814	1.11538	0.038	0.017	1	Dcp2
0.0358516	-1.87695	0.004	0.017	1	Mterf1a
0.0358672	-0.871174	0.028	0.054	1	Zfp367
0.0360462	1.3652	0.045	0.023	1	Arf3
0.0360536	-1.62603	0.004	0.017	1	Ifitm6
0.0360536	-1.53096	0.004	0.017	1	Nudt12
0.0360974	0.299937	0.222	0.173	1	Bloc1s1
0.0361271	1.19956	0.032	0.013	1	Plekhh3
0.036164	-0.296549	0.453	0.527	1	Hspb6
0.0361943	-0.384504	0.108	0.154	1	Grsf1
0.0361957	0.67275	0.146	0.109	1	Uba1
0.0362427	0.391218	0.36	0.323	1	Setd7
0.0363931	0.202733	0.705	0.675	1	Mrpl33
0.0364596	1.47807	0.053	0.028	1	Ccnd2
0.0365167	0.434996	0.127	0.09	1	Crebbp
0.0365332	0.678437	0.061	0.034	1	Mllt10
0.0365589	1.32652	0.045	0.023	1	Sil1
0.0366521	1.13948	0.038	0.017	1	Lrrc42
0.0366791	0.268945	0.485	0.454	1	Sypl
0.0367159	0.833971	0.038	0.017	1	Arhgef2
0.0368036	-0.283059	0.256	0.325	1	Ran
0.0368104	0.425137	0.027	0.009	1	Ccdc3
0.0368236	1.20059	0.032	0.013	1	Ldb1
0.0368583	0.961139	0.07	0.041	1	B4galt1
0.0370778	0.767986	0.045	0.023	1	Sod3
0.0370876	-0.247007	0.515	0.58	1	Asb5
0.0372394	-0.734053	0.04	0.069	1	Abhd5
0.0372503	0.495084	0.076	0.045	1	Hax1
0.037307	-0.502843	0.089	0.131	1	Ecsit
0.0373999	0.979127	0.072	0.043	1	Angptl4
0.0375826	0.611462	0.191	0.148	1	Ccl6
0.0376247	-0.621175	0.155	0.205	1	Mrpl20
0.0376745	1.28105	0.032	0.013	1	Hic1
0.0378996	-0.47391	0.148	0.199	1	Cops4
0.0379016	-0.393989	0.106	0.152	1	Eif4ebp1
0.0379163	-0.576648	0.127	0.173	1	1110002E22Rik
0.037948	-0.28803	0.333	0.413	1	Fh1
0.0380128	0.548922	0.07	0.041	1	Rsrc1
0.0381727	1.01964	0.053	0.028	1	Dnajc1
0.0382647	0.346312	0.18	0.133	1	S100a13
0.0383186	-0.83085	0.04	0.069	1	Arfrp1
0.0384116	0.590428	0.174	0.135	1	Hnrnpa1
0.0388865	-0.763222	0.034	0.062	1	Ppp6r2
0.0389471	-1.64332	0.009	0.026	1	Dnaaf5
0.039095	1.24565	0.045	0.023	1	Sult5a1
0.0391126	-1.4511	0.009	0.026	1	Zfp949
0.039231	0.406421	0.172	0.129	1	Tnrc6b
0.0394431	0.353708	0.252	0.21	1	Tax1bp1
0.0395289	-1.5816	0.009	0.026	1	Emcn
0.0396237	-0.306076	0.159	0.218	1	Glrx5
0.0397471	-0.843539	0.062	0.098	1	Dohh
0.0398177	1.66767	0.04	0.019	1	Slc39a3
0.0401947	2.12063	0.023	0.008	1	Bmp6
0.0402027	-1.48606	0.009	0.026	1	Skap2
0.040251	-0.338983	0.165	0.221	1	Chrac1
0.0402843	0.221281	0.356	0.315	1	Herpud1
0.0403661	-1.29411	0.013	0.032	1	Polr3b
0.0403987	0.660575	0.153	0.114	1	Scaf11
0.04049	0.378698	0.146	0.107	1	Pin1
0.0405653	2.11282	0.023	0.008	1	Taf9b
0.0405653	2.11386	0.023	0.008	1	Wdfy2
0.0406001	0.876795	0.074	0.045	1	Scn7a
0.0407579	-0.68279	0.076	0.114	1	Mapre3
0.0407962	0.46104	0.216	0.174	1	Spcs2
0.0408401	-0.181405	0.731	0.762	1	Mdh2
0.0409632	-0.330494	0.028	0.054	1	Rimoc1
0.0410847	0.389231	0.191	0.146	1	Rab14
0.0411437	0.229482	0.483	0.433	1	Hspa5
0.0411616	1.10028	0.04	0.019	1	Ap3b1
0.0412	-0.87983	0.021	0.043	1	Mmp9
0.0412209	2.17215	0.023	0.008	1	Bcl2l1
0.0412383	0.701986	0.11	0.075	1	Ankrd12
0.0413014	-0.311048	0.297	0.364	1	Kcmf1
0.0413153	1.72332	0.023	0.008	1	Prkra
0.0413968	0.865438	0.055	0.03	1	Tgs1
0.0414616	-0.905883	0.021	0.043	1	Mtx1
0.0415069	0.624309	0.184	0.143	1	Acaa2
0.0415996	1.87461	0.023	0.008	1	Hk1
0.0416859	-0.473396	0.047	0.079	1	Lynx1
0.0418159	-0.966369	0.017	0.038	1	Gramd1a
0.0418172	0.888409	0.064	0.038	1	Ptpn18
0.0418531	0.399555	0.256	0.208	1	Ube3a
0.0419811	1.77851	0.023	0.008	1	Serpinb9
0.0422188	0.730866	0.131	0.094	1	Tyrobp
0.0422693	0.870458	0.023	0.008	1	Ccdc34
0.042306	0.238039	0.466	0.45	1	Etfb
0.042421	-1.29368	0.013	0.032	1	Uhrf1bp1
0.0424623	1.57671	0.023	0.008	1	Crlf2
0.0426591	-1.00492	0.013	0.032	1	Ints13
0.0427543	1.01479	0.04	0.019	1	Acvrl1
0.0428024	1.07943	0.047	0.024	1	Mcmbp
0.0429367	0.390925	0.201	0.159	1	Psmd1
0.0431156	1.18136	0.057	0.032	1	Sbf1
0.0431167	-1.36302	0.017	0.038	1	Ormdl1
0.0431437	0.964789	0.023	0.008	1	Dnaaf10
0.0431451	1.81117	0.028	0.011	1	Ms4a6d
0.0431868	0.944019	0.047	0.024	1	Zfp617
0.0435401	-0.544009	0.03	0.056	1	Mad2l1bp
0.04356	1.00274	0.055	0.03	1	Hsd17b11
0.0435756	1.67202	0.028	0.011	1	Dock1
0.043636	0.304127	0.023	0.008	1	Pycard
0.0438357	1.65399	0.028	0.011	1	Ppp1r21
0.0438481	-0.24526	0.316	0.39	1	Snrpd2
0.0438543	1.12118	0.068	0.041	1	Hif1a
0.0438859	-0.605283	0.059	0.092	1	Polr2g
0.0439477	1.4021	0.042	0.021	1	Stxbp6
0.0439482	-0.711659	0.013	0.032	1	Zfp931
0.0440442	0.664881	0.085	0.054	1	Sec31a
0.0441509	-0.275471	0.403	0.478	1	Ghitm
0.0441509	0.25795	0.322	0.28	1	Pnrc1
0.0443501	-0.605058	0.064	0.099	1	Fdft1
0.0444373	0.603561	0.169	0.129	1	Ppp2r5c
0.0444999	0.505657	0.189	0.15	1	Luc7l3
0.0445498	-0.662098	0.078	0.116	1	Crot
0.0446414	0.723535	0.123	0.088	1	Tpp1
0.0447488	0.237164	0.684	0.674	1	Eif2s2
0.0447538	0.949585	0.047	0.024	1	Wdsub1
0.0447586	-0.422718	0.027	0.051	1	Gypc
0.0448326	0.927616	0.034	0.015	1	Pla2g2d
0.0448371	-2.09473	0.008	0.023	1	Angel1
0.0449037	-0.291485	0.402	0.484	1	Mrpl23
0.0452449	1.42848	0.028	0.011	1	Ms4a7
0.0454607	-0.617735	0.08	0.116	1	Akr1b10
0.0457574	0.555793	0.047	0.024	1	Htra2
0.0458047	0.307191	0.136	0.098	1	Usp34
0.0458282	0.401994	0.028	0.011	1	Ptafr
0.0458687	1.41028	0.042	0.021	1	Stk17b
0.0459617	0.734541	0.085	0.054	1	Gprc5c
0.046296	-0.530992	0.036	0.064	1	Fam20b
0.0464366	0.512713	0.064	0.038	1	Grb10
0.0465303	0.797682	0.057	0.032	1	Ndn
0.0466909	-1.62114	0.008	0.023	1	Nup35
0.0467727	-0.492519	0.182	0.235	1	Lamtor2
0.0467957	-1.04654	0.008	0.023	1	Ier3
0.0468186	0.797166	0.042	0.021	1	Vps16
0.0469008	-1.41814	0.008	0.023	1	Slc15a2
0.046981	-0.29419	0.324	0.403	1	Srp14
0.0470895	-0.506516	0.062	0.098	1	Tm4sf1
0.0471204	0.974517	0.068	0.041	1	Tshz1
0.047162	2.52795	0.019	0.006	1	Depp1
0.0471897	0.50812	0.165	0.126	1	Ptms
0.0472137	0.416382	0.167	0.126	1	Anxa2
0.0472209	0.823482	0.106	0.073	1	C1qtnf4
0.0472626	0.611051	0.042	0.021	1	Zfp277
0.0473229	-0.968123	0.008	0.023	1	Inpp5b
0.0473828	-0.327357	0.169	0.223	1	Bckdk
0.0473851	-0.409346	0.146	0.193	1	Phb
0.047492	-0.817104	0.072	0.107	1	Inpp5a
0.0475343	0.673614	0.078	0.049	1	Nupr1
0.0476148	-0.491162	0.045	0.075	1	Chmp1b
0.0477907	0.790766	0.117	0.084	1	Fbp2
0.0479762	-0.42828	0.023	0.045	1	Agt
0.0480399	-0.388941	0.112	0.156	1	Bbln
0.0480464	0.409861	0.254	0.212	1	Sec62
0.048082	0.597813	0.233	0.197	1	Nptn
0.0481061	2.10509	0.019	0.006	1	Farp1
0.0481061	2.02115	0.019	0.006	1	Zfp101
0.0482761	1.28707	0.051	0.028	1	Pex11b
0.0482846	-0.932502	0.008	0.023	1	Bloc1s5
0.0483446	1.94423	0.019	0.006	1	Acap3
0.0483446	1.85896	0.019	0.006	1	Tafa5
0.0483592	-0.257543	0.074	0.113	1	Cmss1
0.0484642	1.95323	0.019	0.006	1	Ldah
0.0485242	0.782523	0.104	0.071	1	Hspa1a
0.0485841	2.11244	0.019	0.006	1	Dis3l2
0.0486372	0.647163	0.121	0.086	1	Selenos
0.0488221	-0.237453	0.375	0.445	1	S100a1
0.0488245	1.93233	0.019	0.006	1	Prss36
0.0488982	-0.70128	0.028	0.053	1	Mdp1
0.0489297	-0.30516	0.112	0.158	1	BC004004
0.048931	0.903625	0.057	0.032	1	Acot9
0.049033	-0.903227	0.028	0.053	1	Dhps
0.0490503	-0.695281	0.034	0.06	1	Cmas
0.049066	1.87382	0.019	0.006	1	Aldh1a3
0.049066	1.72918	0.019	0.006	1	Cdo1
0.0490976	0.18029	0.625	0.585	1	Ctsd
0.0491871	1.84416	0.019	0.006	1	Gli3
0.0492245	0.442088	0.134	0.098	1	Phf20l1
0.0493815	0.878632	0.042	0.021	1	Txndc12
0.0494568	-1.00574	0.019	0.039	1	Gpat4
0.049575	-0.686402	0.028	0.053	1	Trim16
0.0495917	0.521535	0.15	0.111	1	Pnisr
0.0497038	1.47006	0.036	0.017	1	Junb
0.0497965	1.79921	0.019	0.006	1	Cdc42ep4
0.0497965	1.41008	0.019	0.006	1	Lcor
0.0501923	1.25641	0.051	0.028	1	Cdc27
0.0503864	0.358445	0.216	0.174	1	Naa15
0.050406	-0.356524	0.214	0.272	1	Psenen
0.0504355	0.300034	0.354	0.315	1	Pcbp1
0.0504533	0.527796	0.138	0.101	1	Tob2
0.0504987	0.705912	0.068	0.041	1	Wdr77
0.050545	0.293642	0.383	0.34	1	Serping1
0.0505491	1.32088	0.036	0.017	1	Anpep
0.0506281	-0.25897	0.087	0.128	1	Tm2d2
0.0506284	-1.24452	0.011	0.028	1	Trmt11
0.0507266	-1.23462	0.011	0.028	1	Nop9
0.0507777	1.21618	0.074	0.047	1	Mgat1
0.0508051	1.24163	0.036	0.017	1	Trim41
0.0509026	0.43726	0.152	0.114	1	Dcun1d2
0.0509456	0.352044	0.087	0.056	1	Kctd12
0.0509484	-0.59929	0.061	0.094	1	2300009A05Rik
0.0510401	0.619412	0.153	0.116	1	Rnf115
0.0511517	0.340161	0.229	0.189	1	Tmem30a
0.0512117	1.75107	0.03	0.013	1	Rad50
0.0512367	0.143341	0.443	0.407	1	Cd63
0.0512768	1.1129	0.061	0.036	1	Mesd
0.0513119	0.515142	0.066	0.039	1	Plxnd1
0.0513956	-0.328669	0.15	0.199	1	Lsm5
0.0515102	0.52358	0.152	0.114	1	Rab1b
0.0515209	-0.951004	0.015	0.034	1	Arl5b
0.0516385	0.735904	0.059	0.034	1	Nrp1
0.051666	1.09068	0.036	0.017	1	Rlf
0.0520613	-1.0222	0.015	0.034	1	Zbed4
0.0521247	0.382205	0.148	0.109	1	Lmbrd1
0.0521321	0.593365	0.102	0.069	1	Abi3bp
0.0521321	0.454587	0.1	0.068	1	Xdh
0.0521368	0.295856	0.059	0.034	1	Slco2b1
0.052314	-0.865076	0.03	0.054	1	Ntmt1
0.052489	0.451645	0.191	0.152	1	C1qc
0.0527294	1.852	0.025	0.009	1	Dpp3
0.0527575	0.398976	0.447	0.424	1	Crip1
0.0528538	0.748201	0.134	0.101	1	Ngly1
0.0528593	-0.391513	0.036	0.062	1	Trim7
0.0528745	-1.88029	0.006	0.019	1	Fam229b
0.0528944	0.600253	0.153	0.116	1	Dnajc3
0.0529259	0.304294	0.333	0.289	1	Rnase4
0.0531326	-1.95659	0.006	0.019	1	Trim39
0.0531469	-0.314958	0.019	0.039	1	Smim36
0.0532589	-0.690629	0.121	0.165	1	Nudt3
0.0532791	1.65829	0.025	0.009	1	Ccdc85a
0.0533318	0.674901	0.093	0.062	1	Rab5c
0.0533404	0.393022	0.18	0.141	1	Srsf2
0.0536255	0.952655	0.051	0.028	1	Fam228b
0.0536263	1.19803	0.03	0.013	1	Entpd1
0.0536445	0.853175	0.07	0.043	1	Uri1
0.0536521	-1.49251	0.006	0.019	1	Rmnd5b
0.0536531	1.02693	0.053	0.03	1	Bop1
0.0536719	-1.00745	0.066	0.099	1	Ldhb
0.0537035	-0.269228	0.18	0.235	1	Mrps15
0.0538235	1.03329	0.03	0.013	1	Mageh1
0.0538285	2.7134	0.015	0.004	1	Cd84
0.0538285	2.48644	0.015	0.004	1	Gba2
0.0538285	2.83093	0.015	0.004	1	Sipa1l3
0.0538285	3.07268	0.015	0.004	1	Wdr27
0.0538336	1.62329	0.025	0.009	1	Dus2
0.0539775	2.68563	0.015	0.004	1	Eif3j2
0.0540213	1.70085	0.03	0.013	1	Champ1
0.0540213	1.34498	0.03	0.013	1	Gins4
0.0540568	1.31028	0.025	0.009	1	Cyp4f13
0.0542766	2.43431	0.015	0.004	1	Fam217b
0.0542766	2.49283	0.015	0.004	1	Fat4
0.0542766	2.24334	0.015	0.004	1	Tmem26
0.0542766	2.50823	0.015	0.004	1	Stxbp2
0.0542766	2.46937	0.015	0.004	1	Trarg1
0.0542766	2.23706	0.015	0.004	1	Bahcc1
0.0544267	2.17325	0.015	0.004	1	Cysltr1
0.0544267	2.13424	0.015	0.004	1	Mettl6
0.0545771	2.33042	0.015	0.004	1	Clec4b1
0.0545771	2.26133	0.015	0.004	1	2310030G06Rik
0.0546506	0.70176	0.08	0.051	1	Ubn2
0.0547278	1.99052	0.015	0.004	1	Sox9
0.0547504	0.23267	0.64	0.587	1	Itm2b
0.0547548	0.37038	0.121	0.086	1	Wbp4
0.0548875	1.06211	0.053	0.03	1	Atn1
0.0549159	-0.196046	0.443	0.518	1	Cib2
0.0550304	1.89847	0.015	0.004	1	Ptpre
0.0551822	1.757	0.015	0.004	1	Tnmd
0.0552811	-0.547316	0.136	0.178	1	Cdc26
0.055491	-0.379152	0.14	0.188	1	Dyrk2
0.0556258	1.23433	0.03	0.013	1	Impdh1
0.0556408	0.531559	0.11	0.077	1	Scara5
0.0557273	1.18152	0.03	0.013	1	Zfp385a
0.0558443	-0.819409	0.055	0.084	1	Mrps11
0.0558696	0.985946	0.015	0.004	1	Car4
0.0559069	0.601887	0.176	0.139	1	Gnai2
0.0559218	-1.17919	0.021	0.041	1	Rela
0.0559689	3.08847	0.011	0.002	1	Ncmap
0.0559689	3.0798	0.011	0.002	1	Il17rc
0.0559689	2.94686	0.011	0.002	1	Zscan22
0.0559689	3.16552	0.011	0.002	1	Ikzf1
0.0559689	2.8379	0.011	0.002	1	Nim1k
0.0559689	2.84717	0.011	0.002	1	L3hypdh
0.0559827	-0.262913	0.366	0.432	1	Mrpl54
0.056063	0.339717	0.036	0.017	1	Csk
0.0561527	2.79645	0.011	0.002	1	Sphkap
0.0561527	2.64754	0.011	0.002	1	AK157302
0.0561731	0.447724	0.134	0.098	1	Zfr
0.0563343	0.384209	0.237	0.197	1	Cav1
0.056337	2.6833	0.011	0.002	1	Cd247
0.056337	2.76654	0.011	0.002	1	Irag2
0.056337	2.80861	0.011	0.002	1	Armh4
0.056337	2.58214	0.011	0.002	1	Ap1g2
0.0564313	0.692605	0.098	0.068	1	Arid4b
0.0565218	2.3191	0.011	0.002	1	Pml
0.0565628	0.799876	0.025	0.009	1	Pdzd8
0.0566736	0.690193	0.136	0.101	1	Eci2
0.0567071	2.23471	0.011	0.002	1	Saa3
0.0567071	2.56656	0.011	0.002	1	Lrp12
0.0567071	2.36147	0.011	0.002	1	Pde10a
0.0568251	-0.24285	0.123	0.171	1	Gadd45gip1
0.0568347	-0.52467	0.102	0.143	1	Kif16b
0.0568929	2.44018	0.011	0.002	1	Pld1
0.0568929	2.0739	0.011	0.002	1	Tesk2
0.0569507	-0.24263	0.307	0.377	1	Flnc
0.0569954	1.24293	0.038	0.019	1	Ptprc
0.0570793	0.877891	0.011	0.002	1	Cyp4f18
0.0570793	2.04217	0.011	0.002	1	Phf11b
0.0571917	0.302743	0.307	0.265	1	Cct6a
0.0571979	1.32109	0.045	0.024	1	H2-DMb1
0.0572171	-0.214845	0.667	0.705	1	Romo1
0.0572754	0.858822	0.053	0.03	1	H2ac25
0.057311	-0.898361	0.027	0.049	1	Dcaf1
0.0574309	0.581079	0.095	0.064	1	Itsn2
0.0575068	0.725922	0.044	0.023	1	Dpagt1
0.0575638	0.294716	0.051	0.028	1	Rbm27
0.0575762	0.677435	0.07	0.043	1	Abca1
0.0575863	-0.458197	0.146	0.189	1	Pcmt1
0.0576319	-0.564821	0.106	0.148	1	Ttc7b
0.057683	-0.541707	0.08	0.114	1	Filip1
0.0577546	-1.37269	0.017	0.036	1	Fam122a
0.057794	0.449996	0.061	0.036	1	Sin3b
0.05805	-0.373283	0.074	0.109	1	Ankrd28
0.0581327	1.00147	0.055	0.032	1	Gltp
0.0581383	-0.871257	0.021	0.041	1	Cenpv
0.058182	-0.395287	0.089	0.128	1	Mast2
0.0582619	0.714038	0.108	0.077	1	Vps29
0.0584509	0.577018	0.131	0.098	1	Hnrnpa0
0.0584515	-2.30717	0.004	0.015	1	Polr1e
0.0586112	-2.12379	0.004	0.015	1	Slc18b1
0.0586712	-0.645173	0.038	0.064	1	Zmiz2
0.0587463	1.08124	0.038	0.019	1	Phc3
0.0587711	-1.5942	0.004	0.015	1	Elp4
0.0587711	-2.0387	0.004	0.015	1	Gm14403
0.0587711	-2.09683	0.004	0.015	1	Arhgef5
0.0587711	-2.0884	0.004	0.015	1	Nab2
0.0589315	-1.73159	0.004	0.015	1	Ncapd2
0.0589356	0.516382	0.22	0.18	1	Luc7l2
0.0590636	0.433148	0.222	0.182	1	Ube2k
0.0590922	-1.67723	0.004	0.015	1	Rnf215
0.0590922	-1.27538	0.004	0.015	1	Slc35b3
0.0591338	0.472266	0.248	0.206	1	Igfbp4
0.0592532	-1.90812	0.004	0.015	1	Icam4
0.0592586	-2.6049	0.002	0.011	1	Ncs1
0.0592586	-3.12901	0.002	0.011	1	Spsb1
0.0594147	-1.14824	0.004	0.015	1	Uggt2
0.0594513	-2.8516	0.002	0.011	1	Mctp1
0.0594513	-2.52484	0.002	0.011	1	Ccdc14
0.0595272	-1.39039	0.009	0.024	1	Plxna1
0.0595777	1.03268	0.055	0.032	1	Ccdc71l
0.0596446	-2.49009	0.002	0.011	1	Zc2hc1c
0.0596803	0.87071	0.064	0.039	1	Mylip
0.0596836	-1.09189	0.017	0.036	1	Brd8
0.0597037	-0.407998	0.237	0.295	1	Akr1b3
0.0597247	-0.283969	0.108	0.15	1	Adrm1
0.0597268	0.912399	0.062	0.038	1	Nras
0.0597386	-1.4049	0.004	0.015	1	Trim21
0.0598286	0.395803	0.188	0.148	1	Lamc1
0.0598383	-2.60084	0.002	0.011	1	Gng7
0.0600015	0.909941	0.055	0.032	1	Adgre5
0.0600326	-2.0907	0.002	0.011	1	Rasl11a
0.0600326	-2.30025	0.002	0.011	1	Rhno1
0.0600326	-2.00998	0.002	0.011	1	Rgs7bp
0.0600326	-2.12415	0.002	0.011	1	Samsn1
0.0600634	-0.613114	0.021	0.041	1	Slc25a26
0.060064	-1.2684	0.004	0.015	1	Ybx2
0.0601353	0.841736	0.078	0.051	1	Ms4a4d
0.0602274	-2.15597	0.002	0.011	1	Tmem120b
0.060267	1.06086	0.057	0.034	1	Gtf3c1
0.0603029	0.990779	0.038	0.019	1	Arrb2
0.0604228	-1.46961	0.002	0.011	1	Trappc14
0.0604228	-1.90397	0.002	0.011	1	Clec11a
0.0604985	0.271101	0.214	0.171	1	Hnrnpf
0.0607149	-0.871491	0.047	0.075	1	Rab24
0.0607716	-1.40038	0.023	0.043	1	Aqr
0.0608717	-1.47877	0.009	0.024	1	Focad
0.060876	-0.421269	0.328	0.392	1	Acadm
0.0609952	-1.08106	0.009	0.024	1	Stk19
0.0611701	0.52145	0.17	0.133	1	Dync1i2
0.0611808	-1.16188	0.009	0.024	1	Fscn1
0.0614292	-0.221593	0.038	0.064	1	Lyve1
0.0614313	0.269459	0.07	0.043	1	Penk
0.0614467	0.697262	0.093	0.064	1	Myadm
0.0615018	-1.13529	0.013	0.03	1	Hr
0.0615319	1.09419	0.057	0.034	1	Srgap2
0.0617606	0.381066	0.174	0.135	1	Rsl1d1
0.0619679	-0.833719	0.017	0.036	1	Scaf1
0.0619905	-1.01428	0.009	0.024	1	Cd59b
0.0620817	-0.779559	0.027	0.049	1	Snx19
0.0621667	-0.635134	0.027	0.049	1	Rhbdd3
0.0621813	1.67847	0.032	0.015	1	Creb3l1
0.0622067	-0.689666	0.064	0.096	1	Kremen1
0.0622782	-1.30552	0.013	0.03	1	Slc25a30
0.0623101	0.860544	0.08	0.053	1	Ramp2
0.0623242	0.384812	0.206	0.167	1	Ppib
0.0623418	0.950223	0.032	0.015	1	Poldip3
0.0623428	0.908214	0.064	0.039	1	Flywch1
0.0624739	-1.0484	0.017	0.036	1	Cdnf
0.0625015	-1.04761	0.013	0.03	1	Gpalpp1
0.0626742	0.644005	0.148	0.114	1	Herpud2
0.0627115	1.40882	0.04	0.021	1	Cyp4b1
0.0627895	0.453637	0.186	0.146	1	Arglu1
0.0628238	0.138524	0.801	0.769	1	Tma7
0.062941	-0.456663	0.038	0.064	1	Wnt4
0.063097	-0.274117	0.148	0.197	1	Spryd7
0.0631262	-0.80179	0.009	0.024	1	Mospd2
0.0632439	-0.33596	0.214	0.268	1	Mrpl34
0.0633121	1.30669	0.032	0.015	1	Pmm2
0.0633221	1.08765	0.047	0.026	1	Stom
0.0633933	-0.360714	0.017	0.036	1	Mmab
0.0634135	0.701432	0.093	0.064	1	Dnajc7
0.0634299	0.728172	0.08	0.053	1	Dusp11
0.0634824	0.175084	0.176	0.135	1	Pbrm1
0.0634962	-0.696401	0.017	0.036	1	Glt8d1
0.0635869	0.706786	0.125	0.094	1	Ehd2
0.0636776	0.591182	0.104	0.073	1	Atp6v0a1
0.0637473	1.37342	0.032	0.015	1	Dtx4
0.0637904	-0.633821	0.083	0.118	1	Ilkap
0.0638592	0.322443	0.206	0.169	1	Lrrfip1
0.0638624	1.07624	0.08	0.053	1	Sobp
0.0640114	1.21657	0.04	0.021	1	Zfc3h1
0.0641027	0.321746	0.248	0.205	1	Rbfox1
0.0642903	1.33784	0.047	0.026	1	Phc2
0.0643095	1.95982	0.021	0.008	1	Snip1
0.0644082	1.02551	0.057	0.034	1	Scfd1
0.0644509	1.91442	0.021	0.008	1	Lmnb1
0.0644509	1.9064	0.021	0.008	1	L3mbtl3
0.0645201	-0.631033	0.047	0.075	1	Igbp1
0.0646247	-0.577174	0.047	0.075	1	Mtfp1
0.0646531	-0.7098	0.061	0.092	1	Cdkn1b
0.0646961	-0.139106	0.845	0.863	1	Sar1b
0.0647344	1.8905	0.021	0.008	1	Ung
0.0647344	2.13602	0.021	0.008	1	Asah2
0.0648364	-0.229922	0.297	0.371	1	Fundc2
0.0648765	1.86241	0.021	0.008	1	Il18
0.0648765	2.0079	0.021	0.008	1	Emb
0.0648906	-0.724118	0.023	0.043	1	Zfp869
0.0649536	-0.633144	0.034	0.058	1	Golt1b
0.0650205	-0.280194	0.331	0.394	1	Jph2
0.0651173	-0.769702	0.013	0.03	1	Hexdc
0.0652023	-0.102003	0.847	0.854	1	Uqcrh
0.0653044	1.34541	0.021	0.008	1	Slc31a2
0.0653739	-0.388332	0.178	0.225	1	Golph3
0.0655779	1.22354	0.049	0.028	1	Khsrp
0.0655954	0.544975	0.074	0.047	1	Eif2ak1
0.0656028	-0.333168	0.117	0.161	1	Cacng6
0.0656312	0.311459	0.11	0.079	1	Ap2s1
0.0656398	-0.610194	0.028	0.051	1	Hspbp1
0.0657298	-0.47744	0.04	0.066	1	Eif1a
0.0657346	1.54814	0.021	0.008	1	Gm14326
0.0658465	1.60411	0.027	0.011	1	Patz1
0.065946	1.12825	0.047	0.026	1	Srfbp1
0.0659884	-0.706374	0.028	0.051	1	Gfus
0.0661672	1.46268	0.021	0.008	1	Nfkbil1
0.0662246	-0.512156	0.04	0.066	1	Trappc2
0.0666015	-0.397251	0.038	0.064	1	Gbe1
0.0666639	0.699938	0.055	0.032	1	Fmod
0.0667185	0.573142	0.047	0.026	1	Rapgef2
0.0667264	1.04354	0.027	0.011	1	Aifm2
0.0667982	-0.324626	0.248	0.308	1	Fam174a
0.0669058	0.477038	0.193	0.158	1	Rab18
0.0669929	0.918041	0.047	0.026	1	Tmem245
0.0672144	0.326754	0.045	0.024	1	Slc4a1ap
0.0673075	-0.286513	0.106	0.148	1	Eif3b
0.0673322	1.30088	0.021	0.008	1	Smagp
0.0673608	1.08028	0.027	0.011	1	Ppl
0.0674121	-1.04431	0.045	0.071	1	Mrps9
0.0674614	-0.384655	0.097	0.135	1	Cyp27a1
0.0674762	-0.231338	0.277	0.334	1	Coq9
0.067479	0.24629	0.021	0.008	1	Sfrp5
0.0674882	0.8987	0.027	0.011	1	Ctdspl2
0.0674882	1.30009	0.027	0.011	1	Plvap
0.0676129	-0.316689	0.188	0.24	1	Hnrnph1
0.0677155	0.383035	0.22	0.182	1	Col6a3
0.0677734	0.591651	0.021	0.008	1	Zfp395
0.0677847	-0.21265	0.153	0.203	1	Gmpr
0.0678017	0.875152	0.07	0.045	1	Clptm1
0.0678827	-0.146127	0.742	0.782	1	Mtln
0.0680001	1.07091	0.027	0.011	1	Postn
0.0680999	0.35164	0.047	0.026	1	Cpsf7
0.0681978	-0.174875	0.148	0.199	1	3425401B19Rik
0.0682916	0.585955	0.089	0.06	1	Arl6ip4
0.0684363	0.371801	0.064	0.039	1	Wdr43
0.0684411	0.236714	0.191	0.15	1	Ipo13
0.0685056	0.902458	0.04	0.021	1	Vars
0.0685151	0.659904	0.027	0.011	1	Slbp
0.0685222	-0.273537	0.188	0.242	1	Hikeshi
0.0686273	-0.283526	0.218	0.272	1	Iscu
0.0686385	-0.592181	0.062	0.092	1	Tmx3
0.0686467	-0.239054	0.441	0.503	1	Phkg1
0.0687427	-0.348662	0.023	0.043	1	Gnb5
0.0689127	-0.247128	0.08	0.116	1	Eif4e3
0.0689496	0.123189	0.553	0.512	1	Jph1
0.0690068	0.35996	0.318	0.28	1	Tspan8
0.06912	0.738093	0.083	0.056	1	Rnf146
0.0693044	-0.407629	0.106	0.144	1	Ddi2
0.0693255	0.347492	0.254	0.216	1	Hadha
0.0693477	0.653486	0.127	0.094	1	Snw1
0.069497	-0.225769	0.169	0.22	1	Chac1
0.0696428	0.785363	0.04	0.021	1	Dnajc25
0.0696797	-0.279516	0.064	0.098	1	Gbf1
0.0697363	-0.428941	0.034	0.058	1	Dnajc12
0.0698146	-0.498579	0.04	0.066	1	Atp6v1h
0.0699991	-0.268539	0.299	0.366	1	Rilpl1
0.0703193	0.391629	0.087	0.058	1	Sult1a1
0.0703947	-2.95037	0.008	0.021	1	Stmn1
0.0704296	-0.946449	0.019	0.038	1	Med4
0.0705184	-1.49327	0.015	0.032	1	Smg8
0.0706438	0.526035	0.14	0.107	1	Hmgn1
0.0707553	-0.636094	0.019	0.038	1	Zfp507
0.0711587	-1.4531	0.008	0.021	1	Xpo4
0.0712337	0.456102	0.172	0.135	1	Tnxb
0.0712661	0.583331	0.08	0.053	1	Clec10a
0.0715759	0.981828	0.074	0.049	1	Slc1a5
0.0716204	-1.60285	0.008	0.021	1	Pdss1
0.0718688	-0.812776	0.036	0.06	1	Alad
0.071918	0.829097	0.074	0.049	1	Pcna
0.0722573	0.918014	0.049	0.028	1	Nuak1
0.072277	-0.732324	0.03	0.053	1	Hmg20b
0.0723039	1.17313	0.042	0.023	1	Setdb1
0.0723458	-1.50196	0.011	0.026	1	Kif13b
0.0724082	1.32358	0.042	0.023	1	Ing4
0.0725187	-0.401658	0.114	0.156	1	Lrrc20
0.0725511	-1.86109	0.008	0.021	1	Napepld
0.0730202	-1.24359	0.008	0.021	1	Slx4ip
0.0730319	1.24283	0.034	0.017	1	Lipe
0.0730551	0.28156	0.218	0.178	1	Strn3
0.0730866	-0.70935	0.044	0.069	1	Ccdc28b
0.0731098	0.595539	0.116	0.084	1	Ubqln2
0.0731823	-0.530606	0.019	0.038	1	Gosr1
0.0732279	-1.01496	0.015	0.032	1	Dmtf1
0.073312	-0.195368	0.258	0.326	1	Scn4b
0.0733633	0.288168	0.227	0.186	1	Celf2
0.0733852	0.948709	0.034	0.017	1	Arsk
0.0733893	0.838888	0.068	0.043	1	Efhd2
0.0735235	0.320528	0.278	0.242	1	H3f3b
0.0737709	0.195907	0.398	0.351	1	Arpp19
0.0738041	-0.217261	0.214	0.274	1	Gys1
0.0739658	-1.00377	0.008	0.021	1	Tmem177
0.0739771	1.16815	0.034	0.017	1	Hoxa9
0.0739797	1.04843	0.062	0.039	1	Esyt1
0.0740209	0.520695	0.191	0.158	1	Arpc2
0.0740959	0.994908	0.034	0.017	1	Fars2
0.0744706	0.394875	0.133	0.099	1	Decr1
0.0745296	0.364502	0.36	0.326	1	Mllt3
0.0745345	-0.203518	0.229	0.285	1	Phyh
0.0746017	-0.84439	0.008	0.021	1	1810009A15Rik
0.0747669	0.569901	0.08	0.053	1	Phlda1
0.0751436	-0.948408	0.015	0.032	1	Pspc1
0.0753688	0.449095	0.188	0.154	1	Ces1d
0.075395	-0.786075	0.036	0.06	1	Cpsf3
0.0757178	-0.2244	0.121	0.165	1	Ucp3
0.0757508	0.625358	0.049	0.028	1	Atp2b4
0.0758109	0.960526	0.042	0.023	1	Btf3l4
0.0758291	1.49535	0.028	0.013	1	Lrrc17
0.0758919	-0.585901	0.03	0.053	1	Slc25a33
0.0762452	0.547902	0.042	0.023	1	Rhog
0.0764407	2.40731	0.017	0.006	1	Agpat2
0.0764454	0.601565	0.059	0.036	1	Fst
0.0764725	-0.772807	0.04	0.064	1	Tmed1
0.0767211	0.3446	0.314	0.28	1	Aqp1
0.0768048	2.17289	0.017	0.006	1	Schip1
0.0769252	-0.474495	0.051	0.079	1	Rbm20
0.0769471	0.796771	0.061	0.038	1	Cnn3
0.0769746	1.50163	0.028	0.013	1	B4galt5
0.0770062	-0.109225	0.867	0.884	1	Ldb3
0.0770584	-1.09188	0.011	0.026	1	Ppox
0.0772007	-1.01603	0.011	0.026	1	Cops7b
0.077269	1.248	0.044	0.024	1	Ms4a6b
0.0773117	-0.283962	0.127	0.169	1	Lrrc2
0.0773535	2.23366	0.017	0.006	1	Gtf2ird2
0.0773823	1.46735	0.028	0.013	1	Arrb1
0.0774504	1.39703	0.028	0.013	1	Alg1
0.0775372	1.9452	0.017	0.006	1	Ptpn14
0.0777211	2.29924	0.017	0.006	1	Dbr1
0.0777917	1.44589	0.028	0.013	1	Ttc9c
0.0778242	-0.358568	0.062	0.092	1	Gstk1
0.0778909	0.924441	0.061	0.038	1	Polr3k
0.0780715	-0.442275	0.068	0.099	1	Tmem60
0.0780902	1.63813	0.017	0.006	1	Caap1
0.078121	0.306286	0.197	0.159	1	Uaca
0.0781292	1.36499	0.044	0.024	1	Timm8a1
0.0782531	0.683331	0.072	0.047	1	Mmachc
0.0782752	1.7289	0.017	0.006	1	Adprs
0.0782752	1.83584	0.017	0.006	1	Pde3b
0.0782752	1.70064	0.017	0.006	1	Tk1
0.0783403	1.39529	0.028	0.013	1	Tap2
0.0783715	-0.496765	0.036	0.06	1	Rfxap
0.0784607	1.5944	0.017	0.006	1	Chsy1
0.0784607	1.74549	0.017	0.006	1	Pym1
0.0784809	-0.437159	0.081	0.114	1	Nkiras1
0.0785253	0.483826	0.061	0.038	1	Ssbp3
0.0786382	0.488715	0.083	0.056	1	Sptan1
0.0786464	1.57048	0.017	0.006	1	Cep44
0.0786464	1.74943	0.017	0.006	1	Rab3d
0.0786464	1.75177	0.017	0.006	1	Prkar2b
0.0787699	-0.315543	0.123	0.165	1	Trip10
0.078773	0.208885	0.294	0.257	1	Snrpf
0.0789252	-0.364389	0.011	0.026	1	Comtd1
0.0789821	-0.487528	0.051	0.079	1	Rap1gds1
0.0792172	0.540374	0.117	0.086	1	Erlec1
0.0792347	-0.507408	0.038	0.062	1	Saysd1
0.0793933	0.92761	0.121	0.092	1	Coa5
0.0794246	-0.835142	0.021	0.039	1	Crem
0.0794467	-0.421297	0.174	0.216	1	Pnpla2
0.079447	1.28717	0.028	0.013	1	Retn
0.0796098	-0.123243	0.083	0.12	1	Map2k1
0.0798805	0.34723	0.225	0.193	1	Arfgap2
0.0798921	0.747995	0.064	0.041	1	Maged1
0.0800766	-0.497059	0.044	0.069	1	Noct
0.0801332	-1.32191	0.023	0.041	1	Cstf1
0.0801455	0.989561	0.017	0.006	1	Cryl1
0.0802914	0.804631	0.095	0.068	1	Ptcd3
0.0805239	1.10369	0.017	0.006	1	Zfp553
0.0805894	1.95839	0.023	0.009	1	Tcf15
0.0805894	1.81416	0.023	0.009	1	Kmt2b
0.0810697	1.79909	0.023	0.009	1	Rcl1
0.0811128	0.440034	0.136	0.103	1	Rad21
0.0812964	-0.981675	0.021	0.039	1	Nt5m
0.081311	0.82996	0.053	0.032	1	Itga1
0.0814695	-0.654632	0.032	0.054	1	Cdpf1
0.0815524	1.74067	0.023	0.009	1	Camkk2
0.0815562	0.691597	0.028	0.013	1	Smg9
0.0816461	-1.75092	0.017	0.034	1	Rufy1
0.0817654	0.727004	0.076	0.051	1	Tns2
0.0818133	0.944698	0.053	0.032	1	Fuca1
0.0818755	1.48565	0.023	0.009	1	Tmem175
0.0820688	1.10181	0.036	0.019	1	Ano6
0.0821147	-0.36276	0.1	0.137	1	Ramp1
0.0821607	0.458333	0.097	0.068	1	Serp1
0.0822147	-0.262138	0.044	0.069	1	Rev1
0.082263	-0.393741	0.062	0.092	1	Atp6v1b2
0.0823577	0.427977	0.07	0.045	1	Resf1
0.0826878	1.41747	0.023	0.009	1	Tmem39a
0.0827407	0.129427	0.371	0.332	1	Ogdh
0.0827441	0.155275	0.29	0.259	1	Psmc2
0.0828131	-0.328635	0.055	0.084	1	Mrpl44
0.082851	1.06137	0.023	0.009	1	Tfip11
0.082851	1.36994	0.023	0.009	1	Mtrr
0.0830838	-0.615141	0.027	0.047	1	Esco1
0.0831921	-0.27512	0.227	0.281	1	2310002L09Rik
0.0835065	1.24028	0.023	0.009	1	Psen2
0.0835065	1.08817	0.023	0.009	1	Slc7a6os
0.0835065	1.19383	0.023	0.009	1	Rnf145
0.0835133	-0.26942	0.324	0.383	1	Coq10a
0.0837746	-0.340672	0.153	0.197	1	Ssbp1
0.0838359	1.31089	0.023	0.009	1	Dnm1
0.0839753	-0.24225	0.148	0.197	1	Ccnk
0.0840009	1.278	0.023	0.009	1	Zfand1
0.0840009	1.17487	0.023	0.009	1	Serpina3n
0.084018	-0.431244	0.089	0.124	1	Arih2
0.0840696	-0.489636	0.047	0.073	1	Wdfy3
0.0842323	0.754575	0.15	0.12	1	Ubald2
0.0842589	0.242936	0.235	0.199	1	Snrnp27
0.0842828	0.727216	0.074	0.049	1	Ube2e3
0.0843408	0.992612	0.036	0.019	1	Chd1
0.0845386	0.880776	0.064	0.041	1	Smarcc1
0.0846634	-0.232176	0.074	0.107	1	Ncor2
0.0846638	0.606581	0.023	0.009	1	Fut11
0.0847164	-0.989878	0.017	0.034	1	Gprasp1
0.0847202	-0.474291	0.191	0.238	1	Mrpl15
0.0847825	-1.56329	0.006	0.017	1	Gm14440
0.0847825	-1.69788	0.006	0.017	1	Snx15
0.0849885	-0.635655	0.047	0.073	1	Nit2
0.0849969	0.781197	0.023	0.009	1	Isg15
0.0850702	-0.246252	0.172	0.221	1	Pptc7
0.0851081	-0.299444	0.085	0.12	1	Samd4
0.0851638	0.737942	0.023	0.009	1	Zfp329
0.0852085	-0.597877	0.047	0.073	1	Las1l
0.08537	0.144334	0.761	0.73	1	Ndufb8
0.0853771	-1.45242	0.006	0.017	1	Dcaf17
0.0854476	1.2061	0.055	0.034	1	Lasp1
0.085576	-0.915085	0.006	0.017	1	Ttc5
0.085576	-1.1786	0.006	0.017	1	Malt1
0.085576	-1.30627	0.006	0.017	1	Dtwd2
0.0856755	0.62128	0.116	0.086	1	Cnpy2
0.085689	-0.396805	0.08	0.113	1	Jak2
0.0857962	-0.342477	0.08	0.113	1	Apool
0.0859344	0.773881	0.044	0.024	1	Gbp2
0.0859491	-0.297173	0.22	0.272	1	Dld
0.0859732	-0.44295	0.098	0.135	1	Rpp21
0.0860369	-0.239849	0.17	0.22	1	Rad23a
0.086104	-0.750191	0.061	0.088	1	Fuom
0.0861751	-1.13219	0.006	0.017	1	Zfp217
0.0862727	0.692098	0.036	0.019	1	Atp9a
0.0862749	0.829701	0.066	0.043	1	Kcnb1
0.0864143	-0.26073	0.312	0.371	1	Vldlr
0.0864773	0.752272	0.095	0.068	1	Srp72
0.0867229	-0.248568	0.059	0.088	1	Fbxo11
0.0867441	0.261854	0.244	0.21	1	Acsl1
0.0871718	-0.785329	0.023	0.041	1	Zkscan17
0.0872183	0.202231	0.193	0.154	1	Ociad2
0.0872666	-0.706605	0.017	0.034	1	Cbfa2t2
0.0872666	-0.802387	0.017	0.034	1	Stx17
0.0874038	-1.88231	0.013	0.028	1	Qrsl1
0.087442	0.413819	0.18	0.144	1	Bnip2
0.0875111	1.10868	0.055	0.034	1	Vps53
0.0876289	0.614554	0.074	0.049	1	Nfatc3
0.0877079	-0.213017	0.314	0.381	1	Tmod1
0.0877186	-0.376275	0.33	0.392	1	H2bc4
0.0877707	1.07938	0.057	0.036	1	Wipf1
0.0878418	-0.537838	0.034	0.056	1	Tubg1
0.0879029	-0.231981	0.248	0.31	1	Prdx3
0.0879348	-0.6786	0.044	0.068	1	Zfp622
0.087987	0.317061	0.091	0.064	1	Ythdf2
0.0880846	-0.514508	0.017	0.034	1	Dpp4
0.0880969	0.761764	0.078	0.053	1	Spg20
0.0883065	0.588155	0.062	0.039	1	Ptpn3
0.0883861	-0.186423	0.545	0.619	1	Zcrb1
0.0885933	-0.622956	0.081	0.114	1	Sorl1
0.0886035	-0.206729	0.504	0.582	1	Pdlim7
0.0887591	0.550388	0.045	0.026	1	Ctr9
0.088765	-1.30114	0.013	0.028	1	Zdhhc16
0.0888813	0.433097	0.214	0.182	1	Denr
0.0890582	0.384419	0.282	0.251	1	Pdk2
0.089185	-0.652882	0.017	0.034	1	Uros
0.0893547	-0.300652	0.172	0.22	1	Tmem160
0.0893601	-0.705915	0.028	0.049	1	Qpct
0.0893755	-0.919612	0.013	0.028	1	Phykpl
0.0896449	0.47191	0.146	0.114	1	Mgst1
0.0898346	0.440547	0.129	0.098	1	Eloa
0.0900032	2.22073	0.013	0.004	1	Rnf24
0.0900032	2.45546	0.013	0.004	1	Zscan29
0.0900333	-1.51485	0.009	0.023	1	Grtp1
0.090107	1.32926	0.03	0.015	1	Plcg1
0.0901296	1.19797	0.038	0.021	1	Copg2
0.0902426	2.34037	0.013	0.004	1	Tent5c
0.0902426	2.3545	0.013	0.004	1	Pi4k2b
0.0902426	2.06632	0.013	0.004	1	Ippk
0.0902426	2.89314	0.013	0.004	1	Nrbp2
0.0902547	1.27506	0.03	0.015	1	Mief1
0.0903345	0.301543	0.225	0.189	1	Dusp3
0.0903832	-1.3922	0.009	0.023	1	Dhx8
0.0904825	2.26037	0.013	0.004	1	Depdc5
0.0904825	2.41369	0.013	0.004	1	Glt8d2
0.0904825	2.48315	0.013	0.004	1	Rab32
0.0904825	2.31651	0.013	0.004	1	Tle6
0.090498	-0.765214	0.023	0.041	1	Hyou1
0.0905278	-0.6405	0.038	0.06	1	Tsr1
0.0905507	1.50236	0.03	0.015	1	Tbcel
0.0905998	-0.255248	0.405	0.467	1	Pkia
0.0906112	-0.490995	0.028	0.049	1	Coq10b
0.0907229	2.02831	0.013	0.004	1	Gpnmb
0.0907229	2.45758	0.013	0.004	1	Pou2f2
0.0908229	-0.719216	0.042	0.066	1	Tpgs1
0.0908795	0.490251	0.045	0.026	1	Socs4
0.0909102	-1.28866	0.009	0.023	1	Rom1
0.0909258	-0.508141	0.083	0.114	1	Sdhaf3
0.0909399	0.552978	0.066	0.043	1	Tmem131
0.0909465	0.407851	0.11	0.081	1	Ostf1
0.0909638	2.03362	0.013	0.004	1	Usp20
0.0909638	2.09424	0.013	0.004	1	Abcb9
0.0909638	1.96878	0.013	0.004	1	Irf4
0.0912053	1.98252	0.013	0.004	1	Stard5
0.0912053	2.0534	0.013	0.004	1	Prkcb
0.0912388	0.148754	0.674	0.679	1	Atp6v1g1
0.0912629	-1.49853	0.009	0.023	1	Tmco4
0.091309	1.3754	0.038	0.021	1	Mme
0.091309	0.995734	0.038	0.021	1	Pkp4
0.0914473	1.83318	0.013	0.004	1	Zfp668
0.0914473	1.89921	0.013	0.004	1	Cd37
0.0914473	1.89523	0.013	0.004	1	Myl4
0.0914473	2.12053	0.013	0.004	1	Gcnt2
0.09153	-0.450583	0.028	0.049	1	Gtf2e1
0.0915388	-0.694017	0.013	0.028	1	Taf2
0.0916681	0.482231	0.169	0.137	1	Clk1
0.0916897	1.52662	0.013	0.004	1	Elf4
0.0916897	2.02627	0.013	0.004	1	Pgf
0.0917175	-0.674865	0.062	0.09	1	Mocs2
0.0918925	1.08547	0.03	0.015	1	Rab33b
0.0918932	0.546445	0.08	0.054	1	Diablo
0.0919327	0.850442	0.013	0.004	1	Mal
0.0919327	1.54385	0.013	0.004	1	Armcx1
0.0919327	1.83309	0.013	0.004	1	Arfip2
0.0919695	1.19535	0.038	0.021	1	Dap
0.0919716	-1.09117	0.009	0.023	1	Smyd5
0.0919716	-1.23347	0.009	0.023	1	Stab2
0.0920426	1.44909	0.03	0.015	1	Ckap4
0.0921763	1.20322	0.013	0.004	1	Il3ra
0.0921763	1.81918	0.013	0.004	1	Hoxc11
0.0921929	1.17062	0.03	0.015	1	Tmem18
0.09227	0.974661	0.047	0.028	1	Ftl1-ps1
0.0923276	-1.12116	0.009	0.023	1	Fsd1l
0.0923691	0.580188	0.093	0.066	1	Lama4
0.0923807	-0.957551	0.03	0.051	1	Abraxas2
0.0924493	0.679402	0.117	0.088	1	Cetn2
0.0924669	0.683172	0.098	0.071	1	Loxl1
0.0925061	-1.14865	0.009	0.023	1	Snx25
0.0925567	0.240199	0.35	0.321	1	Eloc
0.0925902	0.795598	0.106	0.079	1	Tars
0.0926274	-0.494634	0.081	0.114	1	Tfrc
0.09265	0.453879	0.167	0.133	1	Pum2
0.0926544	-0.349213	0.04	0.064	1	Mipep
0.0926648	1.46482	0.013	0.004	1	Nln
0.0926648	1.03925	0.013	0.004	1	Hacd2
0.0929099	1.20567	0.013	0.004	1	Poglut2
0.0929818	-0.345081	0.095	0.129	1	Wnk2
0.0930389	-0.479254	0.028	0.049	1	Flvcr1
0.093043	-0.941368	0.009	0.023	1	Slc9a1
0.0931972	-0.387735	0.091	0.126	1	Mief2
0.0932083	0.387528	0.138	0.107	1	P4ha1
0.0932253	0.853434	0.057	0.036	1	Dcaf7
0.0933916	-0.275521	0.61	0.662	1	Pfdn5
0.0934016	0.304088	0.013	0.004	1	Adar
0.0935704	0.971017	0.038	0.021	1	Uba5
0.0936134	0.349056	0.055	0.034	1	Thy1
0.0936284	0.391804	0.053	0.032	1	Map1b
0.0937201	-0.169221	0.534	0.576	1	Vdac3
0.0937513	-0.776408	0.03	0.051	1	Pstpip2
0.0938825	-0.274958	0.42	0.482	1	Lpin1
0.0938918	0.609549	0.045	0.026	1	Sdc3
0.0939184	-0.864055	0.025	0.043	1	Epg5
0.0940082	0.605492	0.08	0.054	1	Svep1
0.0940115	0.924868	0.03	0.015	1	Trim12c
0.0942969	0.577389	0.068	0.045	1	Mndal
0.094359	0.842682	0.057	0.036	1	Tcn2
0.0943724	-0.373094	0.136	0.178	1	Clpx
0.0945359	-0.439155	0.078	0.111	1	Nfs1
0.0946501	0.914308	0.038	0.021	1	Clmp
0.094702	-0.552694	0.013	0.028	1	Dpp7
0.0947777	1.01874	0.03	0.015	1	1700123O20Rik
0.0948789	0.518623	0.17	0.139	1	Surf4
0.0950981	-0.648427	0.036	0.058	1	Ankrd13c
0.0953422	-0.468982	0.136	0.174	1	Pfdn2
0.0953462	1.58201	0.025	0.011	1	Spire1
0.0953943	0.868376	0.03	0.015	1	Ndufa4l2
0.0954819	-0.30755	0.023	0.041	1	Fn3k
0.0955995	-0.553962	0.072	0.101	1	Pex2
0.0956253	1.23021	0.04	0.023	1	Tcf20
0.095639	-0.788514	0.038	0.06	1	Dmwd
0.0956791	-0.351746	0.133	0.173	1	Bpnt2
0.0957658	-2.63591	0.004	0.013	1	Vangl1
0.095853	-0.421989	0.062	0.09	1	Thap3
0.0962436	0.177851	0.093	0.066	1	Arpc1a
0.0962902	1.29275	0.04	0.023	1	Ccnb1ip1
0.0963854	0.414477	0.305	0.278	1	Retreg1
0.09639	1.52099	0.025	0.011	1	Dnm3
0.09639	1.9473	0.025	0.011	1	Id2
0.0964258	0.713697	0.038	0.021	1	Ccdc88a
0.0965544	0.602754	0.098	0.071	1	Ppp1r12a
0.0965616	0.465798	0.091	0.064	1	Pam
0.0965649	1.6148	0.025	0.011	1	Hdgfl3
0.0966003	-0.776691	0.03	0.051	1	Prdm2
0.0966424	0.762069	0.093	0.068	1	Tgfbr3
0.0967013	0.496846	0.038	0.021	1	Tax1bp3
0.0969737	-0.827273	0.019	0.036	1	Snrnp40
0.0970292	-1.89351	0.004	0.013	1	Plcd3
0.0971281	0.172202	0.646	0.621	1	Synm
0.0972175	-0.47832	0.121	0.158	1	Cnih4
0.0972339	-0.474621	0.068	0.098	1	Gadd45a
0.0972835	-1.95854	0.004	0.013	1	Rcc1
0.097328	-0.162473	0.29	0.356	1	Rbx1
0.0973454	0.797903	0.072	0.049	1	Colgalt1
0.0974005	1.08346	0.049	0.03	1	Lpgat1
0.0975317	0.580172	0.038	0.021	1	Stxbp5
0.0975383	-1.51939	0.004	0.013	1	Calhm5
0.0975383	-1.68642	0.004	0.013	1	Zfp930
0.0975383	-1.83486	0.004	0.013	1	Riox1
0.0975462	-0.863431	0.019	0.036	1	Mcrs1
0.0977076	1.57382	0.025	0.011	1	Nup188
0.0977936	-1.62706	0.004	0.013	1	Hace1
0.0978085	-0.736711	0.07	0.099	1	Cox19
0.0979333	-0.697335	0.025	0.043	1	Smg5
0.0979384	0.609917	0.057	0.036	1	Lsg1
0.0979612	-0.63548	0.03	0.051	1	Rpf1
0.097966	0.873724	0.059	0.038	1	Steap3
0.0979728	1.36837	0.025	0.011	1	Plscr3
0.0979923	0.680788	0.091	0.066	1	Gatad2b
0.0980489	0.237106	0.282	0.246	1	Fkbp1a
0.0980495	-1.56957	0.004	0.013	1	Zfp870
0.0981789	-0.345861	0.146	0.188	1	Mrps7
0.0983072	1.36138	0.04	0.023	1	Rnf121
0.0983072	1.14532	0.04	0.023	1	Abracl
0.0984854	-0.321204	0.199	0.25	1	Atp6v0b
0.0984986	0.713608	0.057	0.036	1	Tmem161b
0.098505	1.4065	0.025	0.011	1	Fam193a
0.098505	1.49254	0.025	0.011	1	Pskh1
0.0985157	1.06068	0.059	0.038	1	Cry2
0.0985628	-1.29944	0.004	0.013	1	Cenpa
0.09862	-0.414864	0.051	0.077	1	Rcan2
0.0986543	0.265756	0.271	0.236	1	Snrpb
0.0986829	0.892453	0.025	0.011	1	Aig1
0.0988144	0.294408	0.134	0.103	1	Klf6
0.0989242	1.43191	0.032	0.017	1	F8a
0.0989512	1.85655	0.019	0.008	1	Ints15
0.0993714	-0.345719	0.081	0.114	1	Spast
0.0993972	1.2335	0.025	0.011	1	Mcf2l
0.0994354	0.505067	0.095	0.068	1	Hprt
0.0996337	-0.338235	0.076	0.107	1	Tfeb
0.0996582	-0.140217	0.759	0.767	1	Ak1
0.0997593	-0.482707	0.03	0.051	1	Rab3gap2
0.100115	1.19649	0.025	0.011	1	Pkn1
0.100301	0.235028	0.366	0.341	1	Psmc6
0.100389	0.114888	0.886	0.865	1	Cmya5
0.100411	1.71598	0.019	0.008	1	Kctd17
0.100621	2.04222	0.019	0.008	1	2210408I21Rik
0.100645	-0.788226	0.038	0.06	1	Scamp3
0.100657	1.25534	0.025	0.011	1	Tmtc3
0.100657	1.13914	0.025	0.011	1	Dennd6a
0.100686	0.672848	0.074	0.051	1	Mga
0.100748	0.602634	0.152	0.124	1	Arl6ip5
0.100832	1.7734	0.019	0.008	1	Atf3
0.100832	1.55756	0.019	0.008	1	Vsig10
0.100832	1.73215	0.019	0.008	1	Cfb
0.100838	1.21194	0.025	0.011	1	Sp4
0.101044	-0.547192	0.07	0.099	1	Ssh2
0.101048	0.992289	0.049	0.03	1	Tent2
0.101085	1.26035	0.032	0.017	1	Tceanc2
0.101186	0.376414	0.223	0.189	1	Mtfr1l
0.101253	2.12571	0.019	0.008	1	Ier5l
0.10145	0.387053	0.068	0.045	1	Plod1
0.101553	1.30579	0.032	0.017	1	Rab13
0.101565	0.981225	0.025	0.011	1	Stambp
0.102058	-0.485211	0.085	0.118	1	Dpm3
0.102101	1.52835	0.019	0.008	1	Ptgfr
0.102101	0.796906	0.019	0.008	1	Snx33
0.102101	1.34822	0.019	0.008	1	Prorp
0.102314	1.66662	0.019	0.008	1	Pla2g15
0.102348	0.889014	0.062	0.041	1	Rpp14
0.102512	0.927993	0.04	0.023	1	Polr1g
0.102651	1.27256	0.032	0.017	1	Pola2
0.102747	0.438591	0.155	0.126	1	Rap1b
0.102951	0.470631	0.047	0.028	1	Cndp2
0.103163	0.898751	0.049	0.03	1	Ufsp1
0.103182	-0.598242	0.053	0.079	1	As3mt
0.103283	1.15843	0.032	0.017	1	Tada2b
0.103427	0.874578	0.04	0.023	1	Map3k2
0.103598	1.01183	0.019	0.008	1	Zfp511
0.103598	1.02846	0.019	0.008	1	Cep162
0.103705	-1.18164	0.015	0.03	1	Chmp1b2
0.10387	-1.15328	0.021	0.038	1	Mfsd8
0.103892	-0.258235	0.165	0.212	1	Akt2
0.103933	-0.328561	0.03	0.051	1	Lcmt1
0.104041	-0.415568	0.025	0.043	1	Sirt3
0.104207	0.438604	0.114	0.084	1	Rab5b
0.104408	0.39385	0.097	0.069	1	Map2k4
0.104716	1.17427	0.032	0.017	1	Rnd3
0.104888	0.975178	0.051	0.032	1	2310057M21Rik
0.105153	0.222775	0.339	0.31	1	Ppp2r3a
0.105178	0.482975	0.201	0.169	1	Anxa1
0.105331	0.363006	0.116	0.086	1	Cep85l
0.105358	0.702616	0.032	0.017	1	Mmp14
0.105439	-0.43178	0.125	0.161	1	Tmem52
0.105486	0.589184	0.097	0.071	1	Cdip1
0.105682	0.41732	0.134	0.105	1	Cdc5l
0.105699	0.702246	0.076	0.053	1	Ltn1
0.105785	0.383433	0.116	0.086	1	Magt1
0.106011	0.930106	0.051	0.032	1	Lima1
0.106431	0.571279	0.123	0.096	1	Pdhx
0.106544	-0.770097	0.015	0.03	1	Prkag2
0.106843	0.992582	0.066	0.045	1	Pgap4
0.106913	1.18476	0.042	0.024	1	Fam114a1
0.106985	0.26021	0.205	0.169	1	Lrp1
0.107045	0.302266	0.525	0.486	1	Myh1
0.107195	0.999408	0.042	0.024	1	Fem1c
0.107207	1.04284	0.051	0.032	1	Arid2
0.107338	-1.7484	0.011	0.024	1	Coil
0.107409	0.531676	0.074	0.051	1	Ube2z
0.107497	-0.411817	0.07	0.099	1	Prkca
0.107694	-0.515098	0.04	0.062	1	Rrs1
0.107759	-0.755258	0.034	0.054	1	Cdkal1
0.107761	1.30782	0.042	0.024	1	Glmn
0.107838	-0.532751	0.057	0.083	1	Rprd1b
0.107872	-1.092	0.021	0.038	1	Derl2
0.107903	1.09809	0.042	0.024	1	Adgrg1
0.108131	-0.374902	0.038	0.06	1	Mvb12a
0.108264	-0.598529	0.068	0.096	1	Kctd15
0.108285	0.771357	0.032	0.017	1	Sertad1
0.108413	-0.575825	0.015	0.03	1	Secisbp2
0.108416	-2.15623	0.008	0.019	1	Epb41l4b
0.108416	-1.51772	0.008	0.019	1	Isoc2b
0.108449	0.712075	0.032	0.017	1	Kctd10
0.108475	-0.842832	0.021	0.038	1	Dusp28
0.108702	-0.916341	0.021	0.038	1	Pradc1
0.108853	-1.0195	0.021	0.038	1	Mdm4
0.108863	0.803179	0.062	0.041	1	Ythdf1
0.108944	0.592469	0.032	0.017	1	Samd9l
0.108993	-0.291135	0.072	0.101	1	Lyar
0.109033	-0.152538	0.341	0.418	1	Ost4
0.109053	0.811556	0.051	0.032	1	Esam
0.109067	-0.28769	0.146	0.186	1	Rexo2
0.109158	-1.2915	0.011	0.024	1	Skil
0.109334	1.04219	0.066	0.045	1	Lpp
0.109738	-0.907891	0.011	0.024	1	Eif2ak3
0.10976	1.0005	0.042	0.024	1	Mtf1
0.109822	0.67706	0.093	0.068	1	Sesn1
0.110161	-0.621153	0.051	0.075	1	Palmd
0.110199	-0.239025	0.343	0.398	1	Ttll7
0.110212	-1.68243	0.008	0.019	1	Cybc1
0.110253	0.348735	0.123	0.096	1	Hnrnpl
0.110312	-0.386194	0.184	0.227	1	Thap12
0.110406	-0.485189	0.195	0.24	1	Arfgef1
0.110438	-0.941992	0.008	0.019	1	Iqcb1
0.110515	-1.04734	0.011	0.024	1	Lrsam1
0.110531	-0.86126	0.021	0.038	1	Egflam
0.110562	0.466694	0.112	0.084	1	Tsc22d2
0.110664	-1.58633	0.008	0.019	1	Lzic
0.110892	0.505876	0.11	0.083	1	Lgmn
0.110993	1.48929	0.034	0.019	1	Cand1
0.111101	-0.980051	0.011	0.024	1	Gramd3
0.111118	-1.49196	0.008	0.019	1	Tgif1
0.111272	0.128222	0.718	0.72	1	Cox17
0.111346	-0.742228	0.008	0.019	1	Lmf1
0.111456	1.37223	0.027	0.013	1	Mtrf1l
0.111544	-0.215011	0.102	0.139	1	Zdhhc5
0.111574	-1.15069	0.008	0.019	1	Syk
0.111643	1.72042	0.027	0.013	1	Nrp2
0.111728	0.409105	0.11	0.083	1	Nfkbia
0.111738	-0.650545	0.053	0.077	1	Sdhaf1
0.111814	0.447215	0.18	0.148	1	Ace
0.111839	0.608596	0.076	0.053	1	Smc1a
0.111905	-0.636767	0.049	0.073	1	Nfatc1
0.11192	0.429574	0.199	0.169	1	Prkar1a
0.111935	1.08488	0.042	0.024	1	Nudt18
0.112074	-0.253319	0.1	0.135	1	Scoc
0.112081	0.776833	0.042	0.024	1	Fbln5
0.112082	-1.72167	0.011	0.024	1	Mre11a
0.112205	1.47922	0.027	0.013	1	Ier2
0.11226	-1.04538	0.008	0.019	1	Ptpn6
0.11226	-1.01798	0.008	0.019	1	Tk2
0.11245	-0.468778	0.049	0.073	1	St3gal5
0.112619	-0.193371	0.134	0.176	1	Tmpo
0.112637	0.400746	0.169	0.137	1	Dstn
0.112783	1.26335	0.034	0.019	1	Arhgap1
0.112927	0.769485	0.064	0.043	1	Itch
0.113101	-0.816919	0.044	0.066	1	Heatr3
0.113147	1.31709	0.027	0.013	1	Tmem250-ps
0.113153	-0.728726	0.034	0.054	1	Heca
0.113336	1.67849	0.027	0.013	1	Fbxl14
0.1134	0.680479	0.08	0.056	1	Btg1
0.11344	1.14363	0.034	0.019	1	Mepce
0.113463	0.778227	0.078	0.054	1	Pcgf3
0.113525	1.65329	0.027	0.013	1	Stk3
0.113543	1.22657	0.044	0.026	1	Kat14
0.113715	1.30215	0.027	0.013	1	Gm2296
0.113873	-0.87367	0.008	0.019	1	Exoc3l4
0.113902	0.691041	0.062	0.041	1	Creb3
0.11457	-0.649927	0.008	0.019	1	Slc39a9
0.114588	-0.253875	0.415	0.478	1	Psma3
0.114683	-0.720925	0.023	0.039	1	Cp
0.114871	-0.317161	0.08	0.109	1	Crispld2
0.114877	0.578995	0.093	0.068	1	Hsdl2
0.114878	-0.456037	0.212	0.253	1	Ank
0.114881	-0.162678	0.424	0.482	1	Apobec2
0.115049	1.25201	0.027	0.013	1	Cdh4
0.115094	1.24608	0.034	0.019	1	4931406C07Rik
0.115103	0.545179	0.1	0.075	1	Bltp1
0.11526	1.10453	0.034	0.019	1	Kat5
0.115398	-0.551082	0.027	0.045	1	Sf3a2
0.11563	-0.745586	0.036	0.056	1	Mreg
0.115648	0.406735	0.102	0.075	1	Wapl
0.11566	1.26057	0.045	0.028	1	Midn
0.115685	-0.77268	0.021	0.038	1	Bmyc
0.115816	1.25391	0.027	0.013	1	Man1c1
0.115819	-0.314148	0.047	0.071	1	Clk3
0.115881	0.486037	0.051	0.032	1	Oma1
0.115934	0.516117	0.042	0.024	1	Kdsr
[truncated: 5,954 more rows]

## Sheet: DEG_Cluster5
p_val	avg_log2FC	pct.1	pct.2	p_val_adj	gene
3.27873e-23	-0.22714	1	1	7.29812e-19	Acta1
7.32283e-17	1.8524	0.47	0.184	1.62999e-12	Mybph
1.63628e-16	-0.376991	0.997	1	3.64219e-12	Gapdh
3.26791e-13	1.12796	0.887	0.802	7.27404e-09	Fabp3
8.80572e-13	0.434158	0.983	0.938	1.96006e-08	Ndufb1
1.10403e-12	-1.90614	0.163	0.403	2.45746e-08	Pfkfb3
1.10206e-11	-0.26007	1	1	2.45307e-07	Myl1
3.03643e-11	-1.67986	0.152	0.375	6.75879e-07	Ighm
5.39956e-11	0.96989	0.638	0.444	1.20189e-06	Eef1a1
9.19271e-10	1.32035	0.453	0.247	2.0462e-05	Ndufaf5
5.46728e-09	0.41199	0.975	0.917	0.000121696	Atp5k
6.3794e-09	-1.0223	0.417	0.615	0.000141999	Pdk4
[truncated: 8,317 more rows]

## Sheet: DEG_Cluster6
p_val	avg_log2FC	pct.1	pct.2	p_val_adj	gene
[truncated: 10,327 more rows]

## Sheet: DEG_Cluster7
p_val	avg_log2FC	pct.1	pct.2	p_val_adj	gene
[truncated: 10,450 more rows]

[truncated: 1 more sheets: DEG_Cluster8]
